# Supplementary material for: IgStrand: A universal residue numbering scheme for the immunoglobulin-fold (Ig-fold) to study Ig-proteomes and Ig-interactomes
Source: PLoS Comput Biol. 2025 Apr 14;21(4):e1012813. doi: 10.1371/journal.pcbi.1012813 (PMC12051499; doi:10.1371/journal.pcbi.1012813)
Supplement: S1 Data — (FASTA) [file pcbi.1012813.s002.fasta]

>pdb|6OIL|A Chain A, V-type immunoglobulin domain-containing suppressor of T->cell activation, VISTA
.   VAT   LYVCP QNVTLTCRL  TFYKTWYRS     QDLHL       GLESA        NFSITMR         DSGLYCCLVVE RVHG AMELQV.
>pdb|1AO7|D Chain D, T CELL RECEPTOR ALPHA
.   VEQ   PLSVP AIASLNCTY  SQSFFWYRQ     LIMSI       RFTAQ        YVSLLIR         DSATYLCAVTT LQFG GTQVVV.
>pdb|1BD2|D Chain D, T CELL RECEPTOR ALPHA
.   VKQ   SLSVQ RISILNCDY  FDYFLWYKK     FLISI       RFTVF        HLSLHIV         DSAVYFCAAME LVFG GTRLTI.
>pdb|1BWM|A Chain A, PROTEIN (ALPHA-BETA T CELL RECEPTOR (TCR) (D10))
.   VTQ   NKVAV GKVTLSCNQ  HNNMYWYRQ     LIHYS       GYKAS        NFSLILE         QTSVYFCASGG QFFG GTRLTV.
>pdb|1CD8|A Chain A, T CELL CORECEPTOR CD8
.   FRV   DRTWN ETVELKCQV  TSGCSWLFQ     FLLYL       RFSGK        TFVLTLS         NEGYYFCSALS MYFS FVPVFL.
>pdb|1DQT|A Chain A, CYTOTOXIC T LYMPHOCYTE ASSOCIATED ANTIGEN 4
.   VTQ   VVLAS GVASFPCEY  EVRVTVLRQ     EVCAT       FCSGT        RVNLTIQ         DTGLYLCKVEL VGMG GTQIYV.
>pdb|1FYT|D Chain D, T-CELL RECEPTOR ALPHA CHAIN
.   VTQ   HVSVS ALVLLRCNY  PPYLFWYVQ     LLLKY       GFEAE        SFHLTKP         DAAEYFCAVSE LTFG GTRLTI.
>pdb|1HXM|A Chain A, Gamma-delta T-cell Receptor
.   LVP   TVPVS VPATLRCSM  NYYINWYRK     FIYRE       NFQGD        LAVLKIL         DEGSYYCACDT LIFG GTRVTV.
>pdb|1HXM|B Chain B, Gamma-delta T-cell Receptor
.   LEQ   SSTKT KTARLECVV  ATSVYWYRE     FLVSI       KFEVD        TSTLTIH         DIATYYCALWE KVFG GTKLII.
>pdb|1KB5|B Chain B, KB5-C20 T-CELL ANTIGEN RECEPTOR
.   LEQ   WRLVP QAVNLRCIL  YPWMSWYQQ     WLFTL       DYLAT        ELRLQVA         QGRTLYCTCSA LYFG GTRLTV.
>pdb|1KTK|E Chain E, T-cell receptor beta chain
.   VSQ   RVIAK TSVKIECRS  ATTMFWYRQ     LMATS       KFLIN        LSTLTVT         DSSFYICSALA QYFG GTRLTV.
>pdb|1MI5|E Chain E, TcR beta chain
.   VSQ   YKVAK QDVALRCDP  HVSLFWYQQ     FLTYF       RFFAE        VSTLKIQ         DSAVYLCASSL QYFG GTRLTV.
>pdb|1NBQ|A Chain A, Junctional adhesion molecule 1
.   VHS   EVRIP NPVKLSCAY  SPRVEWKFD     LVCYN       RVTFL        PTGITFK         DTGTYTCMVSE YGEV KVKLIV.
>pdb|1NFD|A Chain A, N15 ALPHA-BETA T-CELL RECEPTOR
.   VTQ   LVTVT LPVKLNCTY  TIAFFWYVQ     VLLKS       GFHAT        SFHLQKS         DSALYYCALSE YVFG GTRLKV.
>pdb|1NFD|B Chain B, N15 ALPHA-BETA T-CELL RECEPTOR
.   VVQ   HIIKE GRSVLTCIP  HSNVVWYQQ     FLIQH       RFSVQ        HSEMNMS         DSAMYFCASSL QYFG GTRLTV.
>pdb|1OGA|D Chain D, T-CELL RECEPTOR ALPHA CHAIN V REGION
.   LEQ   FLSIQ ENLTVYCNS  FSSLQWYRQ     LLVTV       RLTFQ        DSSLHIT         DTGLYLCAGAG LIFG GTKLSV.
>pdb|1OGA|E Chain E, T-CELL RECEPTOR BETA CHAIN C REGION
.   ITQ   YLFRK QNVTLSCEQ  HDAMYWYRQ     LIYYS       GYSVS        SFPLTVT         PTAFYLCASSS QYFG GTRLTV.
>pdb|1TVD|A Chain A, T CELL RECEPTOR
.   VTQ   DQTVA SEVVLLCTY  NPDLFWYRI     FVFYG       RFSVK        AFHLVIS         DSATYYCAFTL LIFG GTRVTV.
>pdb|1VES|A Chain A, New Antigen Receptor variable domain
.   VDQ   TATKE ESLTINCVL  LKDTGWYRT     SISIG       RYVET        SFSLRIS         DSGTYKCQAFY GEKG GTALTV.
>pdb|1WIO|A Chain A, T-cell Surface Glycoprotein Cd4
.   FQK   IVYKK EQVEFSFPL  TGSGELWWQ     SWITF       KLQMG        PLHLTLP         YAGSGNLTLAL KLHQ EVNLVV.
>pdb|1XED|A Chain A, Polymeric-immunoglobulin receptor
.   IFG   EVNSV NSVSITCYY  HTRKYWCRQ     TLISS       RANLT        TFVVNIA         DSGRYKCGLGI GLSF DVSLEV.
>pdb|1YJD|C Chain C, T-cell-specific surface glycoprotein CD28
.   VKQ   MLVAY NAVNLSCKY  EFRASLHKG     EVCVV       NCDGK        SVTFYLQ         QTDIYFCKIEV NEKS GTIIHV.
>pdb|1YPZ|E Chain E, T cell receptor delta
.   GDQ   ALSLH TDSALRCNF  MRSVQWFRQ     SLFYL       RLKSA        YSTLHIR         DSGTYFCAADT LVFG GTQVTV.
>pdb|1Z9M|A Chain A, GAPA225
.   PWT   DETVV GTVVLKCQV  DSSLQWSNP     TLYFG       RIQLV        ELSISIS         DEGEYTCSIFT VRTA KSLVTV.
>pdb|1ZGL|P Chain P, T cell receptor beta chain
.   VTQ   YLIKT QQVTLSCSP  HRSVSWYQQ     FLFEY       RFSGR        RSEMNVS         DSALYLCASSL AFFG GTRLTV.
>pdb|2AK4|D Chain D, SB27 T cell receptor alpha chain
.   VTQ   EISVV EDVTLDCVY  TYYLFWYKQ     FLIRR       RYSWN        SFNFTIT         DSAVYFCALSG LIFG GTRLQV.
>pdb|2ATP|A Chain A, T-cell surface glycoprotein CD8 alpha chain
.   LRI   KMDAE QKVDLVCEV  SQGCSWLFQ     FVVYM       LFSAM        KYVLTLN         NEGYYFCSVIS MYFS VVPVLQ.
>pdb|2ATP|B Chain B, T-cell surface glycoprotein CD8 beta chain
.   LIQ   SLLVQ HTAKMSCEV  LTSIYWLRE     FLASW       NIILE        RPFLSIM         DSDFYFCATVG MVFG GTKLTV.
>pdb|2ESV|D Chain D, KK50.4 T cell receptor alpha chain
.   TTQ   SMDCA RAANLPCNH  NEYVYWYRQ     YIIHG       MASLI        SSTLILP         DTAVYYCIVVR LIFG GTTLQV.
>pdb|2EYR|A Chain A, NKT12
.   VEQ   SLIIL KNCTLQCNY  FSNLRWYKQ     SLTIM       RYTAT        QSSLHIT         DSASYICVVSD LYFG GTQLTV.
>pdb|2EYR|B Chain B, NKT12
.   IYQ   YLVIG KKITLECSQ  HDKMYWYQQ     LIHYS       ESTVS        HFPLTLE         HTSQYLCASTS QYFG GTRLTV.
>pdb|2FBO|J Chain J, variable region-containing chitin-binding protein 3
.   VRT   EVEVH GTVELPCSY  PPVISWLKG     KVFKG       RASVA        APTLRLT         DGGRYWCQVAQ LDAK SVVLKV.
>pdb|2GK2|A Chain A, Carcinoembryonic antigen-related cell adhesion molecule >1
.   LTT   PFNVA KEVLLLVHN  LFGYSWYKG     QIVGY       RETIY        NASLLIQ         DTGFYTLQVIK NEEA TGQFHV.
>pdb|2JJS|C Chain C, LEUKOCYTE SURFACE ANTIGEN CD47
.   FNK   SVEFT DTVVIPCFV  EVYVKWKFK     DIYTF       SAKIE        DASLKMD         HTGNYTCEVTE EGET IIELKY.
>pdb|2JJV|A Chain A, SIGNAL-REGULATORY PROTEIN BETA 1.
.   VIQ   SISVA ESATLHCTV  VGPIQWFRG     LIYNQ       RVTTV        SDLTKRN         DAGTYYCVKFR FKSG GTELSV.
>pdb|2NW2|A Chain A, ELS4 TCR alpha chain
.   IDQ   EMTAT AIVQINCTY  FNGLFWYQQ     FLSYN       RFSSF        YSYLLLK         DSASYLCAVQA PTFG GTSLIV.
>pdb|2P5E|D Chain D, T-Cell Receptor, Alpha Chain
.   VTQ   ALSVP ENLVLNCSF  IYNLQWFRQ     SLLLI       RLNAS        SSTLYIA         DSATYLCAVRP PTFG GTSLIV.
>pdb|2Z35|A Chain A, T-cell receptor alpha-chain
.   VTQ   QVALS DFLTIHCNY  YPALFWYVQ     FLFRA       GFEAT        SFHLQKA         DSAVYYCALSE ITFG GTKLTI.
>pdb|3DGG|B Chain B, FabOX108 Heavy Chain Fragment
.   LQQ   GPELV ASVKMSCKA  SYVMHWVKQ     WIGYI       KATLT        TAYMELS         DSAVYYCARED GYWG GTTLTV.
>pdb|3RRQ|A Chain A, Programmed cell death protein 1
.   PTF   LLVVT DNATFTCSF  SFVLNWYRM     KLAAF       RFRVT        DFHMSVV         DSGTYLCGAIS IKES RAELRV.
>pdb|4BFI|A Chain A, CELL SURFACE GLYCOPROTEIN CD200 RECEPTOR 1
.   QVN   TVSVQ TKALLCCFS  AVLITWIIK     CTIAY       NITWA        SPELQIS         HEGTYTCETVT NFEK NYDLQV.
>pdb|4BFI|B Chain B, OX-2 MEMBRANE GLYCOPROTEIN
.   VVT   DERKA TTASLRCSL  PLIVTWQKK     NMVTY       RINVT        NSSITFW         DEGCYMCLFNT KVSG TACLTL.
>pdb|4GOS|A Chain A, V-set domain-containing T-cell activation inhibitor 1
.   VTT   ASAGN EDGILSCTF  DIVIQWLKE     LVHEF       RTAVF        NASLRLK         DAGTYKCYIIT KGNA NLEYKT.
>pdb|4JJH|A Chain A, Poliovirus receptor-related protein 4
.   ELE   VVTVV QDAKLPCFY  VGQVAWARV     ELALL       RVEQP        DGSVLLR         DEGEYECRVST SFQA RLRLRV.
>pdb|4ZSO|E Chain E, Natural cytotoxicity triggering receptor 3 ligand 1
.   VEM   TQITP DNVTIFCNI  SMGITWFWK     KVFEF       GAIVS        DASLRLP         EAGEYRCEVVV KAQG TVQLEV.
>pdb|5CMA|A Chain A, Antibody ch8H9 Fab light chain
.   MTQ   ATLSV DRVSLSCRA  SDYLHWYQQ     LLIKY       RFSGS        DFTLSIN         DVGVYYCQNGH LTFG GTKLEL.
>pdb|5EB9|A Chain A, CD8 alpha chain
.   MEA   MKHPQ QPLELECMP  DNGVSWIRQ     FIVYI       QFEGS        SFRLVVK         DQGTYFCIANI LYFS GQPAFF.
>pdb|5EDX|A Chain A, CD8 alpha antigen
.   FRT   MVQAS ETVKLRCEV  LTSCSWLYQ     IFLMY       YISGY        NFYLILH         DQGYYFCSFLS LYFS FMSVFL.
>pdb|5VKM|A Chain A, B-cell receptor CD22
.   FEH   TLYAW ACVWIPCTY  LESFILFHN     RLYES       RVQFL        NCTLSIH         DSGQLGLRMES KWME RIHLAV.
>pdb|6ISC|B Chain B, Poliovirus receptor
.   VQA   QVPGF DSVTLPCYL  VSQLTWARH     SMAVF       RLEFV        RLGAELR         DEGNYTCLFVT SRSV DIWLRV.
>pdb|6X4G|C Chain C, ICOS ligand
.   TQE   EVRAM SDVELSCAC  DVYVYWQTS     VVTYH       RALMS        PAGMLRG         DEQKFHCLVLS VLSV EVTLHV.
