# Supplementary material for: IgStrand: A universal residue numbering scheme for the immunoglobulin-fold (Ig-fold) to study Ig-proteomes and Ig-interactomes
Source: PLoS Comput Biol. 2025 Apr 14;21(4):e1012813. doi: 10.1371/journal.pcbi.1012813 (PMC12051499; doi:10.1371/journal.pcbi.1012813)
Supplement: S8 Data — (XLXS) [file pcbi.1012813.s009.xlsx]

## Sheet: VH
										A			AA'		A'			A'B loop						B										BC loop (CDR1)									C						CC' loop
structure	germline	refpdbname	tmscore	seqid	nresAlign	A1546	A1547	A1548	A1549	A1550	A1551	A1552	A'1847	A'1848	A'1849	A'1850	A'1851	B2542	B2543	B2544	B2545	B2546	B2547	B2548	B2549	B2550	B2551	B2552	B2553	B2554	B2555	B2556	B2557	B2558	C3542	C3543	C3544	C3545	C3546	C3547	C3548	C3549	C3550	C3551	C3552	C3553	C3554	C3555	C3556
7djz_A_1	IGHV1-69*02	FAB-HEAVY_5esv_V-n1	0.863855	0.454545	121	V	Q	L	V	Q	S	G	A	E	V	K	K	P	G	S	S	V	K	V	S	C	K	A	S	G	G	T	F				S	S	F	S	I	S	W	V	R	Q	A	P	G
6z2m_B_1	IGHV5-51*01	FAB-HEAVY_5esv_V-n1	0.860291	0.487179	117	M	Q	L	V	Q	S	G	T	E	V	K	K	P	G	E	S	L	K	I	S	C	K	G	S	G	Y	G	F				I	T	Y	W	I	G	W	V	R	Q	M	P	G
6yla_H_1	IGHV5-51*01	FAB-HEAVY_5esv_V-n1	0.855253	0.487395	119	M	Q	L	V	Q	S	G	T	E	V	K	K	P	G	E	S	L	K	I	S	C	K	G	S	G	Y	G	F				I	T	Y	W	I	G	W	V	R	Q	M	P	G
6xc3_H_1	IGHV5-51*01	FAB-HEAVY_5esv_V-n1	0.864369	0.495798	119	M	Q	L	V	Q	S	G	T	E	V	K	K	P	G	E	S	L	K	I	S	C	K	G	S	G	Y	G	F				I	T	Y	W	I	G	W	V	R	Q	M	P	G
7r8l_C_1	IGHV5-51*01	FAB-HEAVY_5esv_V-n1	0.863004	0.5	118	M	Q	L	V	Q	S	G	T	E	V	K	K	P	G	E	S	L	K	I	S	C	K	G	S	G	Y	G	F				I	T	Y	W	I	G	W	V	R	Q	M	P	G
7lop_W_1	IGHV5-51*01	FAB-HEAVY_5esv_V-n1	0.86398	0.495798	119	M	Q	L	V	Q	S	G	T	E	V	K	K	P	G	E	S	L	K	I	S	C	K	G	S	G	Y	G	F				I	T	Y	W	I	G	W	V	R	Q	M	P	G
7nx8_A_1	IGHV3-53*01	FAB-HEAVY_5esv_V-n1	0.887377	0.652542	118	V	Q	L	V	E	S	G	G	G	L	I	Q	P	G	G	S	L	R	L	S	C	A	A	S	G	L	T	V				S	S	N	Y	M	S	W	V	R	Q	A	P	G
7nx6_A_1	IGHV3-53*01	FAB-HEAVY_5esv_V-n1	0.862497	0.652542	118	V	Q	L	V	E	S	G	G	G	L	I	Q	P	G	G	S	L	R	L	S	C	A	A	S	G	L	T	V				S	S	N	Y	M	S	W	V	R	Q	A	P	G
7ch5_H_1	IGHV3-53*01	FAB-HEAVY_5esv_V-n1	0.92112	0.666667	117	V	Q	L	V	E	S	G	G	G	L	I	Q	P	G	G	S	L	R	L	S	C	A	A	S	E	F	I	V				S	R	N	Y	M	S	W	V	R	Q	A	P	G
7s4s_H_1	IGHV3-53*01	FAB-HEAVY_5esv_V-n1	0.905541	0.661017	118	V	Q	L	V	E	S	G	G	G	L	I	Q	P	G	G	S	L	R	L	S	C	A	A	S	G	F	I	V				S	R	N	Y	M	I	W	V	R	Q	A	P	G
7chc_H_1	IGHV3-53*01	FAB-HEAVY_5esv_V-n1	0.900724	0.666667	117	V	Q	L	V	E	S	G	G	G	L	I	Q	P	G	G	S	L	R	L	S	C	A	A	S	E	F	I	V				S	R	N	Y	M	S	W	V	R	Q	A	P	G
7nx9_A_1	IGHV3-53*01	FAB-HEAVY_5esv_V-n1	0.863775	0.652542	118	V	Q	L	V	E	S	G	G	G	L	I	Q	P	G	G	S	L	R	L	S	C	A	A	S	G	L	T	V				S	S	N	Y	M	S	W	V	R	Q	A	P	G
7nx7_A_1	IGHV3-53*01	FAB-HEAVY_5esv_V-n1	0.893724	0.65812	117	V	Q	L	V	E	S	G	G	G	L	I	Q	P	G	G	S	L	R	L	S	C	A	A	S	G	L	T	V				S	S	N	Y	M	S	W	V	R	Q	A	P	G
7nxa_A_1	IGHV3-53*01	FAB-HEAVY_5esv_V-n1	0.903145	0.652174	115	V	Q	L	V	E	S	G	G	G	L	I	Q	P	G	G	S	L	R	L	S	C	A	A	S	G	L	T	V				S	S	N	Y	M	S	W	V	R	Q	A	P	G
7kn7_H_1	IGHV3-53*01	FAB-HEAVY_5esv_V-n1	0.924209	0.666667	117	V	Q	L	V	E	S	G	G	G	L	I	Q	P	G	G	S	L	R	L	S	C	A	A	S	G	F	T	V				S	S	N	Y	M	S	W	V	R	Q	A	P	G
7jmo_H_1	IGHV3-53*02	FAB-HEAVY_5esv_V-n1	0.917234	0.632479	117	V	Q	L	V	E	T	G	G	G	L	I	Q	P	G	G	S	L	R	L	S	C	A	A	S	G	F	T	V				S	S	N	Y	M	S	W	V	R	Q	A	P	G
6xc4_H_1	IGHV3-53*01	FAB-HEAVY_5esv_V-n1	0.932332	0.666667	117	V	Q	L	V	E	S	G	G	G	L	I	Q	P	G	G	S	L	R	L	S	C	A	A	S	G	F	T	V				S	S	N	Y	M	S	W	V	R	Q	A	P	G
7nxb_A_1	IGHV3-53*01	FAB-HEAVY_5esv_V-n1	0.894036	0.65812	117	V	Q	L	V	E	S	G	G	G	L	I	Q	P	G	G	S	L	R	L	S	C	A	A	S	G	L	T	V				S	S	N	Y	M	S	W	V	R	Q	A	P	G
7n3i_H_1	IGHV3-53*01	FAB-HEAVY_5esv_V-n1	0.874177	0.644068	118	V	Q	L	V	E	S	G	G	G	L	I	Q	P	G	G	S	L	R	L	S	C	A	A	S	G	F	T	V				S	S	N	Y	M	S	W	V	R	Q	A	P	G
7kn6_H_1	IGHV3-53*01	FAB-HEAVY_5esv_V-n1	0.935859	0.666667	117	V	Q	L	V	E	S	G	G	G	L	I	Q	P	G	G	S	L	R	L	S	C	A	A	S	G	F	T	V				S	S	N	Y	M	S	W	V	R	Q	A	P	G
7or9_A_1	IGHV3-53*01	FAB-HEAVY_5esv_V-n1	0.864029	0.652542	118	V	Q	L	V	E	S	G	G	G	L	I	Q	P	G	G	S	L	R	L	S	C	A	A	S	G	L	T	V				S	S	N	Y	M	S	W	V	R	Q	A	P	G
7r8l_H_1	IGHV3-53*01	FAB-HEAVY_5esv_V-n1	0.874246	0.623932	117	V	Q	L	V	E	S	G	G	G	L	I	Q	P	G	G	S	L	R	L	S	C	A	A	S	G	I	T	V				S	S	N	Y	M	S	W	V	R	Q	A	P	G
7ps1_A_1	IGHV3-53*04	FAB-HEAVY_5esv_V-n1	0.867947	0.623932	117	V	Q	L	L	E	S	G	G	G	L	V	Q	P	G	G	S	L	R	L	S	C	A	A	S	G	L	T	V				R	S	N	Y	M	N	W	V	R	Q	A	P	G
7chb_H_1	IGHV3-53*01	FAB-HEAVY_5esv_V-n1	0.914429	0.623932	117	V	Q	L	V	E	S	G	G	G	L	I	Q	P	G	G	S	L	R	L	S	C	A	A	S	G	I	T	V				S	S	N	Y	M	S	W	V	R	Q	A	P	G
7bei_H_1	IGHV3-53*01	FAB-HEAVY_5esv_V-n1	0.86234	0.623932	117	V	Q	L	V	E	S	G	G	G	L	I	Q	P	G	G	S	L	R	L	S	C	A	A	S	G	V	T	V				S	S	N	Y	M	S	W	V	R	Q	A	P	G
7chs_H_1	IGHV3-53*01	FAB-HEAVY_5esv_V-n1	0.891231	0.649573	117	V	Q	L	V	E	S	G	G	G	L	I	Q	P	G	G	S	L	R	L	S	C	A	A	S	G	F	T	V				S	S	N	Y	M	S	W	V	R	Q	A	P	G
7neg_H_1	IGHV3-53*01	FAB-HEAVY_5esv_V-n1	0.879067	0.632479	117	V	Q	L	V	E	S	G	G	G	L	I	Q	P	G	G	S	L	R	L	S	C	A	A	S	G	L	T	V				N	R	N	Y	M	S	W	I	R	Q	A	P	G
7chf_H_1	IGHV3-53*01	FAB-HEAVY_5esv_V-n1	0.915603	0.657895	114	V	Q	L	V	E	S	G	G	G	L	I	Q	P	G	G	S	L	R	L	S	C	A	A	S	G	I	I	V				S	S	N	Y	M	T	W	V	R	Q	A	P	G
7kfy_H_1	IGHV3-53*01	FAB-HEAVY_5esv_V-n1	0.847196	0.652542	118	V	Q	L	V	E	S	G	G	G	L	I	Q	P	G	G	S	L	R	L	S	C	A	A	S	G	F	T	V				S	S	N	Y	M	S	W	V	R	Q	A	P	G
7bej_H_1	IGHV3-53*01	FAB-HEAVY_5esv_V-n1	0.924891	0.623932	117	V	Q	L	L	E	S	G	G	D	L	I	Q	P	G	G	S	L	R	L	S	C	A	A	S	G	V	T	V				S	S	N	Y	M	S	W	V	R	Q	A	P	G
7neh_H_1	IGHV3-53*01	FAB-HEAVY_5esv_V-n1	0.821623	0.632479	117	V	Q	L	V	E	S	G	G	G	L	I	Q	P	G	G	S	L	R	L	S	C	A	A	S	G	L	T	V				N	R	N	Y	M	S	W	I	R	Q	A	P	G
7kfv_H_1	IGHV3-53*01	FAB-HEAVY_5esv_V-n1	0.846155	0.647059	119	V	Q	L	V	E	S	G	G	G	L	I	Q	P	G	G	S	L	R	L	S	C	A	A	S	G	F	T	V				S	S	N	Y	M	S	W	V	R	Q	A	P	G
7bz5_H_1	IGHV3-53*04	FAB-HEAVY_5esv_V-n1	0.938127	0.666667	114	V	Q	L	V	E	S	G	G	G	L	V	Q	P	G	G	S	L	R	L	S	C	A	A	S	G	F	I	V				S	S	N	Y	M	S	W	V	R	Q	A	P	G
6xc3_B_1	IGHV3-53*01	FAB-HEAVY_5esv_V-n1	0.911125	0.641026	117	V	Q	L	V	E	S	G	G	G	L	I	Q	P	G	G	S	L	R	L	S	C	A	A	S	G	L	T	V				S	S	N	Y	M	S	W	V	R	Q	A	P	G
7kfx_H_1	IGHV3-53*01	FAB-HEAVY_5esv_V-n1	0.837309	0.652542	118	V	Q	L	V	E	S	G	G	G	L	I	Q	P	G	G	S	L	R	L	S	C	A	V	S	G	F	T	V				S	N	N	Y	M	S	W	V	R	Q	A	P	G
7bek_H_1	IGHV3-53*01	FAB-HEAVY_5esv_V-n1	0.873775	0.623932	117	V	Q	L	L	E	S	G	G	D	L	I	Q	P	G	G	S	L	R	L	S	C	A	A	S	G	V	T	V				S	S	N	Y	M	S	W	V	R	Q	A	P	G
7cho_H_1	IGHV3-53*01	FAB-HEAVY_5esv_V-n1	0.897549	0.681034	116	V	Q	L	V	E	S	G	G	G	L	I	Q	P	G	G	S	L	R	L	S	C	A	A	S	G	F	I	V				S	S	N	Y	M	S	W	V	R	Q	A	P	G
7orb_H_1	IGHV1-58*01	FAB-HEAVY_5esv_V-n1	0.865844	0.442623	122	V	Q	L	V	Q	S	G	P	E	V	K	K	P	G	T	S	V	K	V	S	C	K	A	S	G	F	T	F				T	T	S	A	V	Q	W	V	R	Q	A	R	G
7ben_H_1	IGHV1-58*01	FAB-HEAVY_5esv_V-n1	0.865142	0.439024	123	V	Q	L	V	Q	S	G	P	E	V	K	K	P	G	T	S	V	K	V	S	C	K	A	S	G	F	T	F				T	T	S	A	V	Q	W	V	R	Q	A	R	G
7l7d_H_1	IGHV1-58*01	FAB-HEAVY_5esv_V-n1	0.870481	0.434426	122	M	Q	L	V	Q	S	G	P	E	V	K	K	P	G	T	S	V	K	V	S	C	K	A	S	G	F	T	F				M	S	S	A	V	Q	W	V	R	Q	A	R	G
7ora_F_1	IGHV1-58*01	FAB-HEAVY_5esv_V-n1	0.873327	0.439024	123	V	Q	L	V	Q	S	G	P	E	V	K	K	P	G	T	S	V	K	V	S	C	K	A	S	G	F	T	F				T	T	S	A	V	Q	W	V	R	Q	A	R	G
7r6w_H_1	IGHV1-18*01	FAB-HEAVY_5esv_V-n1	0.852849	0.488	125	V	Q	L	V	Q	S	G	A	E	V	K	K	P	G	A	S	V	K	V	S	C	K	A	S	G	Y	T	F				T	N	Y	G	I	S	W	V	R	Q	A	P	G
7r6w_A_1	IGHV1-18*01	FAB-HEAVY_5esv_V-n1	0.869435	0.487805	123	V	Q	L	V	Q	S	G	A	E	V	K	K	P	G	A	S	V	K	V	S	C	K	A	S	G	Y	P	F				T	S	Y	G	I	S	W	V	R	Q	A	P	G
7jx3_A_1	IGHV1-18*01	FAB-HEAVY_5esv_V-n1	0.865547	0.483871	124	V	Q	L	V	Q	S	G	A	E	V	K	K	P	G	A	S	V	K	V	S	C	K	A	S	G	Y	P	F				T	S	Y	G	I	S	W	V	R	Q	A	P	G
7bep_H_1	IGHV1-18*01	FAB-HEAVY_5esv_V-n1	0.871973	0.487805	123	V	Q	L	V	Q	S	G	A	E	V	K	K	P	G	A	S	V	K	V	S	C	K	A	S	G	Y	P	F				T	S	Y	G	I	S	W	V	R	Q	A	P	G
7czt_H_1	IGHV3-33*01	FAB-HEAVY_5esv_V-n1	0.932987	0.672269	119	V	Q	L	V	E	S	G	G	G	V	V	Q	P	G	R	S	L	R	L	S	C	A	A	S	G	F	T	F				S	S	Y	G	M	H	W	V	R	Q	A	P	G
7czt_I_1	IGHV3-33*01	FAB-HEAVY_5esv_V-n1	0.932988	0.672269	119	V	Q	L	V	E	S	G	G	G	V	V	Q	P	G	R	S	L	R	L	S	C	A	A	S	G	F	T	F				S	S	Y	G	M	H	W	V	R	Q	A	P	G
7lm8_H_1	IGHV1-46*01	FAB-HEAVY_5esv_V-n1	0.866807	0.530435	115	V	Q	L	V	Q	S	G	A	E	V	K	K	P	G	A	S	V	K	V	S	C	K	A	S	G	Y	T	F				T	S	Y	Y	M	H	W	V	R	Q	A	P	G
7kn3_H_1	IGHV3-53*01	FAB-HEAVY_5esv_V-n1	0.91782	0.637931	116	V	Q	L	V	Q	S	G	G	G	L	I	Q	P	G	G	S	L	R	L	S	C	A	A	S	G	F	T	V				S	L	S	H	M	N	W	V	R	Q	A	P	G
7mjk_H_1	IGHV3-53*04	FAB-HEAVY_5esv_V-n1	0.90284	0.683761	117	V	Q	L	V	E	S	G	G	G	L	V	Q	P	G	G	S	L	R	L	S	C	A	A	S	G	F	T	V				S	S	N	Y	M	S	W	V	R	Q	A	P	G
7mjk_F_1	IGHV3-53*04	FAB-HEAVY_5esv_V-n1	0.903823	0.683761	117	V	Q	L	V	E	S	G	G	G	L	V	Q	P	G	G	S	L	R	L	S	C	A	A	S	G	F	T	V				S	S	N	Y	M	S	W	V	R	Q	A	P	G
7mjk_D_1	IGHV3-53*04	FAB-HEAVY_5esv_V-n1	0.90385	0.683761	117	V	Q	L	V	E	S	G	G	G	L	V	Q	P	G	G	S	L	R	L	S	C	A	A	S	G	F	T	V				S	S	N	Y	M	S	W	V	R	Q	A	P	G
7kmg_A_1	IGHV1-69*04	FAB-HEAVY_5esv_V-n1	0.873558	0.47541	122	V	Q	L	V	Q	S	G	A	E	V	K	K	P	G	S	S	V	K	V	S	C	K	A	S	G	G	T	F				S	N	Y	A	I	S	W	V	R	Q	A	P	G
7b3o_H_1	IGHV3-66*01	FAB-HEAVY_5esv_V-n1	0.876622	0.646552	116	V	Q	L	V	E	S	G	G	G	L	V	Q	P	G	G	S	L	R	L	S	C	A	A	S	G	L	T	V				S	S	N	Y	M	S	W	V	R	Q	A	P	G
7q6e_E_1	IGHV1-69*01	FAB-HEAVY_5esv_V-n1	0.88766	0.470085	117	V	Q	L	V	Q	S	G	A	E	V	K	K	P	G	S	S	V	K	V	S	C	K	A	S	G	G	T	F				S	S	S	V	I	S	W	V	R	Q	A	P	G
7q6e_H_1	IGHV1-69*01	FAB-HEAVY_5esv_V-n1	0.882214	0.465517	116	V	Q	L	V	Q	S	G	A	E	V	K	K	P	G	S	S	V	K	V	S	C	K	A	S	G	G	T	F				S	S	S	V	I	S	W	V	R	Q	A	P	G
7q6e_J_1	IGHV1-69*01	FAB-HEAVY_5esv_V-n1	0.884416	0.474138	116	V	Q	L	V	Q	S	G	A	E	V	K	K	P	G	S	S	V	K	V	S	C	K	A	S	G	G	T	F				S	S	S	V	I	S	W	V	R	Q	A	P	G
7q0g_A_1	IGHV1-69*01	FAB-HEAVY_5esv_V-n1	0.878293	0.474138	116	V	Q	L	V	Q	S	G	A	E	V	K	K	P	G	S	S	V	K	V	S	C	K	A	S	G	G	T	F				S	S	S	V	I	S	W	V	R	Q	A	P	G
7nx8_H_1	IGHV3-30*18	FAB-HEAVY_5esv_V-n1	0.926136	0.644628	121	V	Q	L	V	E	S	G	G	G	V	V	Q	P	G	R	S	L	R	L	S	C	A	A	S	A	F	T	F				S	S	Y	D	M	H	W	V	R	Q	A	P	G
6zcz_H_1	IGHV3-30*18	FAB-HEAVY_5esv_V-n1	0.857968	0.644628	121	V	Q	L	V	E	S	G	G	G	V	V	Q	P	G	R	S	L	R	L	S	C	A	A	S	A	F	T	F				S	S	Y	D	M	H	W	V	R	Q	A	P	G
7nx6_H_1	IGHV3-30*18	FAB-HEAVY_5esv_V-n1	0.904044	0.644628	121	V	Q	L	V	E	S	G	G	G	V	V	Q	P	G	R	S	L	R	L	S	C	A	A	S	A	F	T	F				S	S	Y	D	M	H	W	V	R	Q	A	P	G
7nx9_H_1	IGHV3-30*18	FAB-HEAVY_5esv_V-n1	0.857547	0.644628	121	V	Q	L	V	E	S	G	G	G	V	V	Q	P	G	R	S	L	R	L	S	C	A	A	S	A	F	T	F				S	S	Y	D	M	H	W	V	R	Q	A	P	G
7nx7_H_1	IGHV3-30*18	FAB-HEAVY_5esv_V-n1	0.926568	0.641667	120	V	Q	L	V	E	S	G	G	G	V	V	Q	P	G	R	S	L	R	L	S	C	A	A	S	A	F	T	F				S	S	Y	D	M	H	W	V	R	Q	A	P	G
7nxa_H_1	IGHV3-30*18	FAB-HEAVY_5esv_V-n1	0.858649	0.644628	121	V	Q	L	V	E	S	G	G	G	V	V	Q	P	G	R	S	L	R	L	S	C	A	A	S	A	F	T	F				S	S	Y	D	M	H	W	V	R	Q	A	P	G
7kqb_H_1	IGHV3-30*01	FAB-HEAVY_5esv_V-n1	0.881418	0.643478	115	V	Q	L	Q	E	S	G	G	G	L	V	Q	P	G	G	S	L	R	L	S	C	A	A	S	G	F	T	F				S	S	Y	E	M	N	W	V	R	Q	A	P	G
7kqb_K_1	IGHV3-30*01	FAB-HEAVY_5esv_V-n1	0.91504	0.640351	114	V	Q	L	Q	E	S	G	G	G	L	V	Q	P	G	G	S	L	R	L	S	C	A	A	S	G	F	T	F				S	S	Y	E	M	N	W	V	R	Q	A	P	G
7m71_H_1	IGHV3-30*01	FAB-HEAVY_5esv_V-n1	0.901225	0.643478	115	V	Q	L	Q	E	S	G	G	G	L	V	Q	P	G	G	S	L	R	L	S	C	A	A	S	G	F	T	F				S	S	Y	E	M	N	W	V	R	Q	A	P	G
7nxb_H_1	IGHV3-30*18	FAB-HEAVY_5esv_V-n1	0.925677	0.641667	120	V	Q	L	V	E	S	G	G	G	V	V	Q	P	G	R	S	L	R	L	S	C	A	A	S	A	F	T	F				S	S	Y	D	M	H	W	V	R	Q	A	P	G
7ps4_H_1	IGHV5-51*01	FAB-HEAVY_5esv_V-n1	0.839791	0.504202	119	V	Q	L	V	Q	S	G	A	E	V	K	K	P	G	E	S	L	K	I	S	C	K	G	S	G	Y	S	F				T	N	Y	W	I	G	W	V	R	Q	M	P	G
7mzh_H_1	IGHV1-2*06	FAB-HEAVY_5esv_V-n1	0.874432	0.561404	114	V	Q	L	V	Q	S	G	A	E	V	K	K	P	G	A	S	V	K	V	S	C	K	A	S	G	Y	T	F				T	G	Y	Y	M	H	W	V	R	Q	A	P	G
7n4i_H_1	IGHV5-51*01	FAB-HEAVY_5esv_V-n1	0.868493	0.5	120	V	Q	L	V	Q	S	G	A	E	V	K	K	P	G	E	S	L	K	I	S	C	K	G	S	G	Y	S	F				I	S	Y	W	I	A	W	V	R	Q	M	P	G
7lm8_M_1	IGHV5-51*01	FAB-HEAVY_5esv_V-n1	0.863224	0.487603	121	V	Q	L	V	Q	S	G	A	E	V	K	K	P	G	E	S	L	K	I	S	C	Q	G	S	G	Y	S	F				T	S	Y	W	I	G	W	V	R	Q	M	P	G
7mzk_N_1	IGHV1-46*01	FAB-HEAVY_5esv_V-n1	0.860678	0.483607	122	V	Q	L	V	Q	S	G	A	E	V	K	K	P	G	A	S	V	K	I	S	C	K	A	S	G	Y	T	F				T	S	Y	Y	M	H	W	V	R	Q	A	P	G
7mzk_C_1	IGHV3-23*01	FAB-HEAVY_5esv_V-n1	0.953535	0.675214	117	V	Q	L	L	E	S	G	G	G	L	V	Q	P	G	G	S	L	R	L	S	C	A	A	S	G	F	T	F				S	R	F	A	M	T	W	V	R	Q	A	P	G
7mzj_C_1	IGHV3-23*01	FAB-HEAVY_5esv_V-n1	0.94264	0.675214	117	V	Q	L	L	E	S	G	G	G	L	V	Q	P	G	G	S	L	R	L	S	C	A	A	S	G	F	T	F				S	R	F	A	M	T	W	V	R	Q	A	P	G
7mzi_H_1	IGHV3-23*01	FAB-HEAVY_5esv_V-n1	0.951647	0.675214	117	V	Q	L	L	E	S	G	G	G	L	V	Q	P	G	G	S	L	R	L	S	C	A	A	S	G	F	T	F				S	R	F	A	M	T	W	V	R	Q	A	P	G
7orb_A_1	IGHV3-30*01	FAB-HEAVY_5esv_V-n1	0.90509	0.622047	127	V	Q	L	V	E	S	G	G	G	V	V	Q	P	G	R	S	L	R	L	S	C	A	A	S	G	F	T	F				N	N	Y	P	L	H	W	V	R	Q	A	P	G
7ben_A_1	IGHV3-30*01	FAB-HEAVY_5esv_V-n1	0.912226	0.622047	127	V	Q	L	V	E	S	G	G	G	V	V	Q	P	G	R	S	L	R	L	S	C	A	A	S	G	F	T	F				N	N	Y	P	L	H	W	V	R	Q	A	P	G
7chc_A_1	IGHV3-23*01	FAB-HEAVY_5esv_V-n1	0.931489	0.624	125	V	Q	L	L	E	S	G	G	G	V	V	Q	P	G	G	S	L	R	L	S	C	A	A	S	G	F	A	F				T	T	Y	A	M	N	W	V	R	Q	A	P	G
7chf_A_1	IGHV3-23*01	FAB-HEAVY_5esv_V-n1	0.920952	0.620968	124	V	Q	L	L	E	S	G	G	G	V	V	Q	P	G	G	S	L	R	L	S	C	A	A	S	G	F	A	F				T	T	Y	A	M	N	W	V	R	Q	A	P	G
7jmp_H_1	IGHV3-53*02	FAB-HEAVY_5esv_V-n1	0.834354	0.614754	122	V	Q	L	V	E	T	G	G	G	L	I	Q	P	G	G	S	L	R	L	S	C	A	A	S	G	F	T	V				S	S	N	Y	M	S	W	V	R	Q	A	P	G
7e7y_A_1	IGHV3-53*04	FAB-HEAVY_5esv_V-n1	0.851696	0.631148	122	V	Q	L	V	E	S	G	G	G	L	V	Q	P	G	G	S	L	R	L	S	C	A	A	S	G	V	T	V				S	S	N	Y	M	S	W	V	R	Q	A	P	G
7beh_H_1	IGHV1-2*02	FAB-HEAVY_5esv_V-n1	0.859541	0.5	122	V	Q	L	V	Q	S	G	A	E	V	K	K	P	G	A	S	V	K	V	S	C	K	A	S	G	Y	T	F				T	G	Y	Y	M	H	W	V	R	Q	A	P	G
7ps6_H_1	IGHV4-39*01	FAB-HEAVY_5esv_V-n1	0.863845	0.434426	122	V	Q	L	Q	E	S	G	P	G	L	V	K	P	S	E	T	L	S	L	T	C	T	V	F	G	G	S	I		T	S	S	N	H	Y	W	V	W	I	R	Q	P	P	G
7ora_A_1	IGHV3-30-3*02	FAB-HEAVY_5esv_V-n1	0.867178	0.636364	121	V	Q	L	V	E	S	G	G	G	V	V	Q	P	G	R	S	L	R	L	S	C	A	A	S	G	F	T	F				S	T	Y	A	M	H	W	V	R	Q	A	P	G
7bel_A_1	IGHV3-30-3*02	FAB-HEAVY_5esv_V-n1	0.945853	0.636364	121	V	Q	L	V	E	S	G	G	G	V	V	Q	P	G	R	S	L	R	L	S	C	A	A	S	G	F	T	F				S	T	Y	A	M	H	W	V	R	Q	A	P	G
7bep_A_1	IGHV3-11*01	FAB-HEAVY_5esv_V-n1	0.873131	0.637097	124	V	Q	L	V	E	S	G	G	G	L	V	K	P	G	E	S	L	R	L	S	C	A	A	S	G	F	T	F				S	D	Y	Y	M	T	W	I	R	Q	A	P	G
7mzf_H_1	IGHV3-66*01	FAB-HEAVY_5esv_V-n1	0.826267	0.666667	117	V	Q	L	V	E	S	G	G	G	L	V	Q	P	G	G	S	L	R	L	S	C	A	A	S	E	F	I	V				S	R	N	Y	M	S	W	V	R	Q	A	P	G
7jx3_H_1	IGHV3-13*01	FAB-HEAVY_5esv_V-n1	0.832143	0.652542	118	V	Q	L	V	E	S	G	G	G	L	V	Q	P	G	G	S	L	R	L	S	C	A	A	S	G	F	T	F				S	S	Y	D	M	H	W	V	R	Q	T	T	G
7jx3_C_1	IGHV3-15*01	FAB-HEAVY_5esv_V-n1	0.884664	0.631148	122	V	Q	L	V	E	S	G	G	G	L	V	K	P	G	G	S	L	R	L	S	C	A	A	S	G	F	T	F				S	N	A	W	M	S	W	V	R	Q	A	P	G
7ps6_C_1	IGHV1-18*01	FAB-HEAVY_5esv_V-n1	0.86284	0.512605	119	V	Q	L	V	Q	S	G	A	E	V	K	K	P	G	A	S	V	K	V	S	C	K	A	S	G	Y	T	F				T	S	Y	G	I	S	W	V	R	Q	A	P	G
7mzg_H_1	IGHV3-66*01	FAB-HEAVY_5esv_V-n1	0.859492	0.646552	116	V	Q	L	V	E	S	G	G	G	L	V	Q	P	G	G	S	L	R	L	S	C	A	A	S	G	L	T	V				S	S	N	Y	M	S	W	V	R	Q	A	P	G
7mzj_N_1	IGHV3-15*01	FAB-HEAVY_5esv_V-n1	0.864274	0.585366	123	V	Q	L	V	E	S	G	G	G	L	V	K	P	G	G	S	L	R	L	S	C	A	A	S	G	F	T	F				S	Y	A	W	M	S	W	V	R	Q	A	P	G
7kmh_A_1	IGHV3-53*01	FAB-HEAVY_5esv_V-n1	0.900198	0.652174	115	V	Q	L	V	E	S	G	G	G	L	I	Q	P	G	G	S	L	R	L	S	C	A	A	S	G	L	T	V				S	S	N	Y	M	S	W	V	R	Q	A	P	G
7q0g_H_1	IGHV3-53*01	FAB-HEAVY_5esv_V-n1	0.892805	0.643478	115	V	Q	L	L	E	S	G	G	G	L	I	Q	P	G	G	S	L	R	L	S	C	A	A	S	G	F	T	V				S	S	N	Y	M	S	W	V	R	Q	A	P	G
7kn4_H_1	IGHV4-31*11	FAB-HEAVY_5esv_V-n1	0.878315	0.444444	117	V	T	L	R	E	S	G	P	G	L	V	K	P	S	E	T	L	S	L	T	C	A	V	S	G	G	S	L		S	S	V	N	Y	Y	W	S	W	I	R	Q	H	P	G
7m7w_A_1	IGHV1-69*02	FAB-HEAVY_5esv_V-n1	0.856741	0.475806	124	V	Q	L	V	Q	S	G	A	E	V	K	K	P	G	S	S	V	K	V	S	C	K	A	S	G	G	I	F				N	T	Y	T	I	S	W	V	R	Q	A	P	G
7m7w_C_1	IGHV5-51*01	FAB-HEAVY_5esv_V-n1	0.845893	0.466102	118	V	R	L	V	Q	S	G	A	E	V	K	K	S	G	E	S	L	K	I	S	C	K	G	S	G	Y	S	F				T	S	Y	W	I	G	W	V	R	Q	M	P	G
7ean_H_1	IGHV1-69-2*01	FAB-HEAVY_5esv_V-n1	0.894711	0.383333	120	V	Q	L	Q	Q	S	G	A	E	L	V	K	P	G	A	S	V	K	L	S	C	T	T	S	G	F	N	I				I	D	T	Y	M	H	W	V	K	Q	R	P	E
7cjf_A_1	IGHV3-53*01	FAB-HEAVY_5esv_V-n1	0.867412	0.681034	116	V	Q	L	V	E	S	G	G	G	L	I	Q	P	G	G	S	L	R	L	S	C	A	A	S	G	F	I	V				S	S	N	Y	M	S	W	V	R	Q	A	P	G
7kmi_A_1	IGHV3-53*01	FAB-HEAVY_5esv_V-n1	0.886347	0.663793	116	V	Q	L	V	E	S	G	G	G	L	I	Q	P	G	G	S	L	R	L	S	C	A	A	S	G	F	T	V				S	S	N	Y	M	S	W	V	R	Q	A	P	G
7cm4_H_1	IGHV2-70*01	FAB-HEAVY_5esv_V-n1	0.840512	0.388889	126	I	T	L	K	E	S	G	P	T	L	V	K	P	T	Q	T	L	T	L	T	C	S	F	S	G	F	S	L		S	T	S	G	V	G	V	G	W	I	R	Q	P	P	G
7e3o_H_1	IGHV3-30*01	FAB-HEAVY_5esv_V-n1	0.932322	0.636364	121	V	Q	L	V	E	S	G	G	G	V	V	Q	P	G	R	S	L	R	L	S	C	A	A	S	G	F	T	F				S	S	Y	A	M	H	W	V	R	Q	A	P	G
6xkp_H_1	IGHV3-11*01	FAB-HEAVY_5esv_V-n1	0.88078	0.614173	127	V	Q	L	V	E	S	G	G	G	L	V	K	P	G	G	S	L	R	L	S	C	A	A	S	G	F	T	F				S	D	Y	Y	M	T	W	I	R	Q	A	P	G
7or9_H_1	IGHV1-18*01	FAB-HEAVY_5esv_V-n1	0.866359	0.528455	123	V	Q	L	V	Q	S	G	A	E	V	K	K	P	G	A	S	V	K	V	S	C	K	A	S	G	Y	I	F				I	R	Y	G	I	S	W	V	R	Q	A	P	G
7n4j_H_1	IGHV4-39*01	FAB-HEAVY_5esv_V-n1	0.838904	0.420635	126	V	Q	L	Q	E	S	G	P	G	L	V	K	P	S	E	T	L	S	L	T	C	S	V	S	G	D	S	I	S		S	S	D	Y	S	W	G	W	I	R	Q	P	P	G
7lop_X_1	IGHV1-2*02	FAB-HEAVY_5esv_V-n1	0.887579	0.5	122	V	Q	L	V	Q	S	G	A	E	V	K	K	P	G	A	S	V	K	V	S	C	K	A	S	G	Y	T	F				T	G	Y	Y	M	H	W	V	R	Q	A	P	G
[truncated: 94 more columns]

## Sheet: VL
										A			AA'		A'				A'B loop						B												BC loop										C
structure	germline	refpdbname	tmscore	seqid	nresAlign	A1546	A1547	A1548	A1549	A1550	A1551	A1552	A'1846	A'1847	A'1848	A'1849	A'1850	A'1851	B2542	B2543	B2544	B2545	B2546	B2547	B2548	B2549	B2550	B2551	B2552	B2553	B2554	B2555	B2556	B2557	B2558	B2559	C3540	C3541	C3542	C3543	C3544	C3545	C3546	C3547	C3548	C3549	C3550	C3551	C3552
7djz_B_1	IGKV3-15*01	FAB-LIGHT_5esv_V-n1	0.961233	0.738318	107	I	V	M	T	Q	S	P	A	T	L	S	V	S	P	G	E	R	A	T	L	S	C	R	A	S	Q	S	V									S	S	N	L	A	W	Y	Q
6z2m_C_1	IGKV4-1*01	FAB-LIGHT_5esv_V-n1	0.948814	0.651376	109	I	Q	L	T	Q	S	P	D	S	L	A	V	S	L	G	E	R	A	T	I	N	C	K	S	S	Q	S	V	L			Y	S	S	I	N	K	N	Y	L	A	W	Y	Q
6yla_L_1	IGKV4-1*01	FAB-LIGHT_5esv_V-n1	0.943617	0.651376	109	I	Q	L	T	Q	S	P	D	S	L	A	V	S	L	G	E	R	A	T	I	N	C	K	S	S	Q	S	V	L			Y	S	S	I	N	K	N	Y	L	A	W	Y	Q
6xc3_L_1	IGKV4-1*01	FAB-LIGHT_5esv_V-n1	0.955881	0.651376	109	I	Q	L	T	Q	S	P	D	S	L	A	V	S	L	G	E	R	A	T	I	N	C	K	S	S	Q	S	V	L			Y	S	S	I	N	K	N	Y	L	A	W	Y	Q
7r8l_D_1	IGKV4-1*01	FAB-LIGHT_5esv_V-n1	0.954703	0.651376	109	D	Q	L	T	Q	S	P	D	S	L	A	V	S	L	G	E	R	A	T	I	N	C	K	S	S	Q	S	V	L			Y	S	S	I	N	K	N	Y	L	A	W	Y	Q
7lop_V_1	IGKV4-1*01	FAB-LIGHT_5esv_V-n1	0.950759	0.651376	109	I	Q	L	T	Q	S	P	D	S	L	A	V	S	L	G	E	R	A	T	I	N	C	K	S	S	Q	S	V	L			Y	S	S	I	N	K	N	Y	L	A	W	Y	Q
7nx8_B_1	IGKV3-20*01	FAB-LIGHT_5esv_V-n1	0.932459	0.731481	108	V	V	M	T	Q	S	P	G	T	L	S	L	S	P	G	E	R	A	T	L	S	C	R	A	S	Q	S	V								P	S	S	Y	L	A	W	Y	Q
7nx6_B_1	IGKV3-20*01	FAB-LIGHT_5esv_V-n1	0.946765	0.731481	108	V	V	M	T	Q	S	P	G	T	L	S	L	S	P	G	E	R	A	T	L	S	C	R	A	S	Q	S	V	P								S	S	Y	L	A	W	Y	Q
7ch5_L_1	IGKV3-20*01	FAB-LIGHT_5esv_V-n1	0.977348	0.796296	108	I	V	L	T	Q	S	P	G	T	L	S	L	S	P	G	E	R	A	T	L	S	C	R	A	S	Q	G	V									S	S	F	L	A	W	Y	Q
7s4s_L_1	IGKV3-20*01	FAB-LIGHT_5esv_V-n1	0.959642	0.779817	109	I	V	L	T	Q	S	P	G	T	L	S	L	S	P	G	E	R	A	T	L	S	C	R	A	S	Q	S	I	S								S	S	Y	L	A	W	Y	Q
7chc_L_1	IGKV3-20*01	FAB-LIGHT_5esv_V-n1	0.978048	0.796296	108	I	V	L	T	Q	S	P	G	T	L	S	L	S	P	G	E	R	A	T	L	S	C	R	A	S	Q	G	V									S	S	F	L	A	W	Y	Q
7nx9_B_1	IGKV3-20*01	FAB-LIGHT_5esv_V-n1	0.946586	0.738318	107	V	V	M	T	Q	S	P	G	T	L	S	L	S	P	G	E	R	A	T	L	S	C	R	A	S	Q	S	V	P								S	S	Y	L	A	W	Y	Q
7nx7_B_1	IGKV3-20*01	FAB-LIGHT_5esv_V-n1	0.935395	0.731481	108	V	V	M	T	Q	S	P	G	T	L	S	L	S	P	G	E	R	A	T	L	S	C	R	A	S	Q	S	V								P	S	S	Y	L	A	W	Y	Q
7nxa_B_1	IGKV3-20*01	FAB-LIGHT_5esv_V-n1	0.94376	0.731481	108	V	V	M	T	Q	S	P	G	T	L	S	L	S	P	G	E	R	A	T	L	S	C	R	A	S	Q	S	V	P								S	S	Y	L	A	W	Y	Q
7kn7_L_1	IGKV3-20*01	FAB-LIGHT_5esv_V-n1	0.977265	0.805556	108	I	V	L	T	Q	S	P	G	T	L	S	L	S	P	G	E	R	A	T	L	S	C	R	A	S	Q	S	V									S	S	Y	L	A	W	Y	Q
7jmo_L_1	IGKV3-20*01	FAB-LIGHT_5esv_V-n1	0.971018	0.787037	108	I	V	M	T	Q	S	P	G	T	L	S	L	S	P	G	E	R	A	T	L	S	C	R	A	S	Q	S	V								S	S	S	Y	L	A	W	Y	Q
6xc4_L_1	IGKV3-20*01	FAB-LIGHT_5esv_V-n1	0.978577	0.805556	108	I	V	L	T	Q	S	P	G	T	L	S	L	S	P	G	E	R	A	T	L	S	C	R	A	S	Q	S	V									S	S	Y	L	A	W	Y	Q
7nxb_B_1	IGKV3-20*01	FAB-LIGHT_5esv_V-n1	0.940239	0.731481	108	V	V	M	T	Q	S	P	G	T	L	S	L	S	P	G	E	R	A	T	L	S	C	R	A	S	Q	S	V	P								S	S	Y	L	A	W	Y	Q
7n3i_L_1	IGKV3-20*01	FAB-LIGHT_5esv_V-n1	0.96176	0.805556	108	I	V	L	T	Q	S	P	G	T	L	S	L	S	P	G	E	R	A	T	L	S	C	R	A	S	Q	S	V	S								S	S	Y	L	A	W	Y	Q
7kn6_L_1	IGKV3-20*01	FAB-LIGHT_5esv_V-n1	0.970703	0.805556	108	I	V	L	T	Q	S	P	G	T	L	S	L	S	P	G	E	R	A	T	L	S	C	R	A	S	Q	S	V									S	S	Y	L	A	W	Y	Q
7or9_B_1	IGKV3-20*01	FAB-LIGHT_5esv_V-n1	0.944412	0.731481	108	V	V	M	T	Q	S	P	G	T	L	S	L	S	P	G	E	R	A	T	L	S	C	R	A	S	Q	S	V	P								S	S	Y	L	A	W	Y	Q
7r8l_L_1	IGKV3-20*01	FAB-LIGHT_5esv_V-n1	0.948575	0.779817	109	I	V	L	T	Q	S	P	G	T	L	S	L	S	P	G	E	R	A	T	L	S	C	R	A	S	Q	S	I								G	S	S	Y	L	A	W	Y	Q
7ps1_B_1	IGKV3-20*01	FAB-LIGHT_5esv_V-n1	0.95833	0.731481	108	I	Q	M	T	Q	S	P	G	T	L	S	L	S	P	G	E	R	A	T	L	S	C	R	A	S	Q	S	V	S								S	S	S	L	A	W	Y	Q
7chb_L_1	IGKV1-9*03	FAB-LIGHT_5esv_V-n1	0.953947	0.598131	107	I	Q	L	T	Q	S	P	S	S	L	S	A	S	V	G	D	R	V	T	I	T	C	R	A	S	Q	G	I									S	S	Y	L	A	W	Y	Q
7bei_L_1	IGKV1-9*03	FAB-LIGHT_5esv_V-n1	0.939665	0.62037	108	I	V	M	T	Q	S	P	S	S	L	S	A	S	V	G	D	R	V	T	I	T	C	R	A	S	Q	G	I									S	S	Y	L	A	W	Y	Q
7chs_L_1	IGKV1-9*01	FAB-LIGHT_5esv_V-n1	0.941483	0.588785	107	I	Q	L	T	Q	S	P	S	F	L	S	A	S	V	G	D	R	V	T	I	T	C	R	A	S	Q	G	I									S	S	Y	L	A	W	Y	Q
7neg_L_1	IGKV1-9*01	FAB-LIGHT_5esv_V-n1	0.947849	0.579439	107	I	Q	L	T	Q	S	P	S	F	L	S	A	S	I	G	D	R	V	T	I	T	C	R	A	S	Q	G	I									S	S	Y	L	A	W	Y	Q
7chf_L_1	IGKV1-9*01	FAB-LIGHT_5esv_V-n1	0.937486	0.598131	107	I	Q	L	T	Q	S	P	S	F	L	S	A	S	V	G	D	R	V	T	I	T	C	R	A	S	Q	G	I									S	S	D	L	A	W	Y	Q
7kfy_L_1	IGKV1-9*03	FAB-LIGHT_5esv_V-n1	0.956495	0.601852	108	I	Q	L	T	Q	S	P	S	S	L	S	A	S	V	G	D	R	V	T	I	T	C	R	A	S	Q	G	I									S	S	Y	L	A	W	Y	Q
7bej_L_1	IGKV1-9*01	FAB-LIGHT_5esv_V-n1	0.937074	0.601852	108	I	V	M	T	Q	S	P	S	F	L	S	A	S	V	G	D	R	V	T	I	T	C	R	A	S	Q	G	I									S	S	Y	L	A	W	Y	Q
7neh_L_1	IGKV1-9*01	FAB-LIGHT_5esv_V-n1	0.951263	0.574074	108	I	Q	L	T	Q	S	P	S	F	L	S	A	S	I	G	D	R	V	T	I	T	C	R	A	S	Q	G	I									S	S	Y	L	A	W	Y	Q
7kfv_L_1	IGKV1-9*03	FAB-LIGHT_5esv_V-n1	0.943335	0.601852	108	I	Q	L	T	Q	S	P	S	S	L	S	A	S	V	G	D	R	V	T	I	T	C	R	A	S	Q	G	I									S	S	Y	L	A	W	Y	Q
7bz5_L_1	IGKV1-9*01	FAB-LIGHT_5esv_V-n1	0.947029	0.611111	108	I	V	M	T	Q	S	P	S	F	L	S	A	S	V	G	D	R	V	T	I	T	C	R	A	S	Q	G	I									S	S	Y	L	A	W	Y	Q
6xc3_A_1	IGKV1-9*01	FAB-LIGHT_5esv_V-n1	0.93923	0.592593	108	I	V	M	T	Q	S	P	S	F	L	S	A	S	V	G	D	R	V	T	I	T	C	R	A	S	Q	G	I									S	S	Y	L	A	W	Y	Q
7kfx_L_1	IGKV1-9*03	FAB-LIGHT_5esv_V-n1	0.95682	0.583333	108	I	Q	L	T	Q	S	P	S	S	L	S	A	F	V	G	D	R	V	T	I	T	C	R	A	S	E	G	I									S	S	Y	L	A	W	Y	Q
7bek_L_1	IGKV1-9*01	FAB-LIGHT_5esv_V-n1	0.954254	0.601852	108	I	V	M	T	Q	S	P	S	F	L	S	A	S	V	G	D	R	V	T	I	T	C	R	A	S	Q	G	I									S	S	Y	L	A	W	Y	Q
7cho_L_1	IGLV1-40*01	FAB-LIGHT_5esv_V-n1	0.878848	0.443396	106	S	V	L	T	Q	P		P	S	V	S	G	A	P	G	Q	R	V	T	I	S	C	T	G	S	S	S	N	I	G						A	G	Y	D	V	H	W	Y	Q
7orb_L_1	IGKV3-20*01	FAB-LIGHT_5esv_V-n1	0.970584	0.770642	109	I	Q	M	T	Q	S	P	G	T	L	S	L	S	P	G	E	G	A	T	L	S	C	R	A	S	Q	S	V	S								S	S	Y	L	A	W	Y	Q
7ben_L_1	IGKV3-20*01	FAB-LIGHT_5esv_V-n1	0.970766	0.770642	109	I	Q	M	T	Q	S	P	G	T	L	S	L	S	P	G	E	G	A	T	L	S	C	R	A	S	Q	S	V								S	S	S	Y	L	A	W	Y	Q
7l7d_L_1	IGKV3-20*01	FAB-LIGHT_5esv_V-n1	0.962769	0.779817	109	I	V	L	T	Q	S	P	G	T	L	S	L	S	P	G	E	R	A	T	L	S	C	R	A	S	Q	S	V	S								S	S	Y	L	A	W	Y	Q
7ora_G_1	IGKV3-20*01	FAB-LIGHT_5esv_V-n1	0.971302	0.770642	109	I	Q	M	T	Q	S	P	G	T	L	S	L	S	P	G	E	G	A	T	L	S	C	R	A	S	Q	S	V	S								S	S	Y	L	A	W	Y	Q
7r6w_L_1	IGLV1-40*01	FAB-LIGHT_5esv_V-n1	0.889258	0.45283	106	S	V	L	T	Q	P		P	S	V	S	G	A	P	G	Q	R	V	T	I	S	C	T	G	S	S	S	N	I	G						A	G	Y	D	V	H	W	Y	Q
7r6w_B_1	IGKV3-20*01	FAB-LIGHT_5esv_V-n1	0.971872	0.759259	108	I	V	L	T	Q	S	P	G	T	L	S	L	S	P	G	E	R	A	T	L	S	C	R	A	S	Q	T	V	S								S	T	S	L	A	W	Y	Q
7jx3_B_1	IGKV3-20*01	FAB-LIGHT_5esv_V-n1	0.956027	0.759259	108	I	V	L	T	Q	S	P	G	T	L	S	L	S	P	G	E	R	A	T	L	S	C	R	A	S	Q	T	V	S								S	T	S	L	A	W	Y	Q
7bep_L_1	IGKV3-20*01	FAB-LIGHT_5esv_V-n1	0.976122	0.759259	108	I	V	L	T	Q	S	P	G	T	L	S	L	S	P	G	E	R	A	T	L	S	C	R	A	S	Q	T	V								S	S	T	S	L	A	W	Y	Q
7czt_L_1	IGLV5-37*03	FAB-LIGHT_5esv_V-n1	0.867856	0.398148	108	P	V	L	T	Q	P		P	S	S	S	A	S	P	G	E	S	A	R	L	T	C	T	L	P	S	D	I	N						V	S	S	Y	N	I	Y	W	Y	Q
7czt_M_1	IGLV5-37*03	FAB-LIGHT_5esv_V-n1	0.867848	0.398148	108	P	V	L	T	Q	P		P	S	S	S	A	S	P	G	E	S	A	R	L	T	C	T	L	P	S	D	I	N						V	S	S	Y	N	I	Y	W	Y	Q
7lm8_L_1	IGKV1-33*01	FAB-LIGHT_5esv_V-n1	0.954618	0.546296	108	I	Q	L	T	Q	S	P	S	S	L	S	A	S	V	G	D	R	V	T	I	T	C	Q	A	S	Q	D	I									S	N	Y	L	N	W	Y	Q
7kn3_L_1	IGKV4-1*01	FAB-LIGHT_5esv_V-n1	0.948747	0.623853	109	I	V	M	T	Q	S	P	D	S	L	A	V	S	L	G	E	R	A	T	I	N	C	K	S	S	Q	S	V	L			Y	S	S	N	N	K	N	Y	L	A	W	Y	Q
7mjk_I_1	IGKV4-1*01	FAB-LIGHT_5esv_V-n1	0.954002	0.722222	108	V	V	M	T	Q	S	P	A	T	L	S	L	S	P	G	E	K	A	T	L	S	C	R	A	S	Q	S	V									S	S	Y	L	A	W	Y	Q
7mjk_G_1	IGKV4-1*01	FAB-LIGHT_5esv_V-n1	0.954182	0.722222	108	V	V	M	T	Q	S	P	A	T	L	S	L	S	P	G	E	K	A	T	L	S	C	R	A	S	Q	S	V									S	S	Y	L	A	W	Y	Q
7mjk_E_1	IGKV4-1*01	FAB-LIGHT_5esv_V-n1	0.954214	0.722222	108	V	V	M	T	Q	S	P	A	T	L	S	L	S	P	G	E	K	A	T	L	S	C	R	A	S	Q	S	V									S	S	Y	L	A	W	Y	Q
7kmg_B_1	IGKV1-39*01	FAB-LIGHT_5esv_V-n1	0.966272	0.601852	108	I	Q	M	T	Q	S	P	S	S	L	S	A	S	V	G	D	R	V	T	I	T	C	R	A	S	Q	S	I									S	S	Y	L	S	W	Y	Q
7b3o_L_1	IGKV1-9*01	FAB-LIGHT_5esv_V-n1	0.947077	0.592593	108	I	V	M	T	Q	S	P	S	F	L	S	A	S	V	G	D	R	V	T	I	T	C	R	A	S	Q	G	I									S	S	Y	L	A	W	Y	Q
7q6e_F_1	IGKV3-20*01	FAB-LIGHT_5esv_V-n1	0.959498	0.761468	109	I	R	M	T	Q	S	P	G	T	L	S	L	S	P	G	E	R	A	T	L	S	C	R	A	S	Q	S	V	S								S	S	Y	L	A	W	Y	Q
7q6e_L_1	IGKV3-20*01	FAB-LIGHT_5esv_V-n1	0.961233	0.761468	109	I	R	M	T	Q	S	P	G	T	L	S	L	S	P	G	E	R	A	T	L	S	C	R	A	S	Q	S	V								S	S	S	Y	L	A	W	Y	Q
7q6e_K_1	IGKV3-20*01	FAB-LIGHT_5esv_V-n1	0.962363	0.761468	109	I	R	M	T	Q	S	P	G	T	L	S	L	S	P	G	E	R	A	T	L	S	C	R	A	S	Q	S	V								S	S	S	Y	L	A	W	Y	Q
7q0g_B_1	IGKV3-20*01	FAB-LIGHT_5esv_V-n1	0.963783	0.761468	109	I	R	M	T	Q	S	P	G	T	L	S	L	S	P	G	E	R	A	T	L	S	C	R	A	S	Q	S	V								S	S	S	Y	L	A	W	Y	Q
7nx8_L_1	IGKV1-39*01	FAB-LIGHT_5esv_V-n1	0.959772	0.574074	108	I	Q	M	T	Q	S	P	S	S	L	S	A	S	V	G	D	R	V	T	I	T	C	R	A	S	Q	S	I									S	S	Y	L	N	W	Y	Q
6zcz_L_1	IGKV1-39*01	FAB-LIGHT_5esv_V-n1	0.957024	0.574074	108	I	Q	M	T	Q	S	P	S	S	L	S	A	S	V	G	D	R	V	T	I	T	C	R	A	S	Q	S	I									S	S	Y	L	N	W	Y	Q
7nx6_L_1	IGKV1-39*01	FAB-LIGHT_5esv_V-n1	0.949988	0.574074	108	I	Q	M	T	Q	S	P	S	S	L	S	A	S	V	G	D	R	V	T	I	T	C	R	A	S	Q	S	I									S	S	Y	L	N	W	Y	Q
7nx9_L_1	IGKV1-39*01	FAB-LIGHT_5esv_V-n1	0.950908	0.574074	108	I	Q	M	T	Q	S	P	S	S	L	S	A	S	V	G	D	R	V	T	I	T	C	R	A	S	Q	S	I									S	S	Y	L	N	W	Y	Q
7nx7_L_1	IGKV1-39*01	FAB-LIGHT_5esv_V-n1	0.958957	0.574074	108	I	Q	M	T	Q	S	P	S	S	L	S	A	S	V	G	D	R	V	T	I	T	C	R	A	S	Q	S	I									S	S	Y	L	N	W	Y	Q
7nxa_L_1	IGKV1-39*01	FAB-LIGHT_5esv_V-n1	0.950718	0.574074	108	I	Q	M	T	Q	S	P	S	S	L	S	A	S	V	G	D	R	V	T	I	T	C	R	A	S	Q	S	I									S	S	Y	L	N	W	Y	Q
7kqb_L_1	IGKV1-39*01	FAB-LIGHT_5esv_V-n1	0.925635	0.574074	108	I	Q	L	T	Q	S	P	S	S	L	S	A	S	V	G	H	R	V	T	I	T	C	R	A	S	Q	S	I									S	S	Y	L	N	W	Y	Q
7kqb_J_1	IGKV1-39*01	FAB-LIGHT_5esv_V-n1	0.950267	0.583333	108	I	Q	L	T	Q	S	P	S	S	L	S	A	S	V	G	H	R	V	T	I	T	C	R	A	S	Q	S	I									S	S	Y	L	N	W	Y	Q
7m71_L_1	IGKV1-39*01	FAB-LIGHT_5esv_V-n1	0.947398	0.574074	108	I	Q	L	T	Q	S	P	S	S	L	S	A	S	V	G	H	R	V	T	I	T	C	R	A	S	Q	S	I									S	S	Y	L	N	W	Y	Q
7nxb_L_1	IGKV1-39*01	FAB-LIGHT_5esv_V-n1	0.95763	0.574074	108	I	Q	M	T	Q	S	P	S	S	L	S	A	S	V	G	D	R	V	T	I	T	C	R	A	S	Q	S	I									S	S	Y	L	N	W	Y	Q
7ps4_L_1	IGLV1-44*01	FAB-LIGHT_5esv_V-n1	0.893551	0.435185	108	S	V	L	T	Q	P		P	S	A	S	G	T	P	G	Q	R	V	T	I	S	C	S	G	S	S	S	N	L							G	G	N	T	V	N	W	Y	Q
7mzh_L_1	IGLV1-36*01	FAB-LIGHT_5esv_V-n1	0.878536	0.411215	107	S	V	L	T	Q	P		P	S	V	S	E	A	P	R	Q	R	V	T	I	S	C	S	G	S	S	S	N	I							G	H	N	A	V	H	W	Y	Q
7n4i_L_1	IGKV1-39*01	FAB-LIGHT_5esv_V-n1	0.971011	0.574074	108	I	Q	M	T	Q	S	P	S	S	L	S	A	S	V	G	D	R	V	T	I	T	C	R	A	S	Q	S	I									S	T	Y	L	N	W	Y	Q
7lm8_N_1	IGKV1-39*01	FAB-LIGHT_5esv_V-n1	0.950615	0.583333	108	I	Q	M	T	Q	S	P	S	S	L	S	A	S	V	G	D	R	V	T	I	T	C	R	A	S	Q	S	I									S	S	Y	L	N	W	Y	Q
7mzk_M_1	IGKV4-1*01	FAB-LIGHT_5esv_V-n1	0.954744	0.614679	109	I	V	M	T	Q	S	P	V	S	L	A	V	S	L	G	E	R	A	T	I	K	C	K	S	S	Q	S	V	L			Y	S	S	N	N	K	N	Y	L	G	W	Y	Q
7mzk_D_1	IGLV1-44*01	FAB-LIGHT_5esv_V-n1	0.878806	0.383178	107	I	V	L	T	Q	P		P	S	A	S	G	T	P	G	Q	S	V	S	I	S	C	S	G	T	Y	S	N	I							G	S	N	P	V	N	W	Y	Q
7mzj_D_1	IGLV1-44*01	FAB-LIGHT_5esv_V-n1	0.888265	0.377358	106	S	V	L	T	Q	P		P	S	A	S	G	T	P	G	Q	S	V	S	I	S	C	S	G	T	Y	S	N	I							G	S	N	P	V	N	W	Y	Q
7mzi_L_1	IGLV1-44*01	FAB-LIGHT_5esv_V-n1	0.878486	0.383178	107	S	V	L	T	Q	P		P	S	A	S	G	T	P	G	Q	S	V	S	I	S	C	S	G	T	Y	S	N	I							G	S	N	P	V	N	W	Y	Q
7orb_B_1	IGKV1-12*01	FAB-LIGHT_5esv_V-n1	0.97023	0.574074	108	I	Q	L	T	Q	S	P	S	S	V	S	A	S	V	G	D	R	V	T	I	T	C	R	A	S	Q	G	I									S	S	W	L	A	W	Y	Q
7ben_B_1	IGKV1-12*01	FAB-LIGHT_5esv_V-n1	0.971121	0.574074	108	I	Q	L	T	Q	S	P	S	S	V	S	A	S	V	G	D	R	V	T	I	T	C	R	A	S	Q	G	I									S	S	W	L	A	W	Y	Q
7chc_B_1	IGKV2-28*01	FAB-LIGHT_5esv_V-n1	0.943723	0.605505	109	I	V	M	T	Q	S	P	L	S	L	P	V	T	P	G	E	P	A	S	I	S	C	R	S	S	Q	S	L	L				H	S	N	G	Y	N	Y	L	D	W	Y	L
7chf_B_1	IGKV2-28*01	FAB-LIGHT_5esv_V-n1	0.941978	0.605505	109	I	V	M	T	Q	S	P	L	S	L	P	V	T	P	G	E	P	A	S	I	S	C	R	S	S	Q	S	L	L	H	S				N	G	Y	N	Y	L	D	W	Y	L
7jmp_L_1	IGLV2-23*02	FAB-LIGHT_5esv_V-n1	0.888062	0.428571	105	S	A	L	T	Q	P		A	S	V	S	G	S	P	G	Q	S	I	T	I	S	C	T	G	T	S	S	D	V						G	S	Y	N	L	V	S	W	Y	Q
7e7y_B_1	IGLV2-23*02	FAB-LIGHT_5esv_V-n1	0.88127	0.413462	104	X	X	L	T	Q	P		A	S	V	S	G	S	P	G	Q	S	I	T	I	S	C	T	G	T	S	S	D	V						G	S	Y	N	L	V	S	W	Y	Q
7beh_L_1	IGLV2-8*01	FAB-LIGHT_5esv_V-n1	0.88882	0.448598	107	A	V	L	T	Q	P		P	S	A	S	G	S	P	G	Q	S	V	T	I	S	C	T	G	T	S	S	D	V						G	G	Y	N	Y	V	S	W	Y	Q
7ps6_L_1	IGKV1-9*01	FAB-LIGHT_5esv_V-n1	0.953263	0.601852	108	I	Q	L	T	Q	S	P	S	F	L	S	A	S	V	G	D	R	V	T	I	T	C	R	A	S	Q	G	I									S	S	Y	L	A	W	Y	Q
7ora_B_1	IGKV1-33*01	FAB-LIGHT_5esv_V-n1	0.962836	0.574074	108	I	Q	L	T	Q	S	P	S	S	L	S	A	S	V	G	D	R	V	T	I	T	C	Q	A	S	Q	D	I									S	N	Y	L	N	W	Y	Q
7bel_B_1	IGKV1-33*01	FAB-LIGHT_5esv_V-n1	0.961927	0.574074	108	I	Q	L	T	Q	S	P	S	S	L	S	A	S	V	G	D	R	V	T	I	T	C	Q	A	S	Q	D	I									S	N	Y	L	N	W	Y	Q
7bep_B_1	IGKV1-27*01	FAB-LIGHT_5esv_V-n1	0.944803	0.592593	108	I	Q	L	T	Q	S	P	S	S	L	S	A	S	V	G	D	R	V	T	I	T	C	R	A	S	Q	G	I									S	N	Y	L	A	W	Y	Q
7mzf_L_1	IGKV1-5*03	FAB-LIGHT_5esv_V-n1	0.951715	0.555556	108	I	Q	M	T	Q	P	P	S	P	L	F	A	S	V	G	D	R	V	T	I	T	C	R	A	S	Q	S	I									S	S	W	L	A	W	Y	Q
7jx3_L_1	IGKV1-39*01	FAB-LIGHT_5esv_V-n1	0.951862	0.574074	108	I	E	M	T	Q	S	P	S	S	L	S	A	A	V	G	D	R	V	T	I	T	C	R	A	S	Q	S	I									G	S	Y	L	N	W	Y	Q
7jx3_D_1	IGLV6-57*01	FAB-LIGHT_5esv_V-n1	0.903739	0.425926	108	F	M	L	T	Q	P		H	S	V	S	E	S	P	G	K	T	V	T	I	S	C	T	R	S	S	G	S	I	A							S	N	Y	V	Q	W	Y	Q
7ps6_D_1	IGLV2-23*03	FAB-LIGHT_5esv_V-n1	0.886843	0.448598	107	S	V	V	T	Q	P		A	S	V	S	G	S	P	G	Q	S	I	T	I	S	C	T	G	T	S	S	D	V						G	S	Y	N	L	V	S	W	Y	Q
7mzg_L_1	IGKV1-39*01	FAB-LIGHT_5esv_V-n1	0.943589	0.555556	108	I	Q	M	T	Q	S	P	S	S	L	S	A	S	V	G	D	R	V	T	I	T	C	R	A	S	Q	S	I									S	S	Y	L	N	W	Y	Q
7mzj_M_1	IGKV1-39*01	FAB-LIGHT_5esv_V-n1	0.949345	0.564815	108	I	Q	M	T	Q	S	P	S	S	L	S	A	S	V	G	D	R	V	T	V	T	C	R	A	S	Q	S	I									R	S	Y	L	N	W	Y	Q
7kmh_B_1	IGKV1-33*01	FAB-LIGHT_5esv_V-n1	0.941757	0.546296	108	I	Q	M	T	Q	S	P	S	S	L	S	A	S	V	G	D	R	V	T	I	T	C	Q	A	S	Q	D	I									S	N	Y	L	N	W	Y	Q
7q0g_L_1	IGKV1-33*01	FAB-LIGHT_5esv_V-n1	0.935464	0.546296	108	I	R	M	T	Q	S	P	S	S	L	S	A	S	V	G	D	R	V	T	I	T	C	Q	A	S	Q	D	I									S	N	Y	L	N	W	Y	Q
7kn4_L_1	IGLV1-44*01	FAB-LIGHT_5esv_V-n1	0.880529	0.420561	107	A	V	L	T	Q	P		S	S	A	S	S	T	P	G	Q	R	V	I	I	S	C	S	G	S	S	S	N	I							G	S	N	T	V	S	W	Y	Q
7m7w_B_1	IGLV1-40*01	FAB-LIGHT_5esv_V-n1	0.889055	0.443396	106	T	V	L	T	Q	P		P	S	V	S	G	A	P	G	Q	R	V	T	I	S	C	T	G	S	N	S	N	I	G						A	G	Y	D	V	H	W	Y	Q
7m7w_D_1	IGLV2-14*03	FAB-LIGHT_5esv_V-n1	0.8776	0.462264	106	S	V	L	T	Q	P		A	S	V	S	G	S	P	G	Q	S	I	T	I	S	C	T	G	I	S	S	D						V	G	G	Y	N	S	V	S	W	Y	Q
7ean_L_1	IGKV1-16*01	FAB-LIGHT_5esv_V-n1	0.941703	0.579439	107	I	V	M	T	Q	S	Q	K	F	M	S	T	S	V	G	D	R	V	S	V	T	C	K	A	S	Q	N	V									G	T	H	V	A	W	Y	Q
7cjf_B_1	IGKV1-12*01	FAB-LIGHT_5esv_V-n1	0.961741	0.564815	108	I	Q	M	T	Q	S	P	S	S	V	S	A	S	V	G	D	R	V	T	I	T	C	R	A	S	Q	G	I									S	S	W	L	A	W	Y	Q
7kmi_B_1	IGKV1-12*01	FAB-LIGHT_5esv_V-n1	0.938753	0.546296	108	I	Q	M	T	Q	S	P	S	S	V	S	A	S	V	G	D	R	V	T	I	T	C	R	A	S	Q	G	I									S	S	W	L	A	W	Y	Q
7cm4_L_1	IGLV1-51*01	FAB-LIGHT_5esv_V-n1	0.881324	0.444444	108	L	V	L	T	Q	P		P	S	V	S	A	A	P	G	Q	K	V	T	I	S	C	S	G	S	S	S	N	I							G	N	N	Y	V	S	W	Y	Q
7e3o_L_1	IGLV1-44*01	FAB-LIGHT_5esv_V-n1	0.882506	0.419048	105	S	V	L	T	Q	P		P	S	A	S	G	T	P	G	Q	R	V	T	I	S	C	S	G	S	S	S	N	I							G	S	N	T	V	N	W	Y	Q
6xkp_L_1	IGLV2-14*01	FAB-LIGHT_5esv_V-n1	0.872675	0.428571	105	S	A	L	T	Q	P		A	S	V	S	G	S	P	G	Q	S	I	T	I	S	C	T	G	T	S	S	D	V						G	G	Y	N	Y	V	S	W	Y	Q
7or9_L_1	IGKV1-39*01	FAB-LIGHT_5esv_V-n1	0.957097	0.564815	108	I	Q	M	T	Q	S	P	S	S	L	S	A	S	V	G	D	R	L	T	I	T	C	R	A	S	Q	S	I									A	S	Y	L	N	W	Y	Q
7n4j_L_1	IGLV1-40*01	FAB-LIGHT_5esv_V-n1	0.861541	0.424242	99	S	V	L	M	Q	P		P	S	V	S	G	A	P	G	Q	R	V	T	I	S	C	T	G	S	S	S	N	I	G						A	G	Y	D	V	H	W	Y	Q
7lop_Y_1	IGKV3-11*01	FAB-LIGHT_5esv_V-n1	0.905811	0.764151	106	I	V	L	T	Q	S	P	A	T	L	S	L	S	P	G	E	R	A	T	L	S	C	R	A	S	Q	S									V	S	S	Y	L	A	W	Y	Q
[truncated: 82 more columns]

## Sheet: CH1
									A								AB loop											B								BC loop				C						CD loop
structure	refpdbname	tmscore	seqid	nresAlign	A1544	A1545	A1546	A1547	A1548	A1549	A1550	A1551	A1552	A1553	A1554	A1555	A1556	A1557	B2541	B2542	B2543	B2544	B2545	B2546	B2547	B2548	B2549	B2550	B2551	B2552	B2553	B2554	B2555	B2556	B2557	B2558	C3545	C3546	C3547	C3548	C3549	C3550	C3551	C3552	C3553	C3554	D6546	D6547	D6548
7djz_A_2	FAB-HEAVY_5esv_C1-n2	0.963752	0.969072	97	K	G	P	S	V	F	P	L	A	P	S	S	K	S	T	S	G	G	T	A	A	L	G	C	L	V	K	D	Y	F	P	E	P	V	T	V	S	W	N	S	G	A	L	T	S
6z2m_B_2	FAB-HEAVY_5esv_C1-n2	0.939036	0.978723	94	K	G	P	S	V	F	P	L	A	P	S	S					G	G	T	A	A	L	G	C	L	V	K	D	Y	F	P	E	P	V	T	V	S	W	N	S	G	A	L	T	S
6yla_H_2	FAB-HEAVY_5esv_C1-n2	0.940171	0.978723	94	K	G	P	S	V	F	P	L	A	P	S	S	K	S	T	S	G	G	T	A	A	L	G	C	L	V	K	D	Y	F	P	E	P	V	T	V	S	W	N	S	G	A	L	T	S
6xc3_H_2	FAB-HEAVY_5esv_C1-n2	0.930947	0.968085	94	K	G	P	S	V	F	P	L	A	P	S	S	K	S	T	S	G	G	T	A	A	L	G	C	L	V	K	D	Y	F	P	E	P	V	T	V	S	W	N	S	G	A	L	T	S
7r8l_C_2	FAB-HEAVY_5esv_C1-n2	0.952764	0.969072	97	K	G	P	S	V	F	P	L	A	P	S	S	K	S	T	S	G	G	T	A	A	L	G	C	L	V	K	D	Y	F	P	E	P	V	T	V	S	W	N	S	G	A	L	T	S
7lop_W_2	FAB-HEAVY_5esv_C1-n2	0.942314	0.989247	93	K	G	P	S	V	F	P	L	A	P	S	S	K	S	T	S	G	G	T	A	A	L	G	C	L	V	K	D	Y	F	P	E	P	V	T	V	S	W	N	S	G	A	L	T	S
7nx8_A_2	FAB-HEAVY_5esv_C1-n2	0.950569	0.978495	93	K	G	P	S	V	F	P	L	A	P	S	S	K	S	T	S	G	G	T	A	A	L	G	C	L	V	K	D	Y	F	P	E	P	V	T	V	S	W	N	S	G	A	L	T	S
7nx6_A_2	FAB-HEAVY_5esv_C1-n2	0.935827	0.989362	94	K	G	P	S	V	F	P	L	A	P	S	S	K	S	T	S	G	G	T	A	A	L	G	C	L	V	K	D	Y	F	P	E	P	V	T	V	S	W	N	S	G	A	L	T	S
7ch5_H_2	FAB-HEAVY_5esv_C1-n2	0.973013	0.98913	92	K	G	P	S	V	F	P	L	A	P	S	S	K	S	T	S	G	G	T	A	A	L	G	C	L	V	K	D	Y	F	P	E	P	V	T	V	S	W	N	S	G	A	L	T	S
7s4s_H_2	FAB-HEAVY_5esv_C1-n2	0.940222	0.958333	96	K	G	P	S	V	F	P	L	A	P	S	S	K	S	T	S	G	G	T	A	A	L	G	C	L	V	K	D	Y	F	P	E	P	V	T	V	S	W	N	S	G	A	L	T	S
7chc_H_2	FAB-HEAVY_5esv_C1-n2	0.929822	0.989362	94	K	G	P	S	V	F	P	L	A	P	S	S	K	S	T	S	G	G	T	A	A	L	G	C	L	V	K	D	Y	F	P	E	P	V	T	V	S	W	N	S	G	A	L	T	S
7nx9_A_2	FAB-HEAVY_5esv_C1-n2	0.940241	0.989362	94	K	G	P	S	V	F	P	L	A	P	S	S	K	S	T	S	G	G	T	A	A	L	G	C	L	V	K	D	Y	F	P	E	P	V	T	V	S	W	N	S	G	A	L	T	S
7nx7_A_2	FAB-HEAVY_5esv_C1-n2	0.956304	0.989247	93	K	G	P	S	V	F	P	L	A	P	S	S	K	S	T	S	G	G	T	A	A	L	G	C	L	V	K	D	Y	F	P	E	P	V	T	V	S	W	N	S	G	A	L	T	S
7nxa_A_2	FAB-HEAVY_5esv_C1-n2	0.935788	0.989362	94	K	G	P	S	V	F	P	L	A	P	S	S	K	S	T	S	G	G	T	A	A	L	G	C	L	V	K	D	Y	F	P	E	P	V	T	V	S	W	N	S	G	A	L	T	S
7kn7_H_2	FAB-HEAVY_5esv_C1-n2	0.947613	0.957895	95	K	G	P	S	V	F	P	L	A	P	S	S	K	S	T	S	G	G	T	A	A	L	G	C	L	V	K	D	Y	F	P	E	P	V	T	V	S	W	N	S	G	A	L	T	S
7jmo_H_2	FAB-HEAVY_5esv_C1-n2	0.950209	0.989474	95	K	G	P	S	V	F	P	L	A	P	S	S	K	S	T	S	G	G	T	A	A	L	G	C	L	V	K	D	Y	F	P	E	P	V	T	V	S	W	N	S	G	A	L	T	S
6xc4_H_2	FAB-HEAVY_5esv_C1-n2	0.949043	0.96875	96	K	G	P	S	V	F	P	L	A	P	S	S	K	S	T	S	G	G	T	A	A	L	G	C	L	V	K	D	Y	F	P	E	P	V	T	V	S	W	N	S	G	A	L	T	S
7nxb_A_2	FAB-HEAVY_5esv_C1-n2	0.934469	0.978723	94	K	G	P	S	V	F	P	L	A	P	S	S	K	S	T	S	G	G	T	A	A	L	G	C	L	V	K	D	Y	F	P	E	P	V	T	V	S	W	N	S	G	A	L	T	S
7n3i_H_2	FAB-HEAVY_5esv_C1-n2	0.950522	0.989583	96	K	G	P	S	V	F	P	L	A	P	S	S	K	S	T	S	G	G	T	A	A	L	G	C	L	V	K	D	Y	F	P	E	P	V	T	V	S	W	N	S	G	A	L	T	S
7kn6_H_2	FAB-HEAVY_5esv_C1-n2	0.974642	0.989362	94	K	G	P	S	V	F	P	L	A	P	S	S	K	S	T	S	G	G	T	A	A	L	G	C	L	V	K	D	Y	F	P	E	P	V	T	V	S	W	N	S	G	A	L	T	S
7or9_A_2	FAB-HEAVY_5esv_C1-n2	0.94772	0.978947	95	K	G	P	S	V	F	P	L	A	P	S	S	K	S	T	S	G	G	T	A	A	L	G	C	L	V	K	D	Y	F	P	E	P	V	T	V	S	W	N	S	G	A	L	T	S
7r8l_H_2	FAB-HEAVY_5esv_C1-n2	0.952797	0.989583	96	K	G	P	S	V	F	P	L	A	P	S	S	K	S	T	S	G	G	T	A	A	L	G	C	L	V	K	D	Y	F	P	E	P	V	T	V	S	W	N	S	G	A	L	T	S
7ps1_A_2	FAB-HEAVY_5esv_C1-n2	0.946185	0.978947	95	K	G	P	S	V	F	P	L	A	P	S	S	K	S	T	S	G	G	T	A	A	L	G	C	L	V	K	D	Y	F	P	E	P	V	T	V	S	W	N	S	G	A	L	T	S
7chb_H_2	FAB-HEAVY_5esv_C1-n2	0.95072	0.96875	96	K	G	P	S	V	F	P	L	A	P	S	S	K	S	T	S	G	G	T	A	A	L	G	C	L	V	K	D	Y	F	P	E	P	V	T	V	S	W	N	S	G	A	L	T	S
7bei_H_2	FAB-HEAVY_5esv_C1-n2	0.951365	0.96875	96	K	G	P	S	V	F	P	L	A	P	S	S	K	S	T	S	G	G	T	A	A	L	G	C	L	V	K	D	Y	F	P	E	P	V	T	V	S	W	N	S	G	A	L	T	S
7chs_H_2	FAB-HEAVY_5esv_C1-n2	0.941724	0.989362	94	K	G	P	S	V	F	P	L	A	P	S	S	K	S	T	S	G	G	T	A	A	L	G	C	L	V	K	D	Y	F	P	E	P	V	T	V	S	W	N	S	G	A	L	T	S
7neg_H_2	FAB-HEAVY_5esv_C1-n2	0.959739	0.989691	97	K	G	P	S	V	F	P	L	A	P	S	S	K	S	T	S	G	G	T	A	A	L	G	C	L	V	K	D	Y	F	P	E	P	V	T	V	S	W	N	S	G	A	L	T	S
7chf_H_2	FAB-HEAVY_5esv_C1-n2	0.948538	0.989247	93	K	G	P	S	V	F	P	L	A	P	S	S	K	S	T	S	G	G	T	A	A	L	G	C	L	V	K	D	Y	F	P	E	P	V	T	V	S	W	N	S	G	A	L	T	S
7kfy_H_2	FAB-HEAVY_5esv_C1-n2	0.962964	1	97	K	G	P	S	V	F	P	L	A	P	S	S	K	S	T	S	G	G	T	A	A	L	G	C	L	V	K	D	Y	F	P	E	P	V	T	V	S	W	N	S	G	A	L	T	S
7bej_H_2	FAB-HEAVY_5esv_C1-n2	0.953808	0.989583	96	K	G	P	S	V	F	P	L	A	P	S	S	K	S	T	S	G	G	T	A	A	L	G	C	L	V	K	D	Y	F	P	E	P	V	T	V	S	W	N	S	G	A	L	T	S
7neh_H_2	FAB-HEAVY_5esv_C1-n2	0.956505	0.958763	97	K	G	P	S	V	F	P	L	A	P	S	S	K	S	T	S	G	G	T	A	A	L	G	C	L	V	K	D	Y	F	P	E	P	V	T	V	S	W	N	S	G	A	L	T	S
7kfv_H_2	FAB-HEAVY_5esv_C1-n2	0.950126	0.989691	97	K	G	P	S	V	F	P	L	A	P	S	S	K	S	T	S	G	G	T	A	A	L	G	C	L	V	K	D	Y	F	P	E	P	V	T	V	S	W	N	S	G	A	L	T	S
7bz5_H_2	FAB-HEAVY_5esv_C1-n2	0.966295	0.969072	97	K	G	P	S	V	F	P	L	A	P	S	S	K	S	T	S	G	G	T	A	A	L	G	C	L	V	K	D	Y	F	P	E	P	V	T	V	S	W	N	S	G	A	L	T	S
6xc3_B_2	FAB-HEAVY_5esv_C1-n2	0.946534	0.989247	93	K	G	P	S	V	F	P	L	A	P	S	S	K	S	T	S	G	G	T	A	A	L	G	C	L	V	K	D	Y	F	P	E	P	V	T	V	S	W	N	S	G	A	L	T	S
7kfx_H_2	FAB-HEAVY_5esv_C1-n2	0.95776	0.969072	97	K	G	P	S	V	F	P	L	A	P	S	S	K	S	T	S	G	G	T	A	A	L	G	C	L	V	K	D	Y	F	P	E	P	V	T	V	S	W	N	S	G	A	L	T	S
7bek_H_2	FAB-HEAVY_5esv_C1-n2	0.960769	0.969072	97	K	G	P	S	V	F	P	L	A	P	S	S	K	S	T	S	G	G	T	A	A	L	G	C	L	V	K	D	Y	F	P	E	P	V	T	V	S	W	N	S	G	A	L	T	S
7cho_H_2	FAB-HEAVY_5esv_C1-n2	0.927861	0.989474	95	K	G	P	S	V	F	P	L	A	P	S	S	K	S	T	S	G	G	T	A	A	L	G	C	L	V	K	D	Y	F	P	E	P	V	T	V	S	W	N	S	G	A	L	T	S
7orb_H_2	FAB-HEAVY_5esv_C1-n2	0.956322	0.978723	94	K	G	P	S	V	F	P	L	A	P	S	S	K	S	T	S	G	G	T	A	A	L	G	C	L	V	K	D	Y	F	P	E	P	V	T	V	S	W	N	S	G	A	L	T	S
7ben_H_2	FAB-HEAVY_5esv_C1-n2	0.958112	0.978723	94	K	G	P	S	V	F	P	L	A	P	S	S	K	S	T	S	G	G	T	A	A	L	G	C	L	V	K	D	Y	F	P	E	P	V	T	V	S	W	N	S	G	A	L	T	S
7l7d_H_2	FAB-HEAVY_5esv_C1-n2	0.950606	0.989247	93	K	G	P	S	V	F	P	L	A	P	S	S	K	S	T	S	G	G	T	A	A	L	G	C	L	V	K	D	Y	F	P	E	P	V	T	V	S	W	N	S	G	A	L	T	S
7ora_F_2	FAB-HEAVY_5esv_C1-n2	0.951174	0.958333	96	K	G	P	S	V	F	P	L	A	P	S	S	K	S	T	S	G	G	T	A	A	L	G	C	L	V	K	D	Y	F	P	E	P	V	T	V	S	W	N	S	G	A	L	T	S
7r6w_H_2	FAB-HEAVY_5esv_C1-n2	0.945894	0.948454	97	K	G	P	S	V	F	P	L	A	P	S	S	K	S	T	S	G	G	T	A	A	L	G	C	L	V	K	D	Y	F	P	E	P	V	T	V	S	W	N	S	G	A	L	T	S
7r6w_A_2	FAB-HEAVY_5esv_C1-n2	0.955058	0.989247	93	K	G	P	S	V	F	P	L	A	P	S	S	K	S	T	S	G	G	T	A	A	L	G	C	L	V	K	D	Y	F	P	E	P	V	T	V	S	W	N	S	G	A	L	T	S
7jx3_A_2	FAB-HEAVY_5esv_C1-n2	0.94405	0.978947	95	K	G	P	S	V	F	P	L	A	P	S	S	K	S	T	S	G	G	T	A	A	L	G	C	L	V	K	D	Y	F	P	E	P	V	T	V	S	W	N	S	G	A	L	T	S
7bep_H_2	FAB-HEAVY_5esv_C1-n2	0.967808	0.958763	97	K	G	P	S	V	F	P	L	A	P	S	S	K	S	T	S	G	G	T	A	A	L	G	C	L	V	K	D	Y	F	P	E	P	V	T	V	S	W	N	S	G	A	L	T	S
7czt_H_2	FAB-HEAVY_5esv_C1-n2	0.928896	0.958333	96	K	G	P	S	V	F	P	L	A	P	S	S	K	S	T	S	G	G	T	A	A	L	G	C	L	V	K	D	Y	F	P	E	P	V	T	V	S	W	N	S	G	A	L	T	S
7czt_I_2	FAB-HEAVY_5esv_C1-n2	0.928891	0.958333	96	K	G	P	S	V	F	P	L	A	P	S	S	K	S	T	S	G	G	T	A	A	L	G	C	L	V	K	D	Y	F	P	E	P	V	T	V	S	W	N	S	G	A	L	T	S
7lm8_H_2	FAB-HEAVY_5esv_C1-n2	0.934552	1	95	K	G	P	S	V	F	P	L	A	P	S	S	K	S	T	S	G	G	T	A	A	L	G	C	L	V	K	D	Y	F	P	E	P	V	T	V	S	W	N	S	G	A	L	T	S
7kn3_H_2	FAB-HEAVY_5esv_C1-n2	0.948017	0.96875	96	K	G	P	S	V	F	P	L	A	P	S	S	K	S	T	S	G	G	T	A	A	L	G	C	L	V	K	D	Y	F	P	E	P	V	T	V	S	W	N	S	G	A	L	T	S
7mjk_H_2	FAB-HEAVY_5esv_C1-n2	0.920321	0.989247	93	K	G	P	S	V	F	P	L	A	P	S	S	K	S	T	S	G	G	T	A	A	L	G	C	L	V	K	D	Y	F	P	E	P	V	T	V	S	W	N	S	G	A	L	T	S
7mjk_F_2	FAB-HEAVY_5esv_C1-n2	0.920521	0.989247	93	K	G	P	S	V	F	P	L	A	P	S	S	K	S	T	S	G	G	T	A	A	L	G	C	L	V	K	D	Y	F	P	E	P	V	T	V	S	W	N	S	G	A	L	T	S
7mjk_D_2	FAB-HEAVY_5esv_C1-n2	0.920226	0.989247	93	K	G	P	S	V	F	P	L	A	P	S	S	K	S	T	S	G	G	T	A	A	L	G	C	L	V	K	D	Y	F	P	E	P	V	T	V	S	W	N	S	G	A	L	T	S
7kmg_A_2	FAB-HEAVY_5esv_C1-n2	0.949306	0.916667	96	K	G	P	S	V	F	P	L	A	P	C	S	R	S	T	S	E	S	T	A	A	L	G	C	L	V	K	D	Y	F	P	E	P	V	T	V	S	W	N	S	G	A	L	T	S
7b3o_H_2	FAB-HEAVY_5esv_C1-n2	0.950575	0.96875	96	K	G	P	S	V	F	P	L	A	P	S	S	K	S	T	S	G	G	T	A	A	L	G	C	L	V	K	D	Y	F	P	E	P	V	T	V	S	W	N	S	G	A	L	T	S
7q6e_E_2	FAB-HEAVY_5esv_C1-n2	0.963973	0.958763	97	K	G	P	S	V	F	P	L	A	P	S	S	K	S	T	S	G	G	T	A	A	L	G	C	L	V	K	D	Y	F	P	E	P	V	T	V	S	W	N	S	G	A	L	T	S
7q6e_H_2	FAB-HEAVY_5esv_C1-n2	0.954105	0.96875	96	K	G	P	S	V	F	P	L	A	P	S	S	K	S	T	S	G	G	T	A	A	L	G	C	L	V	K	D	Y	F	P	E	P	V	T	V	S	W	N	S	G	A	L	T	S
7q6e_J_2	FAB-HEAVY_5esv_C1-n2	0.961406	0.958763	97	K	G	P	S	V	F	P	L	A	P	S	S	K	S	T	S	G	G	T	A	A	L	G	C	L	V	K	D	Y	F	P	E	P	V	T	V	S	W	N	S	G	A	L	T	S
7q0g_A_2	FAB-HEAVY_5esv_C1-n2	0.963477	0.969072	97	K	G	P	S	V	F	P	L	A	P	S	S	K	S	T	S	G	G	T	A	A	L	G	C	L	V	K	D	Y	F	P	E	P	V	T	V	S	W	N	S	G	A	L	T	S
7nx8_H_2	FAB-HEAVY_5esv_C1-n2	0.974429	1	92	K	G	P	S	V	F	P	L	A	P	S	S	K	S	T	S	G	G	T	A	A	L	G	C	L	V	K	D	Y	F	P	E	P	V	T	V	S	W	N	S	G	A	L	T	S
6zcz_H_2	FAB-HEAVY_5esv_C1-n2	0.952925	0.989474	95	K	G	P	S	V	F	P	L	A	P	S	S	K	S	T	S	G	G	T	A	A	L	G	C	L	V	K	D	Y	F	P	E	P	V	T	V	S	W	N	S	G	A	L	T	S
7nx6_H_2	FAB-HEAVY_5esv_C1-n2	0.939366	1	94	K	G	P	S	V	F	P	L	A	P	S	S	K	S	T	S	G	G	T	A	A	L	G	C	L	V	K	D	Y	F	P	E	P	V	T	V	S	W	N	S	G	A	L	T	S
7nx9_H_2	FAB-HEAVY_5esv_C1-n2	0.946315	1	94	K	G	P	S	V	F	P	L	A	P	S	S	K	S	T	S	G	G	T	A	A	L	G	C	L	V	K	D	Y	F	P	E	P	V	T	V	S	W	N	S	G	A	L	T	S
7nx7_H_2	FAB-HEAVY_5esv_C1-n2	0.975737	1	92	K	G	P	S	V	F	P	L	A	P	S	S	K	S	T	S	G	G	T	A	A	L	G	C	L	V	K	D	Y	F	P	E	P	V	T	V	S	W	N	S	G	A	L	T	S
7nxa_H_2	FAB-HEAVY_5esv_C1-n2	0.93689	1	94	K	G	P	S	V	F	P	L	A	P	S	S	K	S	T	S	G	G	T	A	A	L	G	C	L	V	K	D	Y	F	P	E	P	V	T	V	S	W	N	S	G	A	L	T	S
7kqb_H_2	FAB-HEAVY_5esv_C1-n2	0.842043	0.946809	94	K	G	P	S	V	F	P	L	A	P	S	S	K	S	T	S	G	G	T	A	A	L	G	C	L	V	K	D	Y	F	P	E	P	V	T	V	S	W	N	S	G	A	L	T	S
7kqb_K_2	FAB-HEAVY_5esv_C1-n2	0.9134	0.948454	97	K	G	P	S	V	F	P	L	A	P	S	S	K	S	T	S	G	G	T	A	A	L	G	C	L	V	K	D	Y	F	P	E	P	V	T	V	S	W	N	S	G	A	L	T	S
7m71_H_2	FAB-HEAVY_5esv_C1-n2	0.904862	0.957895	95	K	G	P	S	V	F	P	L	A	P	S	S	K	S	T	S	G	G	T	A	A	L	G	C	L	V	K	D	Y	F	P	E	P	V	T	V	S	W	N	S	G	A	L	T	S
7nxb_H_2	FAB-HEAVY_5esv_C1-n2	0.951812	1	92	K	G	P	S	V	F	P	L	A	P	S	S	K	S	T	S	G	G	T	A	A	L	G	C	L	V	K	D	Y	F	P	E	P	V	T	V	S	W	N	S	G	A	L	T	S
7ps4_H_2	FAB-HEAVY_5esv_C1-n2	0.940765	0.96875	96	K	G	P	S	V	F	P	L	A	P	S	S	K	S	T	S	G	G	T	A	A	L	G	C	L	V	K	D	Y	F	P	E	P	V	T	V	S	W	N	S	G	A	L	T	S
7mzh_H_2	FAB-HEAVY_5esv_C1-n2	0.945342	0.958763	97	K	G	P	S	V	F	P	L	A	P	S	S	K	S	T	S	G	G	T	A	A	L	G	C	L	V	K	D	Y	F	P	E	P	V	T	V	S	W	N	S	G	A	L	T	S
7n4i_H_2	FAB-HEAVY_5esv_C1-n2	0.942785	0.989691	97	K	G	P	S	V	F	P	L	A	P	S	S	K	S	T	S	G	G	T	A	A	L	G	C	L	V	K	D	Y	F	P	E	P	V	T	V	S	W	N	S	G	A	L	T	S
7lm8_M_2	FAB-HEAVY_5esv_C1-n2	0.943705	0.978947	95	K	G	P	S	V	F	P	L	A	P	S	S	K	S	T	S	G	G	T	A	A	L	G	C	L	V	K	D	Y	F	P	E	P	V	T	V	S	W	N	S	G	A	L	T	S
7mzk_N_2	FAB-HEAVY_5esv_C1-n2	0.961963	0.989691	97	K	G	P	S	V	F	P	L	A	P	S	S	K	S	T	S	G	G	T	A	A	L	G	C	L	V	K	D	Y	F	P	E	P	V	T	V	S	W	N	S	G	A	L	T	S
7mzk_C_2	FAB-HEAVY_5esv_C1-n2	0.940012	0.989247	93	K	G	P	S	V	F	P	L	A	P	S	S	K	S	T	S	G	G	T	A	A	L	G	C	L	V	K	D	Y	F	P	E	P	V	T	V	S	W	N	S	G	A	L	T	S
7mzj_C_2	FAB-HEAVY_5esv_C1-n2	0.925471	0.989247	93	K	G	P	S	V	F	P	L	A	P	S	S	K	S	T	S	G	G	T	A	A	L	G	C	L	V	K	D	Y	F	P	E	P	V	T	V	S	W	N	S	G	A	L	T	S
7mzi_H_2	FAB-HEAVY_5esv_C1-n2	0.945628	0.96875	96	K	G	P	S	V	F	P	L	A	P	S	S	K	S	T	S	G	G	T	A	A	L	G	C	L	V	K	D	Y	F	P	E	P	V	T	V	S	W	N	S	G	A	L	T	S
7orb_A_2	FAB-HEAVY_5esv_C1-n2	0.943193	0.978495	93	K	G	P	S	V	F	P	L	A	P	S	S	K	S	T	S	G	G	T	A	A	L	G	C	L	V	K	D	Y	F	P	E	P	V	T	V	S	W	N	S	G	A	L	T	S
7ben_A_2	FAB-HEAVY_5esv_C1-n2	0.948764	0.978723	94	K	G	P	S	V	F	P	L	A	P	S	S	K	S	T	S	G	G	T	A	A	L	G	C	L	V	K	D	Y	F	P	E	P	V	T	V	S	W	N	S	G	A	L	T	S
7chc_A_2	FAB-HEAVY_5esv_C1-n2	0.958081	0.98913	92	K	G	P	S	V	F	P	L	A	P	S	S	K	S	T	S	G	G	T	A	A	L	G	C	L	V	K	D	Y	F	P	E	P	V	T	V	S	W	N	S	G	A	L	T	S
7chf_A_2	FAB-HEAVY_5esv_C1-n2	0.91163	0.957447	94	K	G	P	S	V	F	P	L	A	P	S	S	K	S	T	S	G	G	T	A	A	L	G	C	L	V	K	D	Y	F	P	E	P	V	T	V	S	W	N	S	G	A	L	T	S
7jmp_H_2	FAB-HEAVY_5esv_C1-n2	0.936844	1	95	K	G	P	S	V	F	P	L	A	P	S	S	K	S	T	S	G	G	T	A	A	L	G	C	L	V	K	D	Y	F	P	E	P	V	T	V	S	W	N	S	G	A	L	T	S
7e7y_A_2	FAB-HEAVY_5esv_C1-n2	0.935707	0.989362	94	K	G	P	S	V	F	P	L	A	P	S	S	K	S	T	S	G	G	T	A	A	L	G	C	L	V	K	D	Y	F	P	E	P	V	T	V	S	W	N	S	G	A	L	T	S
7beh_H_2	FAB-HEAVY_5esv_C1-n2	0.912703	0.968421	95	K	G	P	S	V	F	P	L	A	P	S	S	K	S	T	S	G	G	T	A	A	L	G	C	L	V	K	D	Y	F	P	E	P	V	T	V	S	W	N	S	G	A	L	T	S
7ps6_H_2	FAB-HEAVY_5esv_C1-n2	0.95483	0.969072	97	K	G	P	S	V	F	P	L	A	P	S	S	K	S	T	S	G	G	T	A	A	L	G	C	L	V	K	D	Y	F	P	E	P	V	T	V	S	W	N	S	G	A	L	T	S
7ora_A_2	FAB-HEAVY_5esv_C1-n2	0.956053	0.989362	94	K	G	P	S	V	F	P	L	A	P	S	S	K	S	T	S	G	G	T	A	A	L	G	C	L	V	K	D	Y	F	P	E	P	V	T	V	S	W	N	S	G	A	L	T	S
7bel_A_2	FAB-HEAVY_5esv_C1-n2	0.964231	0.989247	93	K	G	P	S	V	F	P	L	A	P	S	S	K	S	T	S	G	G	T	A	A	L	G	C	L	V	K	D	Y	F	P	E	P	V	T	V	S	W	N	S	G	A	L	T	S
7bep_A_2	FAB-HEAVY_5esv_C1-n2	0.950843	0.969072	97	K	G	P	S	V	F	P	L	A	P	S	S	K	S	T	S	G	G	T	A	A	L	G	C	L	V	K	D	Y	F	P	E	P	V	T	V	S	W	N	S	G	A	L	T	S
7mzf_H_2	FAB-HEAVY_5esv_C1-n2	0.947716	0.978947	95	K	G	P	S	V	F	P	L	A	P	S	S	K	S	T	S	G	G	T	A	A	L	G	C	L	V	K	D	Y	F	P	E	P	V	T	V	S	W	N	S	G	A	L	T	S
7jx3_H_2	FAB-HEAVY_5esv_C1-n2	0.949707	0.958763	97	K	G	P	S	V	F	P	L	A	P	S	S	K	S	T	S	G	G	T	A	A	L	G	C	L	V	K	D	Y	F	P	E	P	V	T	V	S	W	N	S	G	A	L	T	S
7jx3_C_2	FAB-HEAVY_5esv_C1-n2	0.930854	0.968421	95	K	G	P	S	V	F	P	L	A	P	S	S	K	S	T	S	G	G	T	A	A	L	G	C	L	V	K	D	Y	F	P	E	P	V	T	V	S	W	N	S	G	A	L	T	S
7ps6_C_2	FAB-HEAVY_5esv_C1-n2	0.951518	0.989691	97	K	G	P	S	V	F	P	L	A	P	S	S	K	S	T	S	G	G	T	A	A	L	G	C	L	V	K	D	Y	F	P	E	P	V	T	V	S	W	N	S	G	A	L	T	S
7mzg_H_2	FAB-HEAVY_5esv_C1-n2	0.954803	0.979381	97	K	G	P	S	V	F	P	L	A	P	S	S	K	S	T	S	G	G	T	A	A	L	G	C	L	V	K	D	Y	F	P	E	P	V	T	V	S	W	N	S	G	A	L	T	S
7mzj_N_2	FAB-HEAVY_5esv_C1-n2	0.927849	0.989362	94	K	G	P	S	V	F	P	L	A	P	S	S	K	S	T	S	G	G	T	A	A	L	G	C	L	V	K	D	Y	F	P	E	P	V	T	V	S	W	N	S	G	A	L	T	S
7kmh_A_2	FAB-HEAVY_5esv_C1-n2	0.920575	0.936842	95	K	G	P	S	V	F	P	L	A	P	C	S	R	S	T	S	E	S	T	A	A	L	G	C	L	V	K	D	Y	F	P	E	P	V	T	V	S	W	N	S	G	A	L	T	S
7q0g_H_2	FAB-HEAVY_5esv_C1-n2	0.934574	0.989474	95	K	G	P	S	V	F	P	L	A	P	S	S	K	S	T	S	G	G	T	A	A	L	G	C	L	V	K	D	Y	F	P	E	P	V	T	V	S	W	N	S	G	A	L	T	S
7kn4_H_2	FAB-HEAVY_5esv_C1-n2	0.940645	0.989583	96	K	G	P	S	V	F	P	L	A	P	S	S	K	S	T	S	G	G	T	A	A	L	G	C	L	V	K	D	Y	F	P	E	P	V	T	V	S	W	N	S	G	A	L	T	S
7m7w_A_2	FAB-HEAVY_5esv_C1-n2	0.938121	1	93	K	G	P	S	V	F	P	L	A	P	S	S	K	S	T	S	G	G	T	A	A	L	G	C	L	V	K	D	Y	F	P	E	P	V	T	V	S	W	N	S	G	A	L	T	S
7m7w_C_2	FAB-HEAVY_5esv_C1-n2	0.940762	0.979167	96	K	G	P	S	V	F	P	L	A	P	S	S	K	S	T	S	G	G	T	A	A	L	G	C	L	V	K	D	Y	F	P	E	P	V	T	V	S	W	N	S	G	A	L	T	S
7ean_H_2	FAB-HEAVY_5esv_C1-n2	0.901234	0.666667	96	T	P	P	S	V	Y	P	L	A	P	G	S	A	A	Q	T	N	S	M	V	T	L	G	C	L	V	K	G	Y	F	P	E	P	V	T	V	T	W	N	S	G	S	L	S	S
7cjf_A_2	FAB-HEAVY_5esv_C1-n2	0.962675	0.917526	97	K	G	P	S	V	F	P	L	A	P	C	S	R	S	T	S	E	S	T	A	A	L	G	C	L	V	K	D	Y	F	P	E	P	V	T	V	S	W	N	S	G	A	L	T	S
7kmi_A_2	FAB-HEAVY_5esv_C1-n2	0.951526	0.927835	97	K	G	P	S	V	F	P	L	A	P	C	S	R	S	T	S	E	S	T	A	A	L	G	C	L	V	K	D	Y	F	P	E	P	V	T	V	S	W	N	S	G	A	L	T	S
7cm4_H_2	FAB-HEAVY_5esv_C1-n2	0.93172	0.989362	94	K	G	P	S	V	F	P	L	A	P	S	S	K	S	T	S	G	G	T	A	A	L	G	C	L	V	K	D	Y	F	P	E	P	V	T	V	S	W	N	S	G	A	L	T	S
7e3o_H_2	FAB-HEAVY_5esv_C1-n2	0.950269	1	92	K	G	P	S	V	F	P	L	A	P	S	S	K	S	T	S	G	G	T	A	A	L	G	C	L	V	K	D	Y	F	P	E	P	V	T	V	S	W	N	S	G	A	L	T	S
6xkp_H_2	FAB-HEAVY_5esv_C1-n2	0.932557	0.988889	90	K	G	P	S	V	F	P	L	A	P	S	S	K	S	T	S	G	G	T	A	A	L	G	C	L	V	K	D	Y	F	P	E	P	V	T	V	S	W	N	S	G	A	L	T	S
7or9_H_2	FAB-HEAVY_5esv_C1-n2	0.948265	0.978947	95	K	G	P	S	V	F	P	L	A	P	S	S	K	S	T	S	G	G	T	A	A	L	G	C	L	V	K	D	Y	F	P	E	P	V	T	V	S	W	N	S	G	A	L	T	S
7n4j_H_2	FAB-HEAVY_5esv_C1-n2	0.964735	0.989691	97	K	G	P	S	V	F	P	L	A	P	S	S	K	S	T	S	G	G	T	A	A	L	G	C	L	V	K	D	Y	F	P	E	P	V	T	V	S	W	N	S	G	A	L	T	S
7lop_X_2	FAB-HEAVY_5esv_C1-n2	0.953384	0.969072	97	K	G	P	S	V	F	P	L	A	P	S	S	K	S	T	S	G	G	T	A	A	L	G	C	L	V	K	D	Y	F	P	E	P	V	T	V	S	W	N	S	G	A	L	T	S
[truncated: 50 more columns]

## Sheet: CL
											A							AB loop										B								BC loop						C					C'
structure	refpdbname	tmscore	seqid	nresAlign	A1544	A1545	A1546	A1547	A1548	A1549	A1550	A1551	A1552	A1553	A1554	A1555	A1556	A1557	B2541	B2542	B2543	B2544	B2545	B2546	B2547	B2548	B2549	B2550	B2551	B2552	B2553	B2554	B2555	B2556	B2557	B2558	C3545	C3546	C3547	C3548	C3549	C3550	C3551	C3552	C3553	C'4547	C'4548	C'4549	C'4550
7djz_B_2	FAB-LIGHT_5esv_C1-n2	0.986045	1	105	A	A	P	S	V	F	I	F	P	P	S	D	E	Q	L	K	S	G	T	A	S	V	V	C	L	L	N	N	F	Y	P	R	E	A	K	V	Q	W	K	V	D	N	A	L	Q
6z2m_C_2	FAB-LIGHT_5esv_C1-n2	0.981403	1	105	A	A	P	S	V	F	I	F	P	P	S	D	E	Q	L	K	S	G	T	A	S	V	V	C	L	L	N	N	F	Y	P	R	E	A	K	V	Q	W	K	V	D	N	A	L	Q
6yla_L_2	FAB-LIGHT_5esv_C1-n2	0.982156	1	105	A	A	P	S	V	F	I	F	P	P	S	D	E	Q	L	K	S	G	T	A	S	V	V	C	L	L	N	N	F	Y	P	R	E	A	K	V	Q	W	K	V	D	N	A	L	Q
6xc3_L_2	FAB-LIGHT_5esv_C1-n2	0.985769	1	105	A	A	P	S	V	F	I	F	P	P	S	D	E	Q	L	K	S	G	T	A	S	V	V	C	L	L	N	N	F	Y	P	R	E	A	K	V	Q	W	K	V	D	N	A	L	Q
7r8l_D_2	FAB-LIGHT_5esv_C1-n2	0.9863	1	105	A	A	P	S	V	F	I	F	P	P	S	D	E	Q	L	K	S	G	T	A	S	V	V	C	L	L	N	N	F	Y	P	R	E	A	K	V	Q	W	K	V	D	N	A	L	Q
7lop_V_2	FAB-LIGHT_5esv_C1-n2	0.983088	0.990476	105	A	A	P	S	V	F	I	F	P	P	S	D	E	Q	L	K	S	G	T	A	S	V	V	C	L	L	N	N	F	Y	P	R	E	A	K	V	Q	W	K	V	D	N	A	L	Q
7nx8_B_2	FAB-LIGHT_5esv_C1-n2	0.91477	1	97	A	A	P	S	V	F	I	F	P	P	S	D	E	Q	L	K	S	G	T	A	S	V	V	C	L	L	N	N	F	Y	P	R	E	A	K	V	Q	W	K	V	D	N	A	L	Q
7nx6_B_2	FAB-LIGHT_5esv_C1-n2	0.989433	1	104	A	A	P	S	V	F	I	F	P	P	S	D	E	Q	L	K	S	G	T	A	S	V	V	C	L	L	N	N	F	Y	P	R	E	A	K	V	Q	W	K	V	D	N	A	L	Q
7ch5_L_2	FAB-LIGHT_5esv_C1-n2	0.985874	1	105	A	A	P	S	V	F	I	F	P	P	S	D	E	Q	L	K	S	G	T	A	S	V	V	C	L	L	N	N	F	Y	P	R	E	A	K	V	Q	W	K	V	D	N	A	L	Q
7s4s_L_2	FAB-LIGHT_5esv_C1-n2	0.984702	0.980769	104	A	A	P	S	V	F	I	F	P	P	S	D	E	Q	L	K	S	G	T	A	S	V	V	C	L	L	N	N	F	Y	P	R	E	A	K	V	Q	W	K	V	D	N	A	L	Q
7chc_L_2	FAB-LIGHT_5esv_C1-n2	0.98143	1	105	A	A	P	S	V	F	I	F	P	P	S	D	E	Q	L	K	S	G	T	A	S	V	V	C	L	L	N	N	F	Y	P	R	E	A	K	V	Q	W	K	V	D	N	A	L	Q
7nx9_B_2	FAB-LIGHT_5esv_C1-n2	0.989344	1	104	A	A	P	S	V	F	I	F	P	P	S	D	E	Q	L	K	S	G	T	A	S	V	V	C	L	L	N	N	F	Y	P	R	E	A	K	V	Q	W	K	V	D	N	A	L	Q
7nx7_B_2	FAB-LIGHT_5esv_C1-n2	0.989729	1	104	A	A	P	S	V	F	I	F	P	P	S	D	E	Q	L	K	S	G	T	A	S	V	V	C	L	L	N	N	F	Y	P	R	E	A	K	V	Q	W	K	V	D	N	A	L	Q
7nxa_B_2	FAB-LIGHT_5esv_C1-n2	0.988506	1	104	A	A	P	S	V	F	I	F	P	P	S	D	E	Q	L	K	S	G	T	A	S	V	V	C	L	L	N	N	F	Y	P	R	E	A	K	V	Q	W	K	V	D	N	A	L	Q
7kn7_L_2	FAB-LIGHT_5esv_C1-n2	0.986765	1	105	A	A	P	S	V	F	I	F	P	P	S	D	E	Q	L	K	S	G	T	A	S	V	V	C	L	L	N	N	F	Y	P	R	E	A	K	V	Q	W	K	V	D	N	A	L	Q
7jmo_L_2	FAB-LIGHT_5esv_C1-n2	0.987165	1	105	A	A	P	S	V	F	I	F	P	P	S	D	E	Q	L	K	S	G	T	A	S	V	V	C	L	L	N	N	F	Y	P	R	E	A	K	V	Q	W	K	V	D	N	A	L	Q
6xc4_L_2	FAB-LIGHT_5esv_C1-n2	0.989925	1	105	A	A	P	S	V	F	I	F	P	P	S	D	E	Q	L	K	S	G	T	A	S	V	V	C	L	L	N	N	F	Y	P	R	E	A	K	V	Q	W	K	V	D	N	A	L	Q
7nxb_B_2	FAB-LIGHT_5esv_C1-n2	0.989577	1	104	A	A	P	S	V	F	I	F	P	P	S	D	E	Q	L	K	S	G	T	A	S	V	V	C	L	L	N	N	F	Y	P	R	E	A	K	V	Q	W	K	V	D	N	A	L	Q
7n3i_L_2	FAB-LIGHT_5esv_C1-n2	0.987776	1	105	A	A	P	S	V	F	I	F	P	P	S	D	E	Q	L	K	S	G	T	A	S	V	V	C	L	L	N	N	F	Y	P	R	E	A	K	V	Q	W	K	V	D	N	A	L	Q
7kn6_L_2	FAB-LIGHT_5esv_C1-n2	0.984999	1	105	A	A	P	S	V	F	I	F	P	P	S	D	E	Q	L	K	S	G	T	A	S	V	V	C	L	L	N	N	F	Y	P	R	E	A	K	V	Q	W	K	V	D	N	A	L	Q
7or9_B_2	FAB-LIGHT_5esv_C1-n2	0.985128	1	104	A	A	P	S	V	F	I	F	P	P	S	D	E	Q	L	K	S	G	T	A	S	V	V	C	L	L	N	N	F	Y	P	R	E	A	K	V	Q	W	K	V	D	N	A	L	Q
7r8l_L_2	FAB-LIGHT_5esv_C1-n2	0.981564	1	103	A	A	P	S	V	F	I	F	P	P	S	D	E	Q	L	K	S	G	T	A	S	V	V	C	L	L	N	N	F	Y	P	R	E	A	K	V	Q	W	K	V	D	N	A	L	Q
7ps1_B_2	FAB-LIGHT_5esv_C1-n2	0.986769	1	105	A	A	P	S	V	F	I	F	P	P	S	D	E	Q	L	K	S	G	T	A	S	V	V	C	L	L	N	N	F	Y	P	R	E	A	K	V	Q	W	K	V	D	N	A	L	Q
7chb_L_2	FAB-LIGHT_5esv_C1-n2	0.991869	1	104	A	A	P	S	V	F	I	F	P	P	S	D	E	Q	L	K	S	G	T	A	S	V	V	C	L	L	N	N	F	Y	P	R	E	A	K	V	Q	W	K	V	D	N	A	L	Q
7bei_L_2	FAB-LIGHT_5esv_C1-n2	0.985526	1	105	A	A	P	S	V	F	I	F	P	P	S	D	E	Q	L	K	S	G	T	A	S	V	V	C	L	L	N	N	F	Y	P	R	E	A	K	V	Q	W	K	V	D	N	A	L	Q
7chs_L_2	FAB-LIGHT_5esv_C1-n2	0.98788	1	105	A	A	P	S	V	F	I	F	P	P	S	D	E	Q	L	K	S	G	T	A	S	V	V	C	L	L	N	N	F	Y	P	R	E	A	K	V	Q	W	K	V	D	N	A	L	Q
7neg_L_2	FAB-LIGHT_5esv_C1-n2	0.987008	1	105	A	A	P	S	V	F	I	F	P	P	S	D	E	Q	L	K	S	G	T	A	S	V	V	C	L	L	N	N	F	Y	P	R	E	A	K	V	Q	W	K	V	D	N	A	L	Q
7chf_L_2	FAB-LIGHT_5esv_C1-n2	0.983106	1	103	A	A	P	S	V	F	I	F	P	P	S	D	E	Q	L	K	S	G	T	A	S	V	V	C	L	L	N	N	F	Y	P	R	E	A	K	V	Q	W	K	V	D	N	A	L	Q
7kfy_L_2	FAB-LIGHT_5esv_C1-n2	0.987514	1	105	A	A	P	S	V	F	I	F	P	P	S	D	E	Q	L	K	S	G	T	A	S	V	V	C	L	L	N	N	F	Y	P	R	E	A	K	V	Q	W	K	V	D	N	A	L	Q
7bej_L_2	FAB-LIGHT_5esv_C1-n2	0.987022	1	104	A	A	P	S	V	F	I	F	P	P	S	D	E	Q	L	K	S	G	T	A	S	V	V	C	L	L	N	N	F	Y	P	R	E	A	K	V	Q	W	K	V	D	N	A	L	Q
7neh_L_2	FAB-LIGHT_5esv_C1-n2	0.987525	1	105	A	A	P	S	V	F	I	F	P	P	S	D	E	Q	L	K	S	G	T	A	S	V	V	C	L	L	N	N	F	Y	P	R	E	A	K	V	Q	W	K	V	D	N	A	L	Q
7kfv_L_2	FAB-LIGHT_5esv_C1-n2	0.977073	1	104	A	A	P	S	V	F	I	F	P	P	S	D	E	Q	L	K	S	G	T	A	S	V	V	C	L	L	N	N	F	Y	P	R	E	A	K	V	Q	W	K	V	D	N	A	L	Q
7bz5_L_2	FAB-LIGHT_5esv_C1-n2	0.987891	1	105	A	A	P	S	V	F	I	F	P	P	S	D	E	Q	L	K	S	G	T	A	S	V	V	C	L	L	N	N	F	Y	P	R	E	A	K	V	Q	W	K	V	D	N	A	L	Q
6xc3_A_2	FAB-LIGHT_5esv_C1-n2	0.981392	1	105	A	A	P	S	V	F	I	F	P	P	S	D	E	Q	L	K	S	G	T	A	S	V	V	C	L	L	N	N	F	Y	P	R	E	A	K	V	Q	W	K	V	D	N	A	L	Q
7kfx_L_2	FAB-LIGHT_5esv_C1-n2	0.987102	1	105	A	A	P	S	V	F	I	F	P	P	S	D	E	Q	L	K	S	G	T	A	S	V	V	C	L	L	N	N	F	Y	P	R	E	A	K	V	Q	W	K	V	D	N	A	L	Q
7bek_L_2	FAB-LIGHT_5esv_C1-n2	0.98659	1	105	A	A	P	S	V	F	I	F	P	P	S	D	E	Q	L	K	S	G	T	A	S	V	V	C	L	L	N	N	F	Y	P	R	E	A	K	V	Q	W	K	V	D	N	A	L	Q
7cho_L_2	FAB-LIGHT_5esv_C1-n2	0.901906	0.37	100	A	A	P	S	V	T	L	F	P	P	S	S	E	E	L	Q	A	N	K	A	T	L	V	C	L	I	S	D	F	Y	P	G	A	V	T	V	A	W	K	A	D	S	S	P	V
7orb_L_2	FAB-LIGHT_5esv_C1-n2	0.987445	1	105	A	A	P	S	V	F	I	F	P	P	S	D	E	Q	L	K	S	G	T	A	S	V	V	C	L	L	N	N	F	Y	P	R	E	A	K	V	Q	W	K	V	D	N	A	L	Q
7ben_L_2	FAB-LIGHT_5esv_C1-n2	0.988121	1	105	A	A	P	S	V	F	I	F	P	P	S	D	E	Q	L	K	S	G	T	A	S	V	V	C	L	L	N	N	F	Y	P	R	E	A	K	V	Q	W	K	V	D	N	A	L	Q
7l7d_L_2	FAB-LIGHT_5esv_C1-n2	0.979171	0.990476	105	A	A	P	S	V	F	I	F	P	P	S	D	E	Q	L	K	S	G	T	A	S	V	V	C	L	L	N	N	F	Y	P	R	E	A	K	V	Q	W	K	V	D	N	A	L	Q
7ora_G_2	FAB-LIGHT_5esv_C1-n2	0.98936	1	105	A	A	P	S	V	F	I	F	P	P	S	D	E	Q	L	K	S	G	T	A	S	V	V	C	L	L	N	N	F	Y	P	R	E	A	K	V	Q	W	K	V	D	N	A	L	Q
7r6w_L_2	FAB-LIGHT_5esv_C1-n2	0.906312	0.366337	101	A	A	P	S	V	T	L	F	P	P	S	S	E	E	L	Q	A	N	K	A	T	L	V	C	L	I	S	D	F	Y	P	G	A	V	T	V	A	W	K	A	D	S	S	P	V
7r6w_B_2	FAB-LIGHT_5esv_C1-n2	0.987895	1	105	A	A	P	S	V	F	I	F	P	P	S	D	E	Q	L	K	S	G	T	A	S	V	V	C	L	L	N	N	F	Y	P	R	E	A	K	V	Q	W	K	V	D	N	A	L	Q
7jx3_B_2	FAB-LIGHT_5esv_C1-n2	0.982714	1	105	A	A	P	S	V	F	I	F	P	P	S	D	E	Q	L	K	S	G	T	A	S	V	V	C	L	L	N	N	F	Y	P	R	E	A	K	V	Q	W	K	V	D	N	A	L	Q
7bep_L_2	FAB-LIGHT_5esv_C1-n2	0.986166	1	105	A	A	P	S	V	F	I	F	P	P	S	D	E	Q	L	K	S	G	T	A	S	V	V	C	L	L	N	N	F	Y	P	R	E	A	K	V	Q	W	K	V	D	N	A	L	Q
7czt_L_2	FAB-LIGHT_5esv_C1-n2	0.908963	0.366337	101	A	A	P	S	V	T	L	F	P	P	S	S	E	E	L	Q	A	N	K	A	T	L	V	C	L	I	S	D	F	Y	P	G	A	V	T	V	A	W	K	A	D	S	S	P	V
7czt_M_2	FAB-LIGHT_5esv_C1-n2	0.908985	0.366337	101	A	A	P	S	V	T	L	F	P	P	S	S	E	E	L	Q	A	N	K	A	T	L	V	C	L	I	S	D	F	Y	P	G	A	V	T	V	A	W	K	A	D	S	S	P	V
7lm8_L_2	FAB-LIGHT_5esv_C1-n2	0.989521	1	104	A	A	P	S	V	F	I	F	P	P	S	D	E	Q	L	K	S	G	T	A	S	V	V	C	L	L	N	N	F	Y	P	R	E	A	K	V	Q	W	K	V	D	N	A	L	Q
7kn3_L_2	FAB-LIGHT_5esv_C1-n2	0.984822	1	105	A	A	P	S	V	F	I	F	P	P	S	D	E	Q	L	K	S	G	T	A	S	V	V	C	L	L	N	N	F	Y	P	R	E	A	K	V	Q	W	K	V	D	N	A	L	Q
7mjk_I_2	FAB-LIGHT_5esv_C1-n2	0.983265	1	104	A	A	P	S	V	F	I	F	P	P	S	D	E	Q	L	K	S	G	T	A	S	V	V	C	L	L	N	N	F	Y	P	R	E	A	K	V	Q	W	K	V	D	N	A	L	Q
7mjk_G_2	FAB-LIGHT_5esv_C1-n2	0.983001	1	104	A	A	P	S	V	F	I	F	P	P	S	D	E	Q	L	K	S	G	T	A	S	V	V	C	L	L	N	N	F	Y	P	R	E	A	K	V	Q	W	K	V	D	N	A	L	Q
7mjk_E_2	FAB-LIGHT_5esv_C1-n2	0.983025	1	104	A	A	P	S	V	F	I	F	P	P	S	D	E	Q	L	K	S	G	T	A	S	V	V	C	L	L	N	N	F	Y	P	R	E	A	K	V	Q	W	K	V	D	N	A	L	Q
7kmg_B_2	FAB-LIGHT_5esv_C1-n2	0.952841	0.951456	103	A	A	P	S	V	F	I	F	P	P	S	D	E	Q	L	K	S	G	T	A	S	V	V	C	L	L	N	N	F	Y	P	R	E	A	K	V	Q	W	K	V	D	N	A	L	Q
7b3o_L_2	FAB-LIGHT_5esv_C1-n2	0.989527	0.990476	105	A	A	P	S	V	F	I	F	P	P	S	D	E	Q	L	K	S	G	T	A	S	V	V	C	L	L	N	N	F	Y	P	R	E	A	K	V	Q	W	K	V	D	N	A	L	Q
7q6e_F_2	FAB-LIGHT_5esv_C1-n2	0.984795	1	105	A	A	P	S	V	F	I	F	P	P	S	D	E	Q	L	K	S	G	T	A	S	V	V	C	L	L	N	N	F	Y	P	R	E	A	K	V	Q	W	K	V	D	N	A	L	Q
7q6e_L_2	FAB-LIGHT_5esv_C1-n2	0.984197	1	105	A	A	P	S	V	F	I	F	P	P	S	D	E	Q	L	K	S	G	T	A	S	V	V	C	L	L	N	N	F	Y	P	R	E	A	K	V	Q	W	K	V	D	N	A	L	Q
7q6e_K_2	FAB-LIGHT_5esv_C1-n2	0.983306	1	105	A	A	P	S	V	F	I	F	P	P	S	D	E	Q	L	K	S	G	T	A	S	V	V	C	L	L	N	N	F	Y	P	R	E	A	K	V	Q	W	K	V	D	N	A	L	Q
7q0g_B_2	FAB-LIGHT_5esv_C1-n2	0.98485	1	105	A	A	P	S	V	F	I	F	P	P	S	D	E	Q	L	K	S	G	T	A	S	V	V	C	L	L	N	N	F	Y	P	R	E	A	K	V	Q	W	K	V	D	N	A	L	Q
7nx8_L_2	FAB-LIGHT_5esv_C1-n2	0.978874	1	103	A	A	P	S	V	F	I	F	P	P	S	D	E	Q	L	K	S	G	T	A	S	V	V	C	L	L	N	N	F	Y	P	R	E	A	K	V	Q	W	K	V	D	N	A	L	Q
6zcz_L_2	FAB-LIGHT_5esv_C1-n2	0.978335	1	105	A	A	P	S	V	F	I	F	P	P	S	D	E	Q	L	K	S	G	T	A	S	V	V	C	L	L	N	N	F	Y	P	R	E	A	K	V	Q	W	K	V	D	N	A	L	Q
7nx6_L_2	FAB-LIGHT_5esv_C1-n2	0.979415	1	104	A	A	P	S	V	F	I	F	P	P	S	D	E	Q	L	K	S	G	T	A	S	V	V	C	L	L	N	N	F	Y	P	R	E	A	K	V	Q	W	K	V	D	N	A	L	Q
7nx9_L_2	FAB-LIGHT_5esv_C1-n2	0.979593	1	104	A	A	P	S	V	F	I	F	P	P	S	D	E	Q	L	K	S	G	T	A	S	V	V	C	L	L	N	N	F	Y	P	R	E	A	K	V	Q	W	K	V	D	N	A	L	Q
7nx7_L_2	FAB-LIGHT_5esv_C1-n2	0.967034	1	105	A	A	P	S	V	F	I	F	P	P	S	D	E	Q	L	K	S	G	T	A	S	V	V	C	L	L	N	N	F	Y	P	R	E	A	K	V	Q	W	K	V	D	N	A	L	Q
7nxa_L_2	FAB-LIGHT_5esv_C1-n2	0.980768	1	105	A	A	P	S	V	F	I	F	P	P	S	D	E	Q	L	K	S	G	T	A	S	V	V	C	L	L	N	N	F	Y	P	R	E	A	K	V	Q	W	K	V	D	N	A	L	Q
7kqb_L_2	FAB-LIGHT_5esv_C1-n2	0.841247	0.843137	102	A	A	P	S	V	F	I	F	P	P	S	D	E	Q	L	K	S	G	T	A	S	V	V	C	L	L	N	N	F	Y	P	R	E	A	K	V	Q	W	K	V	D	N	A	L	Q
7kqb_J_2	FAB-LIGHT_5esv_C1-n2	0.868724	0.883495	103	A	A	P	S	V	F	I	F	P	P	S	D	E	Q	L	K	S	G	T	A	S	V	V	C	L	L	N	N	F	Y	P	R	E	A	K	V	Q	W	K	V	D	N	A	L	Q
7m71_L_2	FAB-LIGHT_5esv_C1-n2	0.835065	0.854167	96	A	A	P	S	V	F	I	F	P	P	S	D	E	Q	L	K	S	G	T	A	S	V	V	C	L	L	N	N	F	Y	P	R	E	A	K	V	Q	W	K	V	D	N	A	L	Q
7nxb_L_2	FAB-LIGHT_5esv_C1-n2	0.983143	1	104	A	A	P	S	V	F	I	F	P	P	S	D	E	Q	L	K	S	G	T	A	S	V	V	C	L	L	N	N	F	Y	P	R	E	A	K	V	Q	W	K	V	D	N	A	L	Q
7ps4_L_2	FAB-LIGHT_5esv_C1-n2	0.908416	0.346535	101	A	N	P	T	V	T	L	F	P	P	S	S	E	E	L	Q	A	N	K	A	T	L	V	C	L	I	S	D	F	Y	P	G	A	V	T	V	A	W	K	A	D	S	S	P	V
7mzh_L_2	FAB-LIGHT_5esv_C1-n2	0.889186	0.352941	102	A	N	P	T	V	T	L	F	P	P	S	S	E	E	L	Q	A	N	K	A	T	L	V	C	L	I	S	D	F	Y	P	G	A	V	T	V	A	W	K	A	D	G	S	P	V
7n4i_L_2	FAB-LIGHT_5esv_C1-n2	0.987836	1	104	A	A	P	S	V	F	I	F	P	P	S	D	E	Q	L	K	S	G	T	A	S	V	V	C	L	L	N	N	F	Y	P	R	E	A	K	V	Q	W	K	V	D	N	A	L	Q
7lm8_N_2	FAB-LIGHT_5esv_C1-n2	0.978841	1	104	A	A	P	S	V	F	I	F	P	P	S	D	E	Q	L	K	S	G	T	A	S	V	V	C	L	L	N	N	F	Y	P	R	E	A	K	V	Q	W	K	V	D	N	A	L	Q
7mzk_M_2	FAB-LIGHT_5esv_C1-n2	0.989425	1	104	A	A	P	S	V	F	I	F	P	P	S	D	E	Q	L	K	S	G	T	A	S	V	V	C	L	L	N	N	F	Y	P	R	E	A	K	V	Q	W	K	V	D	N	A	L	Q
7mzk_D_2	FAB-LIGHT_5esv_C1-n2	0.904525	0.336634	101	A	N	P	T	V	T	L	F	P	P	S	S	E	E	L	Q	A	N	K	A	T	L	V	C	L	I	S	D	F	Y	P	G	A	V	T	V	A	W	K	A	D	G	S	P	V
7mzj_D_2	FAB-LIGHT_5esv_C1-n2	0.904751	0.35	100	A	N	P	T	V	T	L	F	P	P	S	S	E	E	L	Q	A	N	K	A	T	L	V	C	L	I	S	D	F	Y	P	G	A	V	T	V	A	W	K	A	D	G	S	P	V
7mzi_L_2	FAB-LIGHT_5esv_C1-n2	0.871326	0.344086	93	A	N	P	T	V	T	L	F	P	P	S	S	E	E	L	Q	A	N	K	A	T	L	V	C	L	I	S	D	F	Y	P	G	A	V	T	V	A	W	K	A	D	G	S	P	V
7orb_B_2	FAB-LIGHT_5esv_C1-n2	0.986846	1	105	A	A	P	S	V	F	I	F	P	P	S	D	E	Q	L	K	S	G	T	A	S	V	V	C	L	L	N	N	F	Y	P	R	E	A	K	V	Q	W	K	V	D	N	A	L	Q
7ben_B_2	FAB-LIGHT_5esv_C1-n2	0.987341	1	105	A	A	P	S	V	F	I	F	P	P	S	D	E	Q	L	K	S	G	T	A	S	V	V	C	L	L	N	N	F	Y	P	R	E	A	K	V	Q	W	K	V	D	N	A	L	Q
7chc_B_2	FAB-LIGHT_5esv_C1-n2	0.989216	1	103	A	A	P	S	V	F	I	F	P	P	S	D	E	Q	L	K	S	G	T	A	S	V	V	C	L	L	N	N	F	Y	P	R	E	A	K	V	Q	W	K	V	D	N	A	L	Q
7chf_B_2	FAB-LIGHT_5esv_C1-n2	0.983111	1	102	A	A	P	S	V	F	I	F	P	P	S	D	E	Q	L	K	S	G	T	A	S	V	V	C	L	L	N	N	F	Y	P	R	E	A	K	V	Q	W	K	V	D	N	A	L	Q
7jmp_L_2	FAB-LIGHT_5esv_C1-n2	0.908782	0.366337	101	A	A	P	S	V	T	L	F	P	P	S	S	E	E	L	Q	A	N	K	A	T	L	V	C	L	I	S	D	F	Y	P	G	A	V	T	V	A	W	K	A	D	S	S	P	V
7e7y_B_2	FAB-LIGHT_5esv_C1-n2	0.89879	0.37	100	A	A	P	S	V	T	L	F	P	P	S	S	E	E	L	Q	A	N	K	A	T	L	V	C	L	I	S	D	F	Y	P	G	A	V	T	V	A	W	K	A	D	S	S	P	V
7beh_L_2	FAB-LIGHT_5esv_C1-n2	0.868842	0.354839	93	A	A	P	T	V	T	L	F	P	P	S	S	E	E	L	Q	A	N	K	A	T	L	V	C	L	I	S	D	F	Y	P	G	A	V	T	V	A	W	K	A	D	S	S	P	V
7ps6_L_2	FAB-LIGHT_5esv_C1-n2	0.978801	1	104	A	A	P	S	V	F	I	F	P	P	S	D	E	Q	L	K	S	G	T	A	S	V	V	C	L	L	N	N	F	Y	P	R	E	A	K	V	Q	W	K	V	D	N	A	L	Q
7ora_B_2	FAB-LIGHT_5esv_C1-n2	0.987928	1	103	A	A	P	S	V	F	I	F	P	P	S	D	E	Q	L	K	S	G	T	A	S	V	V	C	L	L	N	N	F	Y	P	R	E	A	K	V	Q	W	K	V	D	N	A	L	Q
7bel_B_2	FAB-LIGHT_5esv_C1-n2	0.985473	1	105	A	A	P	S	V	F	I	F	P	P	S	D	E	Q	L	K	S	G	T	A	S	V	V	C	L	L	N	N	F	Y	P	R	E	A	K	V	Q	W	K	V	D	N	A	L	Q
7bep_B_2	FAB-LIGHT_5esv_C1-n2	0.921869	1	97	A	A	P	S	V	F	I	F	P	P	S	D	E	Q	L	K	S	G	T	A	S	V	V	C	L	L	N	N	F	Y	P	R	E	A	K	V	Q	W	K	V	D	N	A	L	Q
7mzf_L_2	FAB-LIGHT_5esv_C1-n2	0.98245	1	105	A	A	P	S	V	F	I	F	P	P	S	D	E	Q	L	K	S	G	T	A	S	V	V	C	L	L	N	N	F	Y	P	R	E	A	K	V	Q	W	K	V	D	N	A	L	Q
7jx3_L_2	FAB-LIGHT_5esv_C1-n2	0.983426	1	105	A	A	P	S	V	F	I	F	P	P	S	D	E	Q	L	K	S	G	T	A	S	V	V	C	L	L	N	N	F	Y	P	R	E	A	K	V	Q	W	K	V	D	N	A	L	Q
7jx3_D_2	FAB-LIGHT_5esv_C1-n2	0.903207	0.37	100	A	A	P	S	V	T	L	F	P	P	S	S	E	E	L	Q	A	N	K	A	T	L	V	C	L	I	S	D	F	Y	P	G	A	V	T	V	A	W	K	A	D	S	S	P	V
7ps6_D_2	FAB-LIGHT_5esv_C1-n2	0.894573	0.352941	102	A	N	P	T	V	T	L	F	P	P	S	S	E	E	L	Q	A	N	K	A	T	L	V	C	L	I	S	D	F	Y	P	G	A	V	T	V	A	W	K	A	D	S	S	P	V
7mzg_L_2	FAB-LIGHT_5esv_C1-n2	0.986513	1	105	A	A	P	S	V	F	I	F	P	P	S	D	E	Q	L	K	S	G	T	A	S	V	V	C	L	L	N	N	F	Y	P	R	E	A	K	V	Q	W	K	V	D	N	A	L	Q
7mzj_M_2	FAB-LIGHT_5esv_C1-n2	0.981493	1	102	A	A	P	S	V	F	I	F	P	P	S	D	E	Q	L	K	S	G	T	A	S	V	V	C	L	L	N	N	F	Y	P	R	E	A	K	V	Q	W	K	V	D	N	A	L	Q
7kmh_B_2	FAB-LIGHT_5esv_C1-n2	0.962143	0.95098	102	A	A	P	S	V	F	I	F	P	P	S	D	E	Q	L	K	S	G	T	A	S	V	V	C	L	L	N	N	F	Y	P	R	E	A	K	V	Q	W	K	V	D	N	A	L	Q
7q0g_L_2	FAB-LIGHT_5esv_C1-n2	0.967502	1	104	A	A	P	S	V	F	I	F	P	P	S	D	E	Q	L	K	S	G	T	A	S	V	V	C	L	L	N	N	F	Y	P	R	E	A	K	V	Q	W	K	V	D	N	A	L	Q
7kn4_L_2	FAB-LIGHT_5esv_C1-n2	0.907168	0.363636	99	A	A	P	S	V	T	L	F	P	P	S	S	E	E	L	Q	A	N	K	A	T	L	V	C	L	I	S	D	F	Y	P	G	A	V	T	V	A	W	K	A	D	S	S	P	V
7m7w_B_2	FAB-LIGHT_5esv_C1-n2	0.815648	0.37234	94	A	A	P	S	V	T	L	F	P	P	S	S	E	E	L	Q	A	N	K	A	T	L	V	C	L	I	S	D	F	Y	P	G	A	V	T	V	A	W	K	A	D	S	S	P	V
7m7w_D_2	FAB-LIGHT_5esv_C1-n2	0.8932	0.4125	80	A	A	P	S	V	T	L	F	P	P	S	S	E	E	L	Q	A	N	K	A	T	L	V	C	L	I	S	D	F	Y	P	G	A	V	T	V	A	W	K	A	D	S	S	P	V
7ean_L_2	FAB-LIGHT_5esv_C1-n2	0.974589	0.607843	102	A	A	P	T	V	S	I	F	P	P	S	S	E	Q	L	T	S	G	G	A	S	V	V	C	F	L	N	N	F	Y	P	K	D	I	N	V	K	W	K	I	D	G	S	E	R
7cjf_B_2	FAB-LIGHT_5esv_C1-n2	0.986157	1	105	A	A	P	S	V	F	I	F	P	P	S	D	E	Q	L	K	S	G	T	A	S	V	V	C	L	L	N	N	F	Y	P	R	E	A	K	V	Q	W	K	V	D	N	A	L	Q
7kmi_B_2	FAB-LIGHT_5esv_C1-n2	0.943721	0.941176	102	A	A	P	S	V	F	I	F	P	P	S	D	E	Q	L	K	S	G	T	A	S	V	V	C	L	L	N	N	F	Y	P	R	E	A	K	V	Q	W	K	V	D	N	A	L	Q
7cm4_L_2	FAB-LIGHT_5esv_C1-n2	0.903104	0.372549	102	A	A	P	S	V	T	L	F	P	P	S	S	E	E	L	Q	A	N	K	A	T	L	V	C	L	I	S	D	F	Y	P	G	A	V	T	V	A	W	K	A	D	G	S	P	V
7e3o_L_2	FAB-LIGHT_5esv_C1-n2	0.909544	0.37	100	A	A	P	S	V	T	L	F	P	P	S	S	E	E	L	Q	A	N	K	A	T	L	V	C	L	I	S	D	F	Y	P	G	A	V	T	V	A	W	K	A	D	S	S	P	V
6xkp_L_2	FAB-LIGHT_5esv_C1-n2	0.908688	0.366337	101	A	A	P	S	V	T	L	F	P	P	S	S	E	E	L	Q	A	N	K	A	T	L	V	C	L	I	S	D	F	Y	P	G	A	V	T	V	A	W	K	A	D	S	S	P	V
7or9_L_2	FAB-LIGHT_5esv_C1-n2	0.981688	1	105	A	A	P	S	V	F	I	F	P	P	S	D	E	Q	L	K	S	G	T	A	S	V	V	C	L	L	N	N	F	Y	P	R	E	A	K	V	Q	W	K	V	D	N	A	L	Q
7n4j_L_2	FAB-LIGHT_5esv_C1-n2	0.833162	0.37234	94	A	A	P	S	V	T	L	F	P	P	S	S	E	E	L	Q	A	N	K	A	T	L	V	C	L	I	S	D	F	Y	P	G	A	V	T	V	A	W	K	A	D	S	S	P	V
7lop_Y_2	FAB-LIGHT_5esv_C1-n2	0.985581	1	105	A	A	P	S	V	F	I	F	P	P	S	D	E	Q	L	K	S	G	T	A	S	V	V	C	L	L	N	N	F	Y	P	R	E	A	K	V	Q	W	K	V	D	N	A	L	Q
[truncated: 56 more columns]

## Sheet: covid PDB inter
PDB_Chain	Resolution	Method	#VHVL_igpair	#CH1CL_igpair	VHVL_igpair	VH_seqid	VL_seqid	VH_refpdb	VL_refpdb	CH1CL_igpair	CH1_seqid	CL_seqid	CH1_refpdb	CL_refpdb
7DJZ_A_B	2.4	X-RAY DIFFRACTION	39	38	[('8554', '4552'), ('9541', '8553'), ('9541', '8554'), ('9541', '3547'), ('9542', '8553'), ('9542', '8554'), ('9542', '9546'), ('9542', '9545'), ('9543', '8553'), ('9543', '9546'), ('9543', '8554'), ('9544', '8551'), ('9544', '8553'), ('9544', '9546'), ('9544', '9547'), ('9545', '4552'), ('9545', '8553'), ('9545', '3551'), ('9545', '4549'), ('9546', '3551'), ('9546', '8551'), ('9546', '9549'), ('…	45	74	FAB-HEAVY_5esv_V-n1	FAB-LIGHT_5esv_V-n1	[('1549', '1554'), ('1549', '1556'), ('1549', '1557'), ('1550', '1554'), ('1550', '1556'), ('1551', '1551'), ('1552', '1551'), ('1556', '9552'), ('1556', '1552'), ('1557', '1549'), ('1557', '1551'), ('2542', '1549'), ('2547', '1551'), ('2547', '1549'), ('2551', '2547'), ('2553', '1557'), ('2553', '2547'), ('6551', '6558'), ('6551', '7545'), ('6551', '2553'), ('6551', '2554'), ('6553', '6553'), ('…	97	100	FAB-HEAVY_5esv_C1-n2	FAB-LIGHT_5esv_C1-n2
6Z2M_B_C	2.71	X-RAY DIFFRACTION	36	35	[('8556', '9547'), ('8556', '9545'), ('8557', '8553'), ('8557', '9547'), ('8557', '3547'), ('8557', '8554'), ('8558', '8553'), ('8558', '9547'), ('9545', '4549'), ('9545', '4552'), ('9545', '8553'), ('9546', '3551'), ('9546', '8551'), ('9546', '9549'), ('9546', '4549'), ('9547', '4549'), ('9547', '5551'), ('9549', '4547'), ('9549', '3551'), ('9550', '4546'), ('3551', '9549'), ('3553', '3553'), ('…	49	65	FAB-HEAVY_5esv_V-n1	FAB-LIGHT_5esv_V-n1	[('1549', '1554'), ('1549', '1557'), ('1551', '1551'), ('1551', '2549'), ('1552', '1551'), ('2547', '1549'), ('2547', '1551'), ('2548', '1551'), ('2551', '2547'), ('2553', '1557'), ('2553', '2547'), ('2553', '7551'), ('6551', '6558'), ('6551', '7545'), ('6551', '6555'), ('6551', '2553'), ('6551', '2554'), ('6553', '6553'), ('6553', '6555'), ('6553', '7545'), ('6553', '7547'), ('6553', '2551'), ('…	98	100	FAB-HEAVY_5esv_C1-n2	FAB-LIGHT_5esv_C1-n2
6YLA_H_L	2.42	X-RAY DIFFRACTION	31	32	[('8556', '9547'), ('8557', '3540'), ('8557', '8553'), ('8557', '9547'), ('8557', '8554'), ('8557', '3547'), ('8558', '9547'), ('8558', '8553'), ('9545', '4549'), ('9545', '8553'), ('9545', '4552'), ('9546', '3551'), ('9547', '4549'), ('9547', '5551'), ('9549', '4546'), ('9549', '4547'), ('9549', '3551'), ('9550', '4546'), ('3553', '3553'), ('4546', '8549'), ('4547', '9549'), ('4547', '4547'), ('…	49	65	FAB-HEAVY_5esv_V-n1	FAB-LIGHT_5esv_V-n1	[('1548', '1556'), ('1549', '1554'), ('1549', '1556'), ('1549', '1557'), ('1550', '1554'), ('1551', '1551'), ('1551', '2549'), ('1552', '1551'), ('2547', '1549'), ('2547', '1551'), ('2548', '1551'), ('2551', '2547'), ('2553', '1557'), ('2553', '2547'), ('6551', '2554'), ('6551', '7545'), ('6551', '2553'), ('6553', '6553'), ('6553', '7547'), ('6553', '6555'), ('6553', '7545'), ('6553', '2551'), ('…	98	100	FAB-HEAVY_5esv_C1-n2	FAB-LIGHT_5esv_C1-n2
6XC3_H_L	2.7	X-RAY DIFFRACTION	36	33	[('8558', '8553'), ('8558', '9547'), ('9545', '3551'), ('9545', '4549'), ('9545', '4552'), ('9545', '8553'), ('9546', '3551'), ('9546', '8551'), ('9546', '9549'), ('9546', '4549'), ('9547', '4549'), ('9547', '5551'), ('9549', '4547'), ('9549', '3551'), ('9550', '4546'), ('3553', '3553'), ('3553', '8549'), ('4545', '8549'), ('4546', '8549'), ('4547', '9549'), ('4547', '4547'), ('4547', '8549'), ('…	50	65	FAB-HEAVY_5esv_V-n1	FAB-LIGHT_5esv_V-n1	[('1549', '1554'), ('1549', '1557'), ('1550', '1554'), ('1550', '1556'), ('1551', '1551'), ('1551', '2549'), ('1552', '1551'), ('2545', '1549'), ('2547', '1551'), ('2547', '1549'), ('2551', '2547'), ('2553', '1557'), ('2553', '2545'), ('2553', '2547'), ('6551', '6558'), ('6551', '7545'), ('6551', '2553'), ('6551', '2554'), ('6553', '6553'), ('6553', '6555'), ('6553', '7545'), ('6553', '7547'), ('…	97	100	FAB-HEAVY_5esv_C1-n2	FAB-LIGHT_5esv_C1-n2
6XC3_B_A	2.7	X-RAY DIFFRACTION	35	33	[('9545', '3551'), ('9546', '3551'), ('9546', '8551'), ('9546', '4549'), ('9547', '4549'), ('9549', '4547'), ('9549', '3551'), ('9550', '4546'), ('3553', '3553'), ('3553', '8549'), ('4545', '8549'), ('4546', '8549'), ('4547', '9549'), ('4547', '4547'), ('4547', '8549'), ('4549', '9546'), ('4549', '9547'), ('4549', '9545'), ('5549', '9545'), ('5550', '9546'), ('5552', '9546'), ('6545', '9546'), ('…	64	59	FAB-HEAVY_5esv_V-n1	FAB-LIGHT_5esv_V-n1	[('1549', '1554'), ('1549', '1557'), ('1550', '1554'), ('1550', '1556'), ('1551', '1551'), ('1551', '2549'), ('1552', '1551'), ('2547', '1551'), ('2547', '1549'), ('2548', '1551'), ('2551', '2547'), ('2553', '1557'), ('2553', '2547'), ('6551', '6558'), ('6551', '7545'), ('6551', '2553'), ('6551', '2554'), ('6553', '6553'), ('6553', '6555'), ('6553', '7547'), ('6553', '7545'), ('6553', '7546'), ('…	99	100	FAB-HEAVY_5esv_C1-n2	FAB-LIGHT_5esv_C1-n2
7R8L_C_D	2.6	X-RAY DIFFRACTION	33	41	[('8558', '8553'), ('8558', '9547'), ('9545', '3551'), ('9545', '4549'), ('9545', '8553'), ('9545', '4552'), ('9546', '3551'), ('9546', '4549'), ('9546', '8551'), ('9547', '5551'), ('9549', '4547'), ('9549', '3551'), ('9550', '4546'), ('3553', '3553'), ('3553', '8549'), ('4545', '8549'), ('4546', '8549'), ('4547', '9549'), ('4547', '4547'), ('4547', '8549'), ('4549', '9547'), ('4549', '9546'), ('…	50	65	FAB-HEAVY_5esv_V-n1	FAB-LIGHT_5esv_V-n1	[('1549', '1554'), ('1549', '1556'), ('1549', '1557'), ('1550', '1554'), ('1550', '1556'), ('1551', '1551'), ('1551', '2549'), ('1552', '1551'), ('1556', '1550'), ('1556', '9551'), ('1556', '1549'), ('1556', '9550'), ('2540', '1549'), ('2540', '1551'), ('2547', '1551'), ('2547', '1549'), ('2548', '1551'), ('2551', '2547'), ('2553', '1557'), ('2553', '2547'), ('2553', '7551'), ('6551', '6558'), ('…	97	100	FAB-HEAVY_5esv_C1-n2	FAB-LIGHT_5esv_C1-n2
7R8L_H_L	2.6	X-RAY DIFFRACTION	36	33	[('8555', '8553'), ('8555', '9545'), ('8556', '8553'), ('8556', '4552'), ('8556', '3546'), ('8557', '4552'), ('9544', '4552'), ('9545', '4549'), ('9545', '4552'), ('9546', '3551'), ('9546', '8551'), ('9546', '4549'), ('9549', '4546'), ('9549', '4547'), ('9549', '9549'), ('9549', '3551'), ('9550', '4546'), ('3553', '3553'), ('3553', '8549'), ('4546', '8549'), ('4547', '9549'), ('4547', '4547'), ('…	62	78	FAB-HEAVY_5esv_V-n1	FAB-LIGHT_5esv_V-n1	[('1548', '1556'), ('1549', '1554'), ('1549', '1556'), ('1549', '1557'), ('1550', '1554'), ('1551', '1551'), ('1552', '1551'), ('2547', '1551'), ('2547', '1549'), ('2548', '1551'), ('2551', '2547'), ('2553', '1557'), ('2553', '2547'), ('2553', '2545'), ('6551', '6558'), ('6551', '2553'), ('6551', '7545'), ('6551', '2554'), ('6553', '6553'), ('6553', '6555'), ('6553', '7545'), ('6553', '7546'), ('…	99	100	FAB-HEAVY_5esv_C1-n2	FAB-LIGHT_5esv_C1-n2
7LOP_W_V	2.25	X-RAY DIFFRACTION	35	32	[('8558', '8553'), ('8558', '9547'), ('9545', '3551'), ('9545', '4549'), ('9545', '8553'), ('9545', '4552'), ('9546', '3551'), ('9546', '8551'), ('9546', '9549'), ('9546', '4549'), ('9547', '4549'), ('9547', '5551'), ('9549', '4547'), ('9549', '3551'), ('9550', '4546'), ('3553', '3553'), ('3553', '8549'), ('4545', '8549'), ('4546', '8549'), ('4547', '4547'), ('4547', '8549'), ('4547', '9549'), ('…	50	65	FAB-HEAVY_5esv_V-n1	FAB-LIGHT_5esv_V-n1	[('1549', '1554'), ('1549', '1556'), ('1549', '1557'), ('1550', '1554'), ('1551', '1551'), ('1551', '2549'), ('1552', '1551'), ('2547', '1551'), ('2547', '1549'), ('2547', '2551'), ('2551', '2547'), ('2553', '1557'), ('2553', '2547'), ('6551', '6558'), ('6551', '7545'), ('6551', '2553'), ('6551', '2554'), ('6553', '6553'), ('6553', '6555'), ('6553', '7545'), ('6553', '7547'), ('6553', '7546'), ('…	99	99	FAB-HEAVY_5esv_C1-n2	FAB-LIGHT_5esv_C1-n2
7LOP_X_Y	2.25	X-RAY DIFFRACTION	36	36	[('8560', '3547'), ('8560', '3545'), ('8560', '8554'), ('8561', '3547'), ('8561', '8553'), ('9543', '3547'), ('9543', '4552'), ('9543', '4553'), ('9544', '4552'), ('9544', '4549'), ('9545', '3551'), ('9546', '3551'), ('9546', '8551'), ('9546', '9547'), ('9546', '4549'), ('9547', '4549'), ('9549', '4546'), ('9549', '4547'), ('9549', '3551'), ('9550', '4546'), ('3547', '8553'), ('3551', '9549'), ('…	50	76	FAB-HEAVY_5esv_V-n1	FAB-LIGHT_5esv_V-n1	[('1549', '1554'), ('1549', '1556'), ('1549', '1557'), ('1550', '1554'), ('1550', '1556'), ('1551', '1551'), ('1551', '2549'), ('1552', '1551'), ('2545', '1549'), ('2547', '1551'), ('2547', '1549'), ('2547', '2551'), ('2551', '2547'), ('2553', '1557'), ('2553', '2547'), ('6551', '6558'), ('6551', '2554'), ('6551', '7545'), ('6551', '2553'), ('6553', '6553'), ('6553', '6555'), ('6553', '7545'), ('…	97	100	FAB-HEAVY_5esv_C1-n2	FAB-LIGHT_5esv_C1-n2
7NX8_A_B	1.95	X-RAY DIFFRACTION	32	32	[('8555', '8551'), ('8555', '8553'), ('8557', '3546'), ('8557', '3547'), ('8560', '4552'), ('8560', '3551'), ('8560', '4549'), ('8560', '3549'), ('8560', '8551'), ('8560', '3546'), ('8560', '3547'), ('8560', '3548'), ('8560', '4553'), ('9546', '3551'), ('9546', '9549'), ('9546', '9547'), ('9549', '4547'), ('9549', '3551'), ('9550', '4546'), ('3553', '3553'), ('3553', '8549'), ('4545', '8549'), ('…	65	73	FAB-HEAVY_5esv_V-n1	FAB-LIGHT_5esv_V-n1	[('1549', '1554'), ('1549', '1557'), ('1550', '1554'), ('1551', '1551'), ('1551', '2549'), ('1552', '1551'), ('2547', '1551'), ('2547', '1549'), ('2551', '2547'), ('2553', '1557'), ('2553', '2547'), ('6551', '6558'), ('6551', '7541'), ('6551', '7545'), ('6551', '2553'), ('6551', '2554'), ('6553', '6553'), ('6553', '6555'), ('6553', '7545'), ('6553', '7547'), ('6553', '7546'), ('6553', '2551'), ('…	98	100	FAB-HEAVY_5esv_C1-n2	FAB-LIGHT_5esv_C1-n2
7NX8_H_L	1.95	X-RAY DIFFRACTION	36	32	[('8556', '4552'), ('8557', '4552'), ('8557', '4553'), ('9543', '8553'), ('9543', '8556'), ('9543', '3547'), ('9544', '8553'), ('9544', '9547'), ('9544', '8556'), ('9544', '3549'), ('9545', '4552'), ('9545', '3551'), ('9545', '3549'), ('9545', '4549'), ('9546', '3551'), ('9546', '8551'), ('9546', '9549'), ('9546', '9547'), ('9546', '4549'), ('9547', '4549'), ('9547', '5551'), ('9549', '4546'), ('…	64	57	FAB-HEAVY_5esv_V-n1	FAB-LIGHT_5esv_V-n1	[('1549', '1554'), ('1549', '1557'), ('1549', '1556'), ('1550', '1554'), ('1551', '1551'), ('1552', '1551'), ('2545', '1549'), ('2547', '1551'), ('2547', '1549'), ('2553', '1557'), ('2553', '2545'), ('2553', '2547'), ('6548', '6560'), ('6549', '6560'), ('6551', '6558'), ('6551', '7541'), ('6551', '2553'), ('6551', '7545'), ('6551', '2554'), ('6552', '6555'), ('6553', '6553'), ('6553', '6555'), ('…	100	100	FAB-HEAVY_5esv_C1-n2	FAB-LIGHT_5esv_C1-n2
7NX6_A_B	2.25	X-RAY DIFFRACTION	36	33	[('8555', '8551'), ('8555', '8553'), ('8556', '8553'), ('8557', '3546'), ('8557', '3547'), ('8560', '4552'), ('8560', '3551'), ('8560', '4549'), ('8560', '3549'), ('8560', '8551'), ('8560', '3546'), ('8560', '3547'), ('8560', '3548'), ('8560', '4553'), ('9546', '3551'), ('9546', '8551'), ('9546', '9549'), ('9546', '4549'), ('9549', '4547'), ('9549', '3551'), ('9550', '4546'), ('3551', '9549'), ('…	65	73	FAB-HEAVY_5esv_V-n1	FAB-LIGHT_5esv_V-n1	[('1548', '1556'), ('1549', '1554'), ('1549', '1557'), ('1550', '1554'), ('1551', '1551'), ('1551', '2549'), ('1552', '1551'), ('2547', '1551'), ('2547', '1549'), ('2551', '2547'), ('2553', '1557'), ('2553', '2547'), ('6551', '6558'), ('6551', '7541'), ('6551', '2554'), ('6551', '7545'), ('6551', '2553'), ('6553', '6553'), ('6553', '6555'), ('6553', '7545'), ('6553', '7547'), ('6553', '7546'), ('…	99	100	FAB-HEAVY_5esv_C1-n2	FAB-LIGHT_5esv_C1-n2
7NX6_H_L	2.25	X-RAY DIFFRACTION	33	34	[('8556', '4552'), ('8556', '5552'), ('8557', '4552'), ('8557', '4553'), ('9543', '8553'), ('9543', '8556'), ('9543', '3547'), ('9544', '8553'), ('9544', '9547'), ('9544', '8556'), ('9545', '4552'), ('9545', '3549'), ('9545', '4549'), ('9546', '3551'), ('9546', '9549'), ('9546', '9547'), ('9546', '4549'), ('9547', '4549'), ('9547', '5551'), ('9549', '4547'), ('9549', '3551'), ('9550', '4546'), ('…	64	57	FAB-HEAVY_5esv_V-n1	FAB-LIGHT_5esv_V-n1	[('1549', '1554'), ('1549', '1556'), ('1549', '1557'), ('1550', '1556'), ('1550', '1554'), ('1551', '1551'), ('1552', '1551'), ('2547', '1551'), ('2547', '1549'), ('2548', '1551'), ('2551', '2547'), ('2553', '1557'), ('2553', '2547'), ('2553', '7551'), ('6551', '6558'), ('6551', '7545'), ('6551', '2553'), ('6551', '2554'), ('6552', '6555'), ('6553', '6553'), ('6553', '7547'), ('6553', '6555'), ('…	100	100	FAB-HEAVY_5esv_C1-n2	FAB-LIGHT_5esv_C1-n2
7CH5_H_L	2.7	X-RAY DIFFRACTION	29	31	[('8556', '9547'), ('8557', '9547'), ('8557', '8553'), ('8557', '8551'), ('9545', '4552'), ('9545', '3551'), ('9545', '8551'), ('9545', '3549'), ('9545', '4549'), ('9545', '8553'), ('9546', '3551'), ('9546', '9547'), ('9546', '8551'), ('9546', '9549'), ('9546', '4549'), ('9547', '4549'), ('9549', '4547'), ('9549', '3551'), ('9550', '4546'), ('3549', '9547'), ('3553', '3553'), ('3553', '8549'), ('…	67	80	FAB-HEAVY_5esv_V-n1	FAB-LIGHT_5esv_V-n1	[('1548', '1556'), ('1549', '1554'), ('1549', '1557'), ('1550', '1554'), ('1551', '1551'), ('1552', '1551'), ('2547', '1551'), ('2547', '1549'), ('2551', '2547'), ('2553', '1557'), ('2553', '2547'), ('6551', '6558'), ('6551', '2553'), ('6551', '7545'), ('6551', '2554'), ('6553', '6553'), ('6553', '6555'), ('6553', '7547'), ('6553', '7545'), ('6553', '7546'), ('6553', '2551'), ('6554', '6553'), ('…	99	100	FAB-HEAVY_5esv_C1-n2	FAB-LIGHT_5esv_C1-n2
7S4S_H_L	2.05	X-RAY DIFFRACTION	35	32	[('9544', '4552'), ('9544', '4549'), ('9545', '3549'), ('9545', '3551'), ('9545', '4552'), ('9545', '8553'), ('9546', '3551'), ('9546', '8551'), ('9546', '9549'), ('9546', '4549'), ('9547', '4549'), ('9549', '4546'), ('9549', '4547'), ('9549', '3551'), ('9550', '4546'), ('3549', '9547'), ('3553', '3553'), ('3553', '8549'), ('4545', '8549'), ('4546', '8549'), ('4547', '9549'), ('4547', '4547'), ('…	66	78	FAB-HEAVY_5esv_V-n1	FAB-LIGHT_5esv_V-n1	[('1549', '1554'), ('1549', '1557'), ('1550', '1554'), ('1551', '1551'), ('1551', '2549'), ('1552', '1551'), ('2545', '1549'), ('2547', '1551'), ('2547', '1549'), ('2547', '2551'), ('2551', '2547'), ('2553', '1557'), ('2553', '2547'), ('6551', '7545'), ('6551', '2553'), ('6551', '2554'), ('6553', '6553'), ('6553', '6555'), ('6553', '7545'), ('6553', '7546'), ('6553', '7547'), ('6553', '2551'), ('…	96	98	FAB-HEAVY_5esv_C1-n2	FAB-LIGHT_5esv_C1-n2
7CHC_H_L	2.71	X-RAY DIFFRACTION	27	28	[('9543', '9547'), ('9544', '9547'), ('9544', '8553'), ('9544', '8551'), ('9545', '4552'), ('9545', '3551'), ('9545', '8551'), ('9545', '4549'), ('9546', '3551'), ('9546', '9547'), ('9546', '8551'), ('9546', '9549'), ('9546', '4549'), ('9547', '4549'), ('9549', '4546'), ('9549', '4547'), ('9549', '3551'), ('9550', '4546'), ('3549', '9547'), ('3553', '3553'), ('3553', '8549'), ('4547', '9549'), ('…	67	80	FAB-HEAVY_5esv_V-n1	FAB-LIGHT_5esv_V-n1	[('1548', '1556'), ('1549', '1554'), ('1549', '1557'), ('1550', '1554'), ('1551', '1551'), ('1552', '1551'), ('2547', '1551'), ('2547', '1549'), ('2547', '2551'), ('2548', '1551'), ('2551', '2547'), ('6551', '6558'), ('6551', '7545'), ('6551', '2554'), ('6551', '2553'), ('6553', '6553'), ('6553', '6555'), ('6553', '7545'), ('6553', '7546'), ('6553', '7547'), ('6553', '2551'), ('6554', '6553'), ('…	99	100	FAB-HEAVY_5esv_C1-n2	FAB-LIGHT_5esv_C1-n2
7CHC_A_B	2.71	X-RAY DIFFRACTION	36	34	[('8554', '4552'), ('8559', '3547'), ('8559', '3541'), ('8559', '3543'), ('9541', '3547'), ('9541', '8553'), ('9541', '8554'), ('9541', '3541'), ('9543', '8553'), ('9543', '8554'), ('9543', '8555'), ('9544', '8553'), ('9544', '8551'), ('9545', '3551'), ('9545', '3549'), ('9545', '4552'), ('9546', '3551'), ('9546', '8551'), ('9546', '4549'), ('9547', '4549'), ('9549', '4547'), ('9549', '3551'), ('…	62	61	FAB-HEAVY_5esv_V-n1	FAB-LIGHT_5esv_V-n1	[('1548', '1556'), ('1549', '1554'), ('1549', '1556'), ('1549', '1557'), ('1550', '1554'), ('1551', '1551'), ('1551', '2549'), ('1552', '1551'), ('2545', '1549'), ('2547', '1551'), ('2547', '1549'), ('2548', '1551'), ('2551', '2547'), ('2553', '1557'), ('2553', '2547'), ('6551', '7545'), ('6551', '2553'), ('6551', '2554'), ('6553', '6553'), ('6553', '6555'), ('6553', '7545'), ('6553', '7547'), ('…	99	100	FAB-HEAVY_5esv_C1-n2	FAB-LIGHT_5esv_C1-n2
7NX9_A_B	2.4	X-RAY DIFFRACTION	36	34	[('8555', '8551'), ('8555', '8553'), ('8556', '8553'), ('8557', '3546'), ('8557', '3547'), ('8560', '4552'), ('8560', '3551'), ('8560', '3549'), ('8560', '8551'), ('8560', '3546'), ('8560', '3547'), ('8560', '3548'), ('8560', '4553'), ('9546', '3551'), ('9546', '8551'), ('9546', '9549'), ('9546', '9547'), ('9546', '4549'), ('9549', '4547'), ('9549', '3551'), ('9550', '4546'), ('3553', '3553'), ('…	65	74	FAB-HEAVY_5esv_V-n1	FAB-LIGHT_5esv_V-n1	[('1548', '1556'), ('1549', '1554'), ('1549', '1557'), ('1550', '1554'), ('1550', '1556'), ('1551', '1551'), ('1551', '2549'), ('1552', '1551'), ('2545', '1549'), ('2547', '1551'), ('2547', '1549'), ('2551', '2547'), ('2553', '1557'), ('2553', '2547'), ('6551', '6558'), ('6551', '2554'), ('6551', '7545'), ('6551', '2553'), ('6553', '6553'), ('6553', '6555'), ('6553', '7545'), ('6553', '7547'), ('…	99	100	FAB-HEAVY_5esv_C1-n2	FAB-LIGHT_5esv_C1-n2
7NX9_H_L	2.4	X-RAY DIFFRACTION	32	28	[('8556', '4552'), ('8557', '4552'), ('8557', '4553'), ('9543', '8553'), ('9543', '8556'), ('9543', '3547'), ('9544', '8553'), ('9544', '8556'), ('9544', '3549'), ('9545', '4552'), ('9545', '3551'), ('9545', '3549'), ('9545', '4549'), ('9546', '3551'), ('9546', '9549'), ('9546', '9547'), ('9546', '4549'), ('9547', '4549'), ('9547', '5551'), ('9549', '4547'), ('9549', '3551'), ('9550', '4546'), ('…	64	57	FAB-HEAVY_5esv_V-n1	FAB-LIGHT_5esv_V-n1	[('1549', '1554'), ('1549', '1556'), ('1549', '1557'), ('1550', '1554'), ('1550', '1556'), ('1551', '1551'), ('1552', '1551'), ('2547', '1551'), ('2547', '1549'), ('2553', '7551'), ('6551', '6558'), ('6551', '7545'), ('6551', '2553'), ('6551', '2554'), ('6552', '6555'), ('6553', '6555'), ('6553', '6553'), ('6553', '7547'), ('6553', '2551'), ('6553', '7545'), ('6553', '7546'), ('6554', '6553'), ('…	100	100	FAB-HEAVY_5esv_C1-n2	FAB-LIGHT_5esv_C1-n2
7NX7_A_B	2.3	X-RAY DIFFRACTION	34	34	[('8555', '8551'), ('8555', '8553'), ('8557', '3546'), ('8557', '3547'), ('8560', '4552'), ('8560', '3551'), ('8560', '3549'), ('8560', '8551'), ('8560', '3546'), ('8560', '3547'), ('8560', '3548'), ('8560', '4553'), ('9546', '3551'), ('9546', '8551'), ('9546', '9549'), ('9546', '9547'), ('9546', '4549'), ('9549', '4547'), ('9549', '9549'), ('9549', '3551'), ('9550', '4546'), ('3553', '3553'), ('…	66	73	FAB-HEAVY_5esv_V-n1	FAB-LIGHT_5esv_V-n1	[('1549', '1554'), ('1549', '1557'), ('1549', '1556'), ('1550', '1554'), ('1551', '1551'), ('1551', '2549'), ('1552', '1551'), ('2547', '1551'), ('2547', '1549'), ('2548', '1551'), ('2551', '2547'), ('2553', '1557'), ('2553', '2547'), ('6551', '6558'), ('6551', '7541'), ('6551', '2554'), ('6551', '7545'), ('6551', '2553'), ('6553', '6553'), ('6553', '6555'), ('6553', '7547'), ('6553', '7545'), ('…	99	100	FAB-HEAVY_5esv_C1-n2	FAB-LIGHT_5esv_C1-n2
7NX7_H_L	2.3	X-RAY DIFFRACTION	32	22	[('8556', '4552'), ('8557', '4552'), ('8557', '4553'), ('9543', '8556'), ('9543', '8553'), ('9543', '3547'), ('9544', '8553'), ('9544', '9547'), ('9544', '8556'), ('9544', '3549'), ('9545', '4552'), ('9545', '3551'), ('9545', '3549'), ('9545', '4549'), ('9546', '3551'), ('9546', '9549'), ('9546', '9547'), ('9546', '4549'), ('9547', '4549'), ('9547', '5551'), ('9549', '4546'), ('9549', '4547'), ('…	64	57	FAB-HEAVY_5esv_V-n1	FAB-LIGHT_5esv_V-n1	[('1552', '1551'), ('2553', '2547'), ('2553', '7551'), ('6548', '7540'), ('6549', '7540'), ('6551', '6558'), ('6551', '2553'), ('6551', '2554'), ('6552', '6555'), ('6553', '6553'), ('6553', '6555'), ('6553', '7547'), ('6553', '7545'), ('6553', '7546'), ('6553', '2551'), ('6554', '6553'), ('6554', '6554'), ('6556', '6551'), ('6556', '6552'), ('6557', '6551'), ('6558', '6551'), ('7551', '2553')]	100	100	FAB-HEAVY_5esv_C1-n2	FAB-LIGHT_5esv_C1-n2
7NXA_A_B	2.5	X-RAY DIFFRACTION	35	40	[('8555', '8551'), ('8555', '8553'), ('8556', '8553'), ('8557', '3546'), ('8557', '3547'), ('8560', '4552'), ('8560', '3551'), ('8560', '3549'), ('8560', '8551'), ('8560', '3546'), ('8560', '3547'), ('8560', '3548'), ('8560', '4553'), ('9546', '3551'), ('9546', '8551'), ('9546', '9549'), ('9546', '9547'), ('9547', '4549'), ('9549', '4547'), ('9549', '3551'), ('9550', '4546'), ('3553', '3553'), ('…	65	73	FAB-HEAVY_5esv_V-n1	FAB-LIGHT_5esv_V-n1	[('1548', '1556'), ('1549', '1554'), ('1549', '1556'), ('1549', '1557'), ('1550', '1554'), ('1550', '1556'), ('1551', '1551'), ('1552', '1551'), ('2545', '1549'), ('2547', '1551'), ('2547', '1549'), ('2547', '2551'), ('2548', '1551'), ('2551', '2547'), ('2553', '1557'), ('2553', '2547'), ('2553', '2545'), ('6551', '6558'), ('6551', '7541'), ('6551', '2554'), ('6551', '7545'), ('6551', '2553'), ('…	99	100	FAB-HEAVY_5esv_C1-n2	FAB-LIGHT_5esv_C1-n2
7NXA_H_L	2.5	X-RAY DIFFRACTION	36	27	[('8556', '4552'), ('8556', '5552'), ('8557', '4552'), ('8557', '4553'), ('9543', '8553'), ('9543', '8556'), ('9543', '3547'), ('9544', '8553'), ('9544', '9547'), ('9544', '8556'), ('9545', '4552'), ('9545', '3551'), ('9545', '3549'), ('9545', '4549'), ('9546', '3551'), ('9546', '8551'), ('9546', '9549'), ('9546', '9547'), ('9546', '4549'), ('9547', '4549'), ('9547', '5551'), ('9549', '4547'), ('…	64	57	FAB-HEAVY_5esv_V-n1	FAB-LIGHT_5esv_V-n1	[('1549', '1554'), ('1549', '1557'), ('1549', '1556'), ('1549', '2543'), ('1550', '1556'), ('1550', '1554'), ('1551', '2549'), ('1552', '1551'), ('2547', '1551'), ('6551', '2553'), ('6551', '7545'), ('6551', '2554'), ('6552', '6555'), ('6553', '6553'), ('6553', '7547'), ('6553', '6555'), ('6553', '7545'), ('6553', '7546'), ('6553', '2551'), ('6554', '6553'), ('6554', '6554'), ('6556', '6551'), ('…	100	100	FAB-HEAVY_5esv_C1-n2	FAB-LIGHT_5esv_C1-n2
7KN7_H_L	2.73	X-RAY DIFFRACTION	30	32	[('9545', '4552'), ('9545', '3551'), ('9545', '8551'), ('9545', '4549'), ('9545', '8553'), ('9545', '9547'), ('9546', '3551'), ('9546', '9547'), ('9546', '8551'), ('9546', '9549'), ('9546', '4549'), ('9547', '4549'), ('9549', '4547'), ('9549', '3551'), ('9550', '4546'), ('9551', '4546'), ('3549', '9547'), ('3553', '3553'), ('3553', '8549'), ('4545', '8549'), ('4547', '9549'), ('4547', '8549'), ('…	67	81	FAB-HEAVY_5esv_V-n1	FAB-LIGHT_5esv_V-n1	[('1549', '1554'), ('1549', '1556'), ('1549', '1557'), ('1550', '1554'), ('1551', '1551'), ('1551', '2549'), ('1552', '1551'), ('2542', '9550'), ('2547', '1551'), ('2547', '1549'), ('2551', '1557'), ('2551', '2547'), ('2553', '2547'), ('6551', '7545'), ('6551', '2554'), ('6551', '2553'), ('6551', '6555'), ('6553', '6553'), ('6553', '6555'), ('6553', '7545'), ('6553', '7546'), ('6553', '7547'), ('…	96	100	FAB-HEAVY_5esv_C1-n2	FAB-LIGHT_5esv_C1-n2
7JMO_H_L	2.36	X-RAY DIFFRACTION	31	33	[('9544', '4552'), ('9544', '4549'), ('9545', '4552'), ('9546', '3551'), ('9546', '9547'), ('9546', '4549'), ('9546', '8551'), ('9549', '4547'), ('9549', '3551'), ('9550', '4546'), ('9551', '4546'), ('9551', '4545'), ('3549', '9547'), ('3553', '3553'), ('3553', '8549'), ('4545', '8549'), ('4546', '8549'), ('4547', '9549'), ('4547', '4547'), ('4547', '8549'), ('4549', '9547'), ('4549', '9546'), ('…	63	79	FAB-HEAVY_5esv_V-n1	FAB-LIGHT_5esv_V-n1	[('1549', '1554'), ('1549', '1557'), ('1550', '1554'), ('1550', '1556'), ('1551', '1551'), ('1551', '2549'), ('1552', '1551'), ('2545', '1549'), ('2547', '1551'), ('2547', '1549'), ('2551', '2547'), ('2553', '1557'), ('2553', '2547'), ('6551', '6558'), ('6551', '2554'), ('6551', '7545'), ('6551', '2553'), ('6553', '6553'), ('6553', '6555'), ('6553', '7547'), ('6553', '7545'), ('6553', '7546'), ('…	99	100	FAB-HEAVY_5esv_C1-n2	FAB-LIGHT_5esv_C1-n2
6XC4_H_L	2.34	X-RAY DIFFRACTION	33	34	[('9545', '4552'), ('9545', '3551'), ('9545', '8551'), ('9545', '8553'), ('9545', '4549'), ('9545', '9547'), ('9546', '3551'), ('9546', '9547'), ('9546', '8551'), ('9546', '9549'), ('9546', '4549'), ('9547', '4549'), ('9549', '4547'), ('9549', '3551'), ('9550', '4546'), ('9551', '4546'), ('3549', '9547'), ('3553', '3553'), ('3553', '8549'), ('4545', '8549'), ('4546', '8549'), ('4547', '9549'), ('…	67	81	FAB-HEAVY_5esv_V-n1	FAB-LIGHT_5esv_V-n1	[('1548', '1556'), ('1549', '1554'), ('1549', '1556'), ('1549', '1557'), ('1550', '1554'), ('1551', '1551'), ('1551', '2549'), ('1552', '1551'), ('2547', '1551'), ('2547', '1549'), ('2551', '2547'), ('2553', '1557'), ('2553', '2547'), ('2553', '2545'), ('6551', '6558'), ('6551', '7545'), ('6551', '2553'), ('6551', '2554'), ('6553', '6553'), ('6553', '7547'), ('6553', '6555'), ('6553', '7545'), ('…	97	100	FAB-HEAVY_5esv_C1-n2	FAB-LIGHT_5esv_C1-n2
7NXB_A_B	2.67	X-RAY DIFFRACTION	32	33	[('8555', '8551'), ('8555', '8553'), ('8557', '3546'), ('8557', '3547'), ('8560', '4552'), ('8560', '3551'), ('8560', '3549'), ('8560', '8551'), ('8560', '3546'), ('8560', '3547'), ('8560', '3548'), ('8560', '4553'), ('9546', '3551'), ('9546', '8551'), ('9546', '9549'), ('9546', '9547'), ('9546', '4549'), ('9549', '4547'), ('9549', '3551'), ('9550', '4546'), ('3553', '3553'), ('3553', '8549'), ('…	66	73	FAB-HEAVY_5esv_V-n1	FAB-LIGHT_5esv_V-n1	[('1548', '1556'), ('1549', '1554'), ('1549', '1556'), ('1549', '1557'), ('1550', '1554'), ('1551', '1551'), ('1552', '1551'), ('2545', '1549'), ('2547', '1551'), ('2547', '1549'), ('2551', '2547'), ('2553', '1557'), ('2553', '2547'), ('6551', '6558'), ('6551', '7541'), ('6551', '2554'), ('6551', '7545'), ('6551', '2553'), ('6553', '6553'), ('6553', '7547'), ('6553', '6555'), ('6553', '7545'), ('…	98	100	FAB-HEAVY_5esv_C1-n2	FAB-LIGHT_5esv_C1-n2
7NXB_H_L	2.67	X-RAY DIFFRACTION	35	35	[('8556', '4552'), ('8556', '5552'), ('8557', '4552'), ('8557', '4553'), ('9543', '8556'), ('9543', '8553'), ('9543', '3547'), ('9544', '8553'), ('9544', '9547'), ('9544', '8556'), ('9544', '3549'), ('9545', '4552'), ('9545', '3551'), ('9545', '3549'), ('9545', '4549'), ('9546', '3551'), ('9546', '9549'), ('9546', '9547'), ('9546', '4549'), ('9547', '4549'), ('9547', '5551'), ('9549', '4547'), ('…	64	57	FAB-HEAVY_5esv_V-n1	FAB-LIGHT_5esv_V-n1	[('1549', '1554'), ('1549', '1557'), ('1549', '1556'), ('1550', '1554'), ('1550', '1556'), ('1551', '1551'), ('1551', '2549'), ('1552', '1551'), ('1552', '1552'), ('2545', '1549'), ('2547', '1551'), ('2547', '2551'), ('2553', '2547'), ('6551', '6558'), ('6551', '7545'), ('6551', '2553'), ('6551', '2554'), ('6552', '6555'), ('6553', '6553'), ('6553', '7547'), ('6553', '6555'), ('6553', '7545'), ('…	100	100	FAB-HEAVY_5esv_C1-n2	FAB-LIGHT_5esv_C1-n2
7N3I_H_L	2.03	X-RAY DIFFRACTION	38	33	[('9544', '4552'), ('9544', '4549'), ('9545', '3551'), ('9545', '4552'), ('9546', '3551'), ('9546', '8551'), ('9546', '4549'), ('9547', '4549'), ('9549', '4547'), ('9549', '3551'), ('9550', '4546'), ('3551', '9549'), ('3553', '3553'), ('3553', '8549'), ('4545', '8549'), ('4546', '8549'), ('4547', '9549'), ('4547', '4547'), ('4547', '8549'), ('4549', '9547'), ('4549', '9549'), ('4549', '9546'), ('…	64	81	FAB-HEAVY_5esv_V-n1	FAB-LIGHT_5esv_V-n1	[('1549', '1554'), ('1549', '1557'), ('1550', '1554'), ('1550', '1556'), ('1551', '1551'), ('1551', '2549'), ('1552', '1551'), ('2545', '1549'), ('2547', '1551'), ('2547', '1549'), ('2547', '2551'), ('2551', '2547'), ('2553', '1557'), ('2553', '2547'), ('6551', '6558'), ('6551', '7545'), ('6551', '2553'), ('6551', '2554'), ('6553', '6553'), ('6553', '7547'), ('6553', '6555'), ('6553', '7545'), ('…	99	100	FAB-HEAVY_5esv_C1-n2	FAB-LIGHT_5esv_C1-n2
7KN6_H_L	2.55	X-RAY DIFFRACTION	31	31	[('9545', '4552'), ('9545', '8553'), ('9545', '3551'), ('9545', '8551'), ('9545', '9547'), ('9546', '3551'), ('9546', '9547'), ('9546', '9549'), ('9546', '4549'), ('9547', '4549'), ('9549', '3551'), ('9549', '4547'), ('9550', '4546'), ('3549', '9547'), ('3553', '3553'), ('3553', '8549'), ('4545', '8549'), ('4546', '8549'), ('4547', '9549'), ('4547', '4547'), ('4547', '8549'), ('4549', '9547'), ('…	67	81	FAB-HEAVY_5esv_V-n1	FAB-LIGHT_5esv_V-n1	[('1549', '1554'), ('1549', '1557'), ('1550', '1554'), ('1550', '1556'), ('1551', '1551'), ('1551', '2549'), ('1552', '1551'), ('2545', '1549'), ('2547', '1551'), ('2547', '1549'), ('2551', '2547'), ('2553', '1557'), ('2553', '2547'), ('6551', '7545'), ('6551', '2553'), ('6551', '2554'), ('6553', '6553'), ('6553', '6555'), ('6553', '7545'), ('6553', '7546'), ('6553', '7547'), ('6553', '2551'), ('…	99	100	FAB-HEAVY_5esv_C1-n2	FAB-LIGHT_5esv_C1-n2
7OR9_A_B	2.34	X-RAY DIFFRACTION	31	33	[('8555', '8551'), ('8555', '8553'), ('8556', '8553'), ('8557', '3546'), ('8557', '3547'), ('8560', '4552'), ('8560', '3551'), ('8560', '3549'), ('8560', '3546'), ('8560', '3547'), ('8560', '3548'), ('8560', '4553'), ('9546', '3551'), ('9546', '8551'), ('9546', '9549'), ('9546', '9547'), ('9546', '4549'), ('9549', '4547'), ('9550', '4546'), ('3553', '3553'), ('3553', '8549'), ('4546', '8549'), ('…	65	73	FAB-HEAVY_5esv_V-n1	FAB-LIGHT_5esv_V-n1	[('1548', '1556'), ('1549', '1554'), ('1549', '1557'), ('1550', '1554'), ('1551', '1551'), ('1551', '2549'), ('1552', '1551'), ('2545', '1549'), ('2547', '1549'), ('2547', '1551'), ('2551', '2547'), ('2553', '1557'), ('2553', '2547'), ('6551', '6558'), ('6551', '2554'), ('6551', '7545'), ('6551', '2553'), ('6553', '6553'), ('6553', '6555'), ('6553', '7545'), ('6553', '7547'), ('6553', '7546'), ('…	98	100	FAB-HEAVY_5esv_C1-n2	FAB-LIGHT_5esv_C1-n2
7OR9_H_L	2.34	X-RAY DIFFRACTION	28	28	[('9543', '8556'), ('9543', '8553'), ('9544', '3549'), ('9544', '8553'), ('9544', '3547'), ('9545', '4552'), ('9545', '3551'), ('9545', '3549'), ('9545', '4549'), ('9546', '3551'), ('9546', '4549'), ('9547', '4549'), ('9549', '3551'), ('9549', '4546'), ('9549', '4547'), ('9550', '4546'), ('3551', '9549'), ('3553', '3553'), ('4547', '9549'), ('4547', '8549'), ('4547', '4547'), ('4549', '9547'), ('…	53	56	FAB-HEAVY_5esv_V-n1	FAB-LIGHT_5esv_V-n1	[('1549', '1554'), ('1549', '1557'), ('1549', '1556'), ('1550', '1554'), ('1550', '1556'), ('1551', '1551'), ('1552', '1551'), ('2547', '1551'), ('2547', '1549'), ('2551', '2547'), ('2553', '1557'), ('2553', '2547'), ('6551', '2554'), ('6551', '7545'), ('6551', '2553'), ('6553', '6553'), ('6553', '6555'), ('6553', '7545'), ('6553', '7547'), ('6553', '7546'), ('6553', '2551'), ('6554', '6554'), ('…	98	100	FAB-HEAVY_5esv_C1-n2	FAB-LIGHT_5esv_C1-n2
7PS1_A_B	2.4	X-RAY DIFFRACTION	32	32	[('8555', '8553'), ('8556', '4553'), ('8556', '3546'), ('8556', '4552'), ('8557', '4552'), ('8557', '4549'), ('9545', '3551'), ('9546', '3551'), ('9546', '8551'), ('9546', '9547'), ('9546', '9549'), ('9546', '4549'), ('9549', '4547'), ('9549', '3551'), ('9550', '4546'), ('3549', '9547'), ('3551', '9549'), ('3553', '3553'), ('3553', '8549'), ('4545', '8549'), ('4546', '8549'), ('4547', '9549'), ('…	62	73	FAB-HEAVY_5esv_V-n1	FAB-LIGHT_5esv_V-n1	[('1549', '1554'), ('1549', '1557'), ('1550', '1554'), ('1551', '1551'), ('1551', '2549'), ('1552', '1551'), ('2545', '1549'), ('2547', '1551'), ('2547', '1549'), ('2547', '2551'), ('2551', '2547'), ('2553', '1557'), ('2553', '2547'), ('6551', '7545'), ('6551', '2553'), ('6551', '2554'), ('6553', '6553'), ('6553', '7547'), ('6553', '6555'), ('6553', '2551'), ('6553', '7545'), ('6553', '7546'), ('…	98	100	FAB-HEAVY_5esv_C1-n2	FAB-LIGHT_5esv_C1-n2
7CHB_H_L	2.4	X-RAY DIFFRACTION	32	31	[('8555', '8553'), ('8556', '3547'), ('8556', '8554'), ('9543', '4552'), ('9544', '4552'), ('9544', '8553'), ('9545', '3551'), ('9545', '4549'), ('9546', '3551'), ('9546', '4549'), ('9547', '4549'), ('9549', '4547'), ('9549', '3551'), ('9550', '4546'), ('3547', '8556'), ('3553', '3553'), ('3553', '8549'), ('4545', '8549'), ('4546', '8549'), ('4547', '9549'), ('4547', '4547'), ('4549', '8556'), ('…	62	60	FAB-HEAVY_5esv_V-n1	FAB-LIGHT_5esv_V-n1	[('1549', '1554'), ('1549', '1557'), ('1550', '1554'), ('1551', '1551'), ('1551', '2549'), ('1552', '1551'), ('2545', '1549'), ('2547', '1549'), ('2547', '1551'), ('2551', '2547'), ('2553', '1557'), ('2553', '2547'), ('6551', '6558'), ('6551', '7545'), ('6551', '2553'), ('6551', '2554'), ('6553', '6553'), ('6553', '6555'), ('6553', '7547'), ('6553', '7545'), ('6553', '7546'), ('6553', '2551'), ('…	97	100	FAB-HEAVY_5esv_C1-n2	FAB-LIGHT_5esv_C1-n2
7BEI_H_L	2.3	X-RAY DIFFRACTION	29	31	[('9542', '8553'), ('9543', '4553'), ('9543', '8553'), ('9543', '3547'), ('9543', '4552'), ('9544', '4552'), ('9544', '4549'), ('9545', '3551'), ('9546', '3551'), ('9546', '4549'), ('9546', '8551'), ('9546', '9547'), ('9547', '4549'), ('9547', '5551'), ('9549', '4546'), ('9549', '4547'), ('9550', '4546'), ('3549', '9547'), ('3551', '9547'), ('3553', '3553'), ('4547', '9549'), ('4547', '4547'), ('…	62	62	FAB-HEAVY_5esv_V-n1	FAB-LIGHT_5esv_V-n1	[('1548', '1556'), ('1549', '1554'), ('1549', '1556'), ('1549', '1557'), ('1550', '1554'), ('1551', '1551'), ('1552', '1551'), ('2547', '1551'), ('2547', '1549'), ('2551', '2547'), ('2553', '1557'), ('2553', '2547'), ('6551', '2554'), ('6551', '7545'), ('6551', '2553'), ('6553', '6553'), ('6553', '7547'), ('6553', '6555'), ('6553', '2551'), ('6553', '7545'), ('6553', '7546'), ('6554', '6553'), ('…	97	100	FAB-HEAVY_5esv_C1-n2	FAB-LIGHT_5esv_C1-n2
7CHS_H_L	2.4	X-RAY DIFFRACTION	36	33	[('9542', '9547'), ('9542', '8553'), ('9543', '4553'), ('9543', '4552'), ('9544', '4552'), ('9544', '4549'), ('9545', '3551'), ('9546', '3551'), ('9546', '4549'), ('9546', '8551'), ('9546', '9549'), ('9547', '5551'), ('9549', '4547'), ('9549', '3551'), ('9550', '4546'), ('3547', '9547'), ('3551', '9549'), ('3553', '3553'), ('3553', '8549'), ('4546', '8549'), ('4547', '9549'), ('4547', '4547'), ('…	65	59	FAB-HEAVY_5esv_V-n1	FAB-LIGHT_5esv_V-n1	[('1549', '1554'), ('1549', '1557'), ('1550', '1554'), ('1551', '1551'), ('1551', '2549'), ('1552', '1551'), ('2545', '1549'), ('2547', '1549'), ('2547', '1551'), ('2547', '2551'), ('2551', '2547'), ('2553', '1557'), ('2553', '2547'), ('6551', '6558'), ('6551', '7545'), ('6551', '2553'), ('6551', '2554'), ('6553', '6553'), ('6553', '6555'), ('6553', '7547'), ('6553', '7545'), ('6553', '7546'), ('…	99	100	FAB-HEAVY_5esv_C1-n2	FAB-LIGHT_5esv_C1-n2
7NEG_H_L	2.19	X-RAY DIFFRACTION	35	33	[('8555', '4553'), ('8555', '3547'), ('8556', '8554'), ('8556', '8553'), ('9544', '8551'), ('9544', '8553'), ('9544', '3551'), ('9545', '3551'), ('9545', '4552'), ('9545', '8553'), ('9546', '3551'), ('9546', '8551'), ('9546', '4549'), ('9547', '5551'), ('9549', '4546'), ('9549', '4547'), ('9549', '3551'), ('9550', '4546'), ('3549', '8556'), ('3553', '3553'), ('3553', '8549'), ('4547', '9549'), ('…	63	58	FAB-HEAVY_5esv_V-n1	FAB-LIGHT_5esv_V-n1	[('1548', '1556'), ('1549', '1554'), ('1549', '1556'), ('1549', '1557'), ('1550', '1554'), ('1551', '1551'), ('1551', '2549'), ('1552', '1551'), ('2545', '1549'), ('2547', '1549'), ('2547', '1551'), ('2551', '2547'), ('2553', '1557'), ('2553', '2547'), ('6551', '7545'), ('6551', '2553'), ('6551', '2554'), ('6553', '6553'), ('6553', '7547'), ('6553', '6555'), ('6553', '7545'), ('6553', '2551'), ('…	99	100	FAB-HEAVY_5esv_C1-n2	FAB-LIGHT_5esv_C1-n2
7CHF_H_L	2.67	X-RAY DIFFRACTION	33	31	[('9542', '8554'), ('9542', '8553'), ('9543', '8553'), ('9543', '8554'), ('9543', '4552'), ('9543', '4553'), ('9544', '4552'), ('9545', '3551'), ('9545', '4549'), ('9545', '8553'), ('9545', '4552'), ('9546', '3551'), ('9546', '4549'), ('9546', '9547'), ('9546', '8551'), ('9547', '5551'), ('9549', '4546'), ('9549', '4547'), ('9549', '3551'), ('9550', '4546'), ('3553', '3553'), ('3553', '8549'), ('…	66	60	FAB-HEAVY_5esv_V-n1	FAB-LIGHT_5esv_V-n1	[('1549', '1554'), ('1549', '1557'), ('1550', '1554'), ('1550', '1556'), ('1551', '1551'), ('1551', '2549'), ('1552', '1551'), ('2547', '1551'), ('2547', '1549'), ('2553', '2547'), ('2553', '2545'), ('6551', '6558'), ('6551', '7545'), ('6551', '2553'), ('6551', '2554'), ('6553', '6553'), ('6553', '6555'), ('6553', '7545'), ('6553', '7546'), ('6553', '7547'), ('6553', '2551'), ('6554', '6553'), ('…	99	100	FAB-HEAVY_5esv_C1-n2	FAB-LIGHT_5esv_C1-n2
7CHF_A_B	2.67	X-RAY DIFFRACTION	35	31	[('8554', '4552'), ('8559', '3547'), ('8559', '3543'), ('8559', '2559'), ('9541', '2559'), ('9541', '3547'), ('9541', '8553'), ('9543', '8553'), ('9543', '8555'), ('9543', '8554'), ('9544', '8553'), ('9544', '8551'), ('9545', '3551'), ('9545', '3549'), ('9545', '4552'), ('9546', '3551'), ('9546', '8551'), ('9546', '4549'), ('9549', '4547'), ('9549', '3551'), ('9550', '4546'), ('9551', '4546'), ('…	62	61	FAB-HEAVY_5esv_V-n1	FAB-LIGHT_5esv_V-n1	[('1549', '1554'), ('1549', '1557'), ('1550', '1554'), ('1551', '1551'), ('1552', '1551'), ('1554', '1549'), ('1554', '1550'), ('1556', '1549'), ('2547', '1551'), ('2547', '1549'), ('2551', '2547'), ('2553', '2547'), ('2553', '7551'), ('6551', '7545'), ('6551', '2553'), ('6551', '2554'), ('6553', '6553'), ('6553', '6555'), ('6553', '7545'), ('6553', '7546'), ('6553', '7547'), ('6554', '6553'), ('…	96	100	FAB-HEAVY_5esv_C1-n2	FAB-LIGHT_5esv_C1-n2
7KFY_H_L	2.16	X-RAY DIFFRACTION	46	34	[('9542', '8553'), ('9543', '4553'), ('9543', '8553'), ('9543', '4552'), ('9544', '4552'), ('9544', '4549'), ('9545', '8553'), ('9546', '3551'), ('9546', '4549'), ('9547', '4549'), ('9547', '5551'), ('9549', '4547'), ('9549', '3551'), ('9550', '4546'), ('3553', '3553'), ('3553', '8549'), ('4545', '8549'), ('4546', '8549'), ('4547', '9549'), ('4547', '4547'), ('4547', '8549'), ('4549', '9545'), ('…	65	60	FAB-HEAVY_5esv_V-n1	FAB-LIGHT_5esv_V-n1	[('1548', '1556'), ('1549', '1554'), ('1549', '1556'), ('1549', '1557'), ('1550', '1554'), ('1551', '1551'), ('1551', '2549'), ('1552', '1551'), ('2547', '1549'), ('2547', '2551'), ('2547', '1551'), ('2551', '2547'), ('2553', '1557'), ('2553', '2547'), ('6551', '6558'), ('6551', '7545'), ('6551', '2553'), ('6551', '2554'), ('6553', '6553'), ('6553', '7547'), ('6553', '6555'), ('6553', '2551'), ('…	100	100	FAB-HEAVY_5esv_C1-n2	FAB-LIGHT_5esv_C1-n2
7BEJ_H_L	2.42	X-RAY DIFFRACTION	29	32	[('8556', '8554'), ('8556', '8553'), ('9544', '8551'), ('9544', '8553'), ('9544', '3551'), ('9545', '3551'), ('9545', '8553'), ('9545', '4552'), ('9546', '3551'), ('9546', '4549'), ('9547', '4549'), ('9549', '4546'), ('9549', '4547'), ('9549', '3551'), ('9550', '4546'), ('3553', '3553'), ('3553', '8549'), ('4546', '8549'), ('4547', '9549'), ('4547', '4547'), ('4547', '8549'), ('4549', '9547'), ('…	62	60	FAB-HEAVY_5esv_V-n1	FAB-LIGHT_5esv_V-n1	[('1549', '1554'), ('1549', '1557'), ('1550', '1554'), ('1551', '1551'), ('1551', '2549'), ('1552', '1551'), ('2541', '1549'), ('2542', '1549'), ('2547', '1551'), ('2547', '1549'), ('2551', '2547'), ('2553', '1557'), ('6551', '6558'), ('6551', '7545'), ('6551', '2553'), ('6551', '2554'), ('6553', '6553'), ('6553', '7547'), ('6553', '6555'), ('6553', '7545'), ('6553', '2551'), ('6553', '7546'), ('…	99	100	FAB-HEAVY_5esv_C1-n2	FAB-LIGHT_5esv_C1-n2
7NEH_H_L	1.77	X-RAY DIFFRACTION	26	32	[('8555', '3547'), ('8556', '8554'), ('8556', '8553'), ('9544', '8551'), ('9544', '8553'), ('9544', '3551'), ('9545', '3551'), ('9545', '8553'), ('9545', '4552'), ('9546', '3551'), ('9546', '8551'), ('9546', '4549'), ('9547', '5551'), ('9549', '4546'), ('9549', '4547'), ('9550', '4546'), ('3553', '3553'), ('4547', '9549'), ('4547', '4547'), ('4549', '9547'), ('4549', '9546'), ('8549', '4546'), ('…	63	57	FAB-HEAVY_5esv_V-n1	FAB-LIGHT_5esv_V-n1	[('1549', '1554'), ('1549', '1556'), ('1549', '1557'), ('1550', '1554'), ('1551', '1551'), ('1551', '2549'), ('1552', '1551'), ('1556', '9551'), ('2547', '1551'), ('2547', '1549'), ('2551', '2547'), ('2553', '1557'), ('2553', '2547'), ('6551', '6558'), ('6551', '7545'), ('6551', '2553'), ('6551', '2554'), ('6553', '6553'), ('6553', '6555'), ('6553', '7545'), ('6553', '7546'), ('6553', '7547'), ('…	96	100	FAB-HEAVY_5esv_C1-n2	FAB-LIGHT_5esv_C1-n2
7KFV_H_L	2.1	X-RAY DIFFRACTION	48	31	[('9542', '8553'), ('9543', '4553'), ('9543', '3547'), ('9543', '8553'), ('9543', '4552'), ('9544', '4552'), ('9544', '4549'), ('9545', '3551'), ('9545', '8553'), ('9546', '3551'), ('9546', '4549'), ('9547', '4549'), ('9547', '5551'), ('9549', '4546'), ('9549', '4547'), ('9549', '3551'), ('9550', '4546'), ('3553', '3553'), ('3553', '8549'), ('4545', '8549'), ('4546', '8549'), ('4547', '9549'), ('…	65	60	FAB-HEAVY_5esv_V-n1	FAB-LIGHT_5esv_V-n1	[('1548', '1556'), ('1549', '1554'), ('1549', '1557'), ('1550', '1554'), ('1551', '1551'), ('1551', '2549'), ('1552', '1551'), ('2547', '1551'), ('2547', '1549'), ('2551', '2547'), ('2553', '1557'), ('2553', '2547'), ('6551', '7545'), ('6551', '2553'), ('6551', '2554'), ('6553', '6553'), ('6553', '6555'), ('6553', '7547'), ('6553', '7545'), ('6553', '7546'), ('6553', '2551'), ('6554', '6553'), ('…	99	100	FAB-HEAVY_5esv_C1-n2	FAB-LIGHT_5esv_C1-n2
7BZ5_H_L	1.84	X-RAY DIFFRACTION	27	33	[('8555', '4552'), ('8555', '4549'), ('9545', '3551'), ('9546', '3551'), ('9546', '8551'), ('9546', '9547'), ('9546', '4549'), ('9547', '4549'), ('9547', '5551'), ('9549', '4546'), ('9549', '4547'), ('9549', '3551'), ('9550', '4546'), ('3553', '3553'), ('3553', '8549'), ('4545', '8549'), ('4546', '8549'), ('4547', '9549'), ('4547', '4547'), ('4547', '8549'), ('4549', '9547'), ('4549', '9546'), ('…	67	61	FAB-HEAVY_5esv_V-n1	FAB-LIGHT_5esv_V-n1	[('1549', '1554'), ('1549', '1556'), ('1549', '1557'), ('1550', '1554'), ('1551', '1551'), ('1551', '2549'), ('1552', '1551'), ('2547', '1551'), ('2547', '1549'), ('2547', '2551'), ('2551', '2547'), ('2553', '1557'), ('2553', '2547'), ('6551', '6558'), ('6551', '7545'), ('6551', '2553'), ('6551', '2554'), ('6553', '6553'), ('6553', '7547'), ('6553', '6555'), ('6553', '7545'), ('6553', '7546'), ('…	97	100	FAB-HEAVY_5esv_C1-n2	FAB-LIGHT_5esv_C1-n2
7KFX_H_L	2.23	X-RAY DIFFRACTION	49	35	[('8558', '8553'), ('9543', '4553'), ('9543', '4552'), ('9543', '8553'), ('9544', '4552'), ('9544', '4549'), ('9545', '3551'), ('9545', '8553'), ('9546', '3551'), ('9546', '4549'), ('9547', '4549'), ('9547', '5551'), ('9549', '4547'), ('9549', '9549'), ('9549', '3551'), ('9550', '4546'), ('3551', '9549'), ('3553', '3553'), ('3553', '8549'), ('4545', '8549'), ('4546', '8549'), ('4547', '9549'), ('…	65	58	FAB-HEAVY_5esv_V-n1	FAB-LIGHT_5esv_V-n1	[('1548', '1556'), ('1549', '1554'), ('1549', '1556'), ('1549', '1557'), ('1550', '1554'), ('1550', '1556'), ('1551', '1551'), ('1551', '2549'), ('1552', '1551'), ('2545', '1549'), ('2547', '1551'), ('2547', '1549'), ('2547', '2551'), ('2551', '2547'), ('2553', '1557'), ('2553', '2547'), ('6551', '7545'), ('6551', '2553'), ('6551', '2554'), ('6553', '7547'), ('6553', '6553'), ('6553', '6555'), ('…	97	100	FAB-HEAVY_5esv_C1-n2	FAB-LIGHT_5esv_C1-n2
7BEK_H_L	2.04	X-RAY DIFFRACTION	32	32	[('8556', '8554'), ('8556', '8553'), ('9544', '8553'), ('9544', '3551'), ('9544', '8551'), ('9545', '3551'), ('9545', '4552'), ('9545', '8553'), ('9546', '3551'), ('9546', '4549'), ('9546', '8551'), ('9546', '9549'), ('9547', '4549'), ('9549', '4546'), ('9549', '4547'), ('9549', '3551'), ('9550', '4546'), ('3553', '3553'), ('3553', '8549'), ('4545', '8549'), ('4546', '8549'), ('4547', '9549'), ('…	62	60	FAB-HEAVY_5esv_V-n1	FAB-LIGHT_5esv_V-n1	[('1549', '1554'), ('1549', '1556'), ('1549', '1557'), ('1550', '1554'), ('1551', '1551'), ('1551', '2549'), ('1552', '1551'), ('2547', '1551'), ('2547', '1549'), ('2547', '2551'), ('2551', '2547'), ('2553', '1557'), ('2553', '2547'), ('6551', '7545'), ('6551', '2553'), ('6551', '2554'), ('6553', '6553'), ('6553', '6555'), ('6553', '7547'), ('6553', '7545'), ('6553', '7546'), ('6553', '2551'), ('…	97	100	FAB-HEAVY_5esv_C1-n2	FAB-LIGHT_5esv_C1-n2
7CHO_H_L	2.56	X-RAY DIFFRACTION	41	33	[('9540', '4552'), ('9540', '5549'), ('9541', '3547'), ('9541', '3549'), ('9541', '4553'), ('9542', '3547'), ('9542', '3545'), ('9542', '3546'), ('9543', '3547'), ('9543', '3549'), ('9543', '3546'), ('9544', '3549'), ('9544', '8551'), ('9545', '3549'), ('9545', '4552'), ('9545', '3551'), ('9545', '8551'), ('9545', '4549'), ('9546', '3551'), ('9546', '8551'), ('9546', '9549'), ('9546', '9547'), ('…	68	44	FAB-HEAVY_5esv_V-n1	FAB-LIGHT_5esv_V-n1	[('1549', '2545'), ('1549', '1554'), ('1549', '1556'), ('1549', '1557'), ('1550', '1556'), ('1550', '1554'), ('1551', '1551'), ('1552', '1551'), ('1554', '1549'), ('1555', '1549'), ('2547', '1551'), ('2547', '2551'), ('2551', '7549'), ('2551', '2547'), ('2551', '2549'), ('2553', '1557'), ('2553', '2547'), ('2553', '2545'), ('2554', '2545'), ('6551', '7545'), ('6551', '6557'), ('6551', '6558'), ('…	99	37	FAB-HEAVY_5esv_C1-n2	FAB-LIGHT_5esv_C1-n2
7ORB_H_L	2.5	X-RAY DIFFRACTION	37	30	[('9543', '4552'), ('9543', '5551'), ('9543', '5552'), ('9544', '8553'), ('9544', '4552'), ('9545', '8553'), ('9545', '4549'), ('9545', '4552'), ('9546', '3551'), ('9546', '8551'), ('9546', '8553'), ('9546', '4549'), ('9547', '4549'), ('9549', '3551'), ('9549', '4547'), ('9550', '4546'), ('3549', '8551'), ('3549', '9547'), ('3551', '9549'), ('3553', '3553'), ('3553', '8549'), ('4545', '8549'), ('…	44	77	FAB-HEAVY_5esv_V-n1	FAB-LIGHT_5esv_V-n1	[('1549', '1554'), ('1549', '1556'), ('1549', '1557'), ('1550', '1554'), ('1551', '1551'), ('1552', '1551'), ('2547', '1549'), ('2547', '1551'), ('2551', '2547'), ('2553', '1557'), ('6551', '6558'), ('6551', '7545'), ('6551', '2553'), ('6551', '2554'), ('6552', '6555'), ('6553', '6553'), ('6553', '6555'), ('6553', '7547'), ('6553', '7545'), ('6553', '7546'), ('6553', '2551'), ('6554', '6553'), ('…	98	100	FAB-HEAVY_5esv_C1-n2	FAB-LIGHT_5esv_C1-n2
7ORB_A_B	2.5	X-RAY DIFFRACTION	30	36	[('8554', '4549'), ('9543', '9545'), ('9543', '9547'), ('9543', '8553'), ('9545', '3551'), ('9545', '8551'), ('9546', '3551'), ('9546', '9549'), ('9546', '4549'), ('9546', '8551'), ('9546', '9547'), ('9547', '4549'), ('9547', '5551'), ('9549', '4546'), ('9549', '4547'), ('9549', '3551'), ('9550', '4546'), ('3549', '9547'), ('3553', '3553'), ('4546', '8549'), ('4547', '9549'), ('4547', '8549'), ('…	62	57	FAB-HEAVY_5esv_V-n1	FAB-LIGHT_5esv_V-n1	[('1548', '1556'), ('1549', '1554'), ('1549', '1556'), ('1549', '1557'), ('1550', '1554'), ('1550', '1556'), ('1551', '1551'), ('1551', '2549'), ('1552', '1551'), ('1557', '1549'), ('2545', '1549'), ('2547', '1551'), ('2547', '1549'), ('2551', '2547'), ('2553', '1557'), ('2553', '2547'), ('6551', '6558'), ('6551', '7545'), ('6551', '2553'), ('6551', '2554'), ('6553', '6553'), ('6553', '7547'), ('…	98	100	FAB-HEAVY_5esv_C1-n2	FAB-LIGHT_5esv_C1-n2
7BEN_H_L	2.5	X-RAY DIFFRACTION	34	32	[('9543', '4552'), ('9543', '5551'), ('9543', '5552'), ('9544', '8553'), ('9544', '4552'), ('9545', '8553'), ('9545', '4549'), ('9545', '4552'), ('9546', '3551'), ('9546', '4549'), ('9547', '4549'), ('9549', '3551'), ('9549', '4547'), ('9550', '4546'), ('3549', '8551'), ('3551', '9549'), ('3553', '3553'), ('3553', '8549'), ('4545', '8549'), ('4546', '8549'), ('4546', '9551'), ('4546', '9549'), ('…	44	77	FAB-HEAVY_5esv_V-n1	FAB-LIGHT_5esv_V-n1	[('1549', '1554'), ('1549', '1557'), ('1550', '1554'), ('1551', '1551'), ('1551', '2549'), ('1552', '1551'), ('2547', '1551'), ('2547', '1549'), ('2547', '2551'), ('2551', '2547'), ('2553', '1557'), ('2553', '2547'), ('6551', '6558'), ('6551', '7545'), ('6551', '2553'), ('6551', '2554'), ('6553', '6553'), ('6553', '7547'), ('6553', '6555'), ('6553', '7545'), ('6553', '7546'), ('6553', '2551'), ('…	98	100	FAB-HEAVY_5esv_C1-n2	FAB-LIGHT_5esv_C1-n2
7BEN_A_B	2.5	X-RAY DIFFRACTION	29	37	[('8554', '4549'), ('8556', '4552'), ('9543', '9545'), ('9543', '9547'), ('9543', '8553'), ('9545', '3551'), ('9545', '8551'), ('9546', '3551'), ('9546', '9549'), ('9546', '4549'), ('9547', '4549'), ('9547', '5551'), ('9549', '4546'), ('9549', '4547'), ('9549', '3551'), ('9550', '4546'), ('3549', '9547'), ('3553', '3553'), ('4546', '8549'), ('4547', '9549'), ('4547', '8549'), ('4549', '9545'), ('…	62	57	FAB-HEAVY_5esv_V-n1	FAB-LIGHT_5esv_V-n1	[('1549', '1554'), ('1549', '1556'), ('1549', '1557'), ('1550', '1554'), ('1550', '1556'), ('1551', '1551'), ('1551', '2549'), ('1552', '1551'), ('1557', '1549'), ('2545', '1549'), ('2547', '1551'), ('2547', '1549'), ('2547', '2551'), ('2551', '2547'), ('2553', '1557'), ('2553', '2547'), ('2553', '2545'), ('6551', '6558'), ('6551', '7545'), ('6551', '2553'), ('6551', '2554'), ('6553', '6553'), ('…	98	100	FAB-HEAVY_5esv_C1-n2	FAB-LIGHT_5esv_C1-n2
7L7D_H_L	2.5	X-RAY DIFFRACTION	36	32	[('9544', '4552'), ('9544', '8553'), ('9546', '4549'), ('9546', '3551'), ('9546', '9547'), ('9547', '4549'), ('9549', '3551'), ('9549', '4547'), ('9550', '4546'), ('3549', '8551'), ('3549', '9547'), ('3551', '9549'), ('3553', '3553'), ('3553', '8549'), ('4545', '8549'), ('4546', '8549'), ('4546', '9551'), ('4546', '9549'), ('4546', '9550'), ('4547', '9549'), ('4547', '4547'), ('4547', '8549'), ('…	43	78	FAB-HEAVY_5esv_V-n1	FAB-LIGHT_5esv_V-n1	[('1549', '1554'), ('1549', '1556'), ('1549', '1557'), ('1550', '1554'), ('1550', '1556'), ('1551', '1551'), ('1551', '2549'), ('1552', '1551'), ('2547', '1551'), ('2547', '1549'), ('2551', '2547'), ('2553', '1557'), ('2553', '2547'), ('6551', '7545'), ('6551', '2553'), ('6551', '2554'), ('6553', '6553'), ('6553', '6555'), ('6553', '7545'), ('6553', '7547'), ('6553', '7546'), ('6553', '2551'), ('…	99	99	FAB-HEAVY_5esv_C1-n2	FAB-LIGHT_5esv_C1-n2
7ORA_F_G	2.6	X-RAY DIFFRACTION	36	33	[('9543', '4552'), ('9543', '5552'), ('9543', '5551'), ('9544', '8553'), ('9544', '4552'), ('9545', '8553'), ('9545', '4549'), ('9545', '4552'), ('9546', '3551'), ('9546', '4549'), ('9547', '4549'), ('9549', '3551'), ('9549', '4547'), ('9550', '4546'), ('3549', '8551'), ('3549', '9547'), ('3551', '9549'), ('3553', '3553'), ('3553', '8549'), ('4545', '8549'), ('4546', '8549'), ('4546', '9550'), ('…	44	77	FAB-HEAVY_5esv_V-n1	FAB-LIGHT_5esv_V-n1	[('1549', '1554'), ('1549', '1557'), ('1550', '1554'), ('1551', '1551'), ('1551', '2549'), ('1552', '1551'), ('1556', '9550'), ('2547', '1551'), ('2547', '1549'), ('2548', '1551'), ('2551', '2547'), ('2553', '1557'), ('2553', '2547'), ('6551', '6558'), ('6551', '7545'), ('6551', '2553'), ('6551', '2554'), ('6553', '6553'), ('6553', '7547'), ('6553', '6555'), ('6553', '7545'), ('6553', '7546'), ('…	96	100	FAB-HEAVY_5esv_C1-n2	FAB-LIGHT_5esv_C1-n2
7ORA_A_B	2.6	X-RAY DIFFRACTION	23	33	[('8559', '9545'), ('8560', '8553'), ('8560', '8554'), ('8560', '8555'), ('9545', '8553'), ('9546', '8551'), ('9546', '9547'), ('9546', '9549'), ('9546', '3551'), ('9549', '3551'), ('9549', '4547'), ('3549', '9547'), ('3553', '3553'), ('3553', '8549'), ('4545', '8549'), ('4546', '8549'), ('4547', '9549'), ('4547', '4547'), ('4549', '9547'), ('4549', '9546'), ('4549', '9545'), ('4552', '9545'), ('…	64	57	FAB-HEAVY_5esv_V-n1	FAB-LIGHT_5esv_V-n1	[('1549', '1554'), ('1549', '1557'), ('1549', '1556'), ('1550', '1554'), ('1551', '1551'), ('1551', '2549'), ('1552', '1551'), ('2547', '1551'), ('2547', '1549'), ('2551', '2547'), ('2553', '1557'), ('2553', '2547'), ('2553', '2545'), ('6551', '6558'), ('6551', '7545'), ('6551', '2553'), ('6551', '2554'), ('6553', '6553'), ('6553', '7547'), ('6553', '6555'), ('6553', '7545'), ('6553', '2551'), ('…	99	100	FAB-HEAVY_5esv_C1-n2	FAB-LIGHT_5esv_C1-n2
7R6W_H_L	1.83	X-RAY DIFFRACTION	38	39	[('9540', '8553'), ('9542', '8553'), ('9542', '9547'), ('9543', '8553'), ('9543', '3549'), ('9543', '3546'), ('9544', '3549'), ('9545', '3551'), ('9545', '3549'), ('9546', '3551'), ('9546', '8551'), ('9546', '9549'), ('9546', '4549'), ('9547', '4549'), ('9549', '4546'), ('9549', '4547'), ('9549', '3551'), ('9550', '4546'), ('3551', '9549'), ('3553', '3553'), ('3553', '8549'), ('4545', '8549'), ('…	49	45	FAB-HEAVY_5esv_V-n1	FAB-LIGHT_5esv_V-n1	[('1549', '1554'), ('1549', '1556'), ('1549', '1557'), ('1550', '1556'), ('1550', '1554'), ('1551', '1551'), ('1552', '1551'), ('1556', '1549'), ('1556', '9550'), ('1556', '1548'), ('2547', '1551'), ('2551', '7549'), ('2551', '2547'), ('2553', '1557'), ('2553', '2547'), ('2553', '2545'), ('6551', '2554'), ('6551', '6558'), ('6551', '2553'), ('6551', '7545'), ('6553', '2551'), ('6553', '7546'), ('…	95	37	FAB-HEAVY_5esv_C1-n2	FAB-LIGHT_5esv_C1-n2
7R6W_A_B	1.83	X-RAY DIFFRACTION	30	36	[('8555', '8553'), ('9541', '8553'), ('9542', '8553'), ('9543', '3546'), ('9543', '4552'), ('9544', '4552'), ('9544', '8553'), ('9545', '3551'), ('9546', '3551'), ('9546', '8551'), ('9546', '9547'), ('9546', '4549'), ('9549', '4546'), ('9549', '4547'), ('9549', '3551'), ('9550', '4546'), ('3551', '9549'), ('3553', '3553'), ('3553', '8549'), ('4545', '8549'), ('4546', '8549'), ('4547', '9549'), ('…	49	76	FAB-HEAVY_5esv_V-n1	FAB-LIGHT_5esv_V-n1	[('1548', '1556'), ('1549', '1554'), ('1549', '1556'), ('1549', '1557'), ('1550', '1554'), ('1551', '1551'), ('1551', '2549'), ('1552', '1551'), ('2545', '1549'), ('2547', '1551'), ('2547', '1549'), ('2547', '2551'), ('2548', '1551'), ('2551', '2547'), ('2553', '1557'), ('2553', '2547'), ('6551', '6558'), ('6551', '7545'), ('6551', '2553'), ('6551', '2554'), ('6553', '6553'), ('6553', '7547'), ('…	99	100	FAB-HEAVY_5esv_C1-n2	FAB-LIGHT_5esv_C1-n2
7JX3_A_B	2.65	X-RAY DIFFRACTION	29	29	[('8555', '8553'), ('9541', '8553'), ('9542', '8553'), ('9543', '3546'), ('9543', '4552'), ('9544', '4552'), ('9544', '8553'), ('9545', '3551'), ('9546', '3551'), ('9546', '8551'), ('9546', '9549'), ('9546', '9547'), ('9546', '4549'), ('9547', '4549'), ('9549', '4547'), ('9549', '3551'), ('9550', '4546'), ('3551', '9549'), ('3553', '3553'), ('3553', '8549'), ('4545', '8549'), ('4546', '8549'), ('…	48	76	FAB-HEAVY_5esv_V-n1	FAB-LIGHT_5esv_V-n1	[('1549', '1554'), ('1549', '1557'), ('1549', '1556'), ('1550', '1554'), ('1550', '1556'), ('1551', '1551'), ('1551', '2549'), ('1552', '1551'), ('2547', '1551'), ('2547', '1549'), ('2551', '2547'), ('2553', '1557'), ('2553', '2547'), ('6551', '6558'), ('6551', '2554'), ('6551', '7545'), ('6551', '2553'), ('6553', '6553'), ('6553', '7547'), ('6553', '6555'), ('6553', '7545'), ('6553', '7546'), ('…	98	100	FAB-HEAVY_5esv_C1-n2	FAB-LIGHT_5esv_C1-n2
7JX3_H_L	2.65	X-RAY DIFFRACTION	37	40	[('8556', '4552'), ('9542', '3547'), ('9543', '3547'), ('9543', '3546'), ('9543', '4553'), ('9544', '3549'), ('9544', '9547'), ('9544', '8553'), ('9545', '4552'), ('9545', '3549'), ('9545', '4549'), ('9546', '3551'), ('9546', '8551'), ('9546', '9549'), ('9546', '9547'), ('9546', '4549'), ('9547', '4549'), ('9547', '5551'), ('9549', '4547'), ('9549', '9549'), ('9549', '3551'), ('9549', '4546'), ('…	65	57	FAB-HEAVY_5esv_V-n1	FAB-LIGHT_5esv_V-n1	[('1549', '1554'), ('1549', '1557'), ('1550', '1554'), ('1550', '1556'), ('1551', '1551'), ('1551', '2549'), ('1552', '1551'), ('1556', '1550'), ('1556', '9551'), ('1556', '9552'), ('1556', '1549'), ('2540', '1549'), ('2540', '1551'), ('2541', '1549'), ('2542', '1549'), ('2547', '1551'), ('2551', '2547'), ('2553', '1557'), ('2553', '2547'), ('6551', '6558'), ('6551', '7545'), ('6551', '2554'), ('…	96	100	FAB-HEAVY_5esv_C1-n2	FAB-LIGHT_5esv_C1-n2
7JX3_C_D	2.65	X-RAY DIFFRACTION	38	33	[('8557', '4552'), ('8559', '8553'), ('9541', '8555'), ('9542', '9547'), ('9543', '9547'), ('9543', '8553'), ('9545', '3551'), ('9545', '3549'), ('9545', '4549'), ('9545', '4552'), ('9546', '3551'), ('9546', '9549'), ('9546', '4549'), ('9546', '8551'), ('9546', '9547'), ('9547', '4549'), ('9549', '4546'), ('9549', '4547'), ('9549', '9549'), ('9550', '4546'), ('3547', '9547'), ('3549', '9547'), ('…	63	43	FAB-HEAVY_5esv_V-n1	FAB-LIGHT_5esv_V-n1	[('1549', '1554'), ('1549', '1556'), ('1549', '1557'), ('1550', '1556'), ('1550', '1554'), ('1551', '1551'), ('1552', '1551'), ('2547', '1551'), ('2551', '7549'), ('2553', '1557'), ('2553', '2547'), ('2553', '2545'), ('6551', '7539'), ('6553', '7547'), ('6553', '7546'), ('6553', '2551'), ('6553', '2552'), ('6554', '6556'), ('6554', '6553'), ('6554', '7547'), ('6555', '6553'), ('6556', '6553'), ('…	97	37	FAB-HEAVY_5esv_C1-n2	FAB-LIGHT_5esv_C1-n2
7BEP_H_L	2.61	X-RAY DIFFRACTION	29	36	[('8555', '8553'), ('9541', '8553'), ('9542', '8553'), ('9543', '3546'), ('9543', '4553'), ('9543', '4552'), ('9544', '4552'), ('9544', '8553'), ('9545', '3551'), ('9546', '3551'), ('9546', '8551'), ('9546', '9547'), ('9546', '4549'), ('9549', '4547'), ('9550', '4546'), ('3551', '9549'), ('3553', '3553'), ('3553', '8549'), ('4545', '8549'), ('4546', '8549'), ('4547', '9549'), ('4547', '4547'), ('…	49	76	FAB-HEAVY_5esv_V-n1	FAB-LIGHT_5esv_V-n1	[('1549', '1554'), ('1549', '1557'), ('1550', '1554'), ('1550', '1556'), ('1551', '1551'), ('1551', '2549'), ('1552', '1551'), ('1556', '9551'), ('2541', '1549'), ('2545', '1549'), ('2547', '1551'), ('2547', '1549'), ('2551', '2547'), ('2553', '1557'), ('2553', '2547'), ('6551', '6558'), ('6551', '7545'), ('6551', '2553'), ('6551', '2554'), ('6553', '6553'), ('6553', '7547'), ('6553', '6555'), ('…	96	100	FAB-HEAVY_5esv_C1-n2	FAB-LIGHT_5esv_C1-n2
7BEP_A_B	2.61	X-RAY DIFFRACTION	42	33	[('8561', '3547'), ('8561', '8553'), ('8561', '8554'), ('8561', '8555'), ('8561', '9545'), ('8562', '3547'), ('8562', '8553'), ('8563', '8553'), ('8563', '3546'), ('8563', '3547'), ('8563', '4553'), ('8563', '4552'), ('9544', '4552'), ('9545', '4549'), ('9546', '3551'), ('9546', '8551'), ('9546', '8553'), ('9546', '4549'), ('9547', '4549'), ('9547', '5551'), ('9549', '3551'), ('9549', '4546'), ('…	64	59	FAB-HEAVY_5esv_V-n1	FAB-LIGHT_5esv_V-n1	[('1548', '1556'), ('1549', '1554'), ('1549', '1557'), ('1550', '1554'), ('1551', '1551'), ('1551', '2549'), ('1552', '1551'), ('2547', '1551'), ('2547', '1549'), ('2551', '2547'), ('2553', '1557'), ('2553', '2547'), ('6551', '6558'), ('6551', '7545'), ('6551', '2553'), ('6551', '2554'), ('6553', '6553'), ('6553', '7547'), ('6553', '6555'), ('6553', '7545'), ('6553', '7546'), ('6553', '2551'), ('…	97	100	FAB-HEAVY_5esv_C1-n2	FAB-LIGHT_5esv_C1-n2
7CZT_H_L	2.7	ELECTRON MICROSCOPY	22	26	[('9544', '8553'), ('9544', '3549'), ('9545', '4549'), ('9545', '3551'), ('9546', '3551'), ('9546', '8551'), ('9549', '4546'), ('9549', '4547'), ('9551', '4546'), ('3549', '9547'), ('3553', '3553'), ('4546', '8549'), ('4547', '4547'), ('4547', '9549'), ('4547', '8549'), ('4549', '9547'), ('4549', '9545'), ('4549', '9546'), ('4554', '8556'), ('5549', '8556'), ('8553', '8553'), ('8553', '9547')]	67	40	FAB-HEAVY_5esv_V-n1	FAB-LIGHT_5esv_V-n1	[('1549', '1556'), ('1549', '1557'), ('1550', '1554'), ('1550', '1556'), ('1551', '1551'), ('1551', '1554'), ('1551', '2549'), ('1552', '1551'), ('1556', '9550'), ('1556', '9552'), ('1556', '1552'), ('1557', '1551'), ('2547', '1551'), ('2551', '2549'), ('6551', '7545'), ('6553', '2551'), ('6553', '7546'), ('6553', '2552'), ('6553', '7545'), ('6554', '6556'), ('6556', '7549'), ('6556', '6551'), ('…	96	37	FAB-HEAVY_5esv_C1-n2	FAB-LIGHT_5esv_C1-n2
7CZT_I_M	2.7	ELECTRON MICROSCOPY	22	26	[('9544', '8553'), ('9544', '3549'), ('9545', '4549'), ('9545', '3551'), ('9546', '3551'), ('9546', '8551'), ('9549', '4546'), ('9549', '4547'), ('9551', '4546'), ('3549', '9547'), ('3553', '3553'), ('4546', '8549'), ('4547', '4547'), ('4547', '9549'), ('4547', '8549'), ('4549', '9547'), ('4549', '9545'), ('4549', '9546'), ('4554', '8556'), ('5549', '8556'), ('8553', '8553'), ('8553', '9547')]	67	40	FAB-HEAVY_5esv_V-n1	FAB-LIGHT_5esv_V-n1	[('1549', '1556'), ('1549', '1557'), ('1550', '1554'), ('1550', '1556'), ('1551', '1551'), ('1551', '1554'), ('1551', '2549'), ('1552', '1551'), ('1556', '9550'), ('1556', '9552'), ('1556', '1552'), ('1557', '1551'), ('2547', '1551'), ('2551', '2549'), ('6551', '7545'), ('6553', '2551'), ('6553', '7546'), ('6553', '2552'), ('6553', '7545'), ('6554', '6556'), ('6556', '7549'), ('6556', '6551'), ('…	96	37	FAB-HEAVY_5esv_C1-n2	FAB-LIGHT_5esv_C1-n2
7LM8_H_L	1.94	X-RAY DIFFRACTION	33	35	[('9541', '3547'), ('9542', '8553'), ('9543', '8553'), ('9544', '3549'), ('9544', '8553'), ('9544', '8551'), ('9544', '9547'), ('9545', '4552'), ('9545', '3551'), ('9545', '3549'), ('9545', '4549'), ('9545', '8553'), ('9546', '3551'), ('9546', '9547'), ('9546', '4549'), ('9547', '5551'), ('9547', '4549'), ('9549', '4546'), ('9549', '4547'), ('9549', '3551'), ('9550', '4546'), ('3553', '3553'), ('…	53	55	FAB-HEAVY_5esv_V-n1	FAB-LIGHT_5esv_V-n1	[('1548', '1556'), ('1549', '1554'), ('1549', '1556'), ('1549', '1557'), ('1550', '1554'), ('1550', '1556'), ('1551', '1551'), ('1551', '2549'), ('1552', '1551'), ('2547', '1551'), ('2547', '1549'), ('2547', '2551'), ('2551', '2547'), ('2553', '1557'), ('2553', '2547'), ('6551', '6558'), ('6551', '7545'), ('6551', '2553'), ('6551', '2554'), ('6553', '6553'), ('6553', '6555'), ('6553', '7545'), ('…	100	100	FAB-HEAVY_5esv_C1-n2	FAB-LIGHT_5esv_C1-n2
7LM8_M_N	1.94	X-RAY DIFFRACTION	45	36	[('8558', '3547'), ('8559', '3547'), ('9542', '3547'), ('9542', '8553'), ('9543', '8553'), ('9543', '9547'), ('9543', '8555'), ('9543', '9544'), ('9543', '3547'), ('9544', '3549'), ('9544', '4552'), ('9545', '3549'), ('9545', '3551'), ('9546', '3551'), ('9546', '4549'), ('9547', '4549'), ('9547', '5551'), ('9549', '3551'), ('9549', '4546'), ('9549', '4547'), ('9550', '4546'), ('3553', '3553'), ('…	49	58	FAB-HEAVY_5esv_V-n1	FAB-LIGHT_5esv_V-n1	[('1548', '1556'), ('1549', '1554'), ('1549', '1556'), ('1549', '1557'), ('1550', '1554'), ('1550', '1556'), ('1551', '1551'), ('1551', '2549'), ('1552', '1551'), ('2545', '1549'), ('2547', '1551'), ('2547', '1549'), ('2547', '2551'), ('2551', '2547'), ('2553', '1557'), ('2553', '2547'), ('6551', '6558'), ('6551', '7545'), ('6551', '2553'), ('6551', '2554'), ('6553', '6553'), ('6553', '6555'), ('…	98	100	FAB-HEAVY_5esv_C1-n2	FAB-LIGHT_5esv_C1-n2
7KN3_H_L	2.25	X-RAY DIFFRACTION	32	33	[('9546', '3551'), ('9546', '8551'), ('9546', '9547'), ('9546', '9549'), ('9546', '4549'), ('9547', '4549'), ('9549', '4546'), ('9549', '4547'), ('9550', '4546'), ('3549', '9547'), ('3553', '3553'), ('3553', '8549'), ('4545', '8549'), ('4546', '8549'), ('4547', '9549'), ('4547', '4547'), ('4547', '8549'), ('4549', '9547'), ('4549', '9546'), ('4554', '9545'), ('5549', '9545'), ('8549', '4546'), ('…	64	62	FAB-HEAVY_5esv_V-n1	FAB-LIGHT_5esv_V-n1	[('1548', '1556'), ('1549', '1554'), ('1549', '1556'), ('1549', '1557'), ('1550', '1554'), ('1551', '1551'), ('1551', '2549'), ('1552', '1551'), ('2545', '1549'), ('2547', '1551'), ('2547', '1549'), ('2547', '2551'), ('2551', '2547'), ('2553', '1557'), ('2553', '2547'), ('6551', '7545'), ('6551', '2553'), ('6551', '2554'), ('6553', '6553'), ('6553', '6555'), ('6553', '7545'), ('6553', '7547'), ('…	97	100	FAB-HEAVY_5esv_C1-n2	FAB-LIGHT_5esv_C1-n2
7MJK_H_I	2.73	ELECTRON MICROSCOPY	28	35	[('8556', '9547'), ('9544', '8553'), ('9544', '8551'), ('9545', '4552'), ('9545', '3551'), ('9545', '3549'), ('9545', '4549'), ('9546', '3551'), ('9546', '8551'), ('9546', '9549'), ('9546', '9547'), ('9546', '4549'), ('9547', '4549'), ('9547', '5551'), ('9549', '3551'), ('9549', '4547'), ('9549', '9549'), ('9550', '4546'), ('9551', '4546'), ('9551', '3556'), ('3553', '3553'), ('3553', '8549'), ('…	68	72	FAB-HEAVY_5esv_V-n1	FAB-LIGHT_5esv_V-n1	[('1548', '1556'), ('1549', '1556'), ('1549', '1557'), ('1550', '1554'), ('1550', '1556'), ('1551', '1551'), ('1551', '2549'), ('1552', '1551'), ('2547', '1551'), ('2547', '1549'), ('2547', '2551'), ('2548', '1551'), ('2551', '1557'), ('2551', '2547'), ('2553', '2547'), ('6551', '6558'), ('6551', '2553'), ('6551', '7545'), ('6551', '2554'), ('6553', '6553'), ('6553', '6555'), ('6553', '7547'), ('…	99	100	FAB-HEAVY_5esv_C1-n2	FAB-LIGHT_5esv_C1-n2
7MJK_F_G	2.73	ELECTRON MICROSCOPY	27	35	[('8556', '9547'), ('9544', '8553'), ('9544', '8551'), ('9545', '4552'), ('9545', '3551'), ('9545', '3549'), ('9545', '4549'), ('9546', '3551'), ('9546', '8551'), ('9546', '9549'), ('9546', '9547'), ('9546', '4549'), ('9547', '4549'), ('9547', '5551'), ('9549', '3551'), ('9549', '4547'), ('9550', '4546'), ('9551', '4546'), ('9551', '3556'), ('3553', '3553'), ('3553', '8549'), ('4546', '8549'), ('…	68	72	FAB-HEAVY_5esv_V-n1	FAB-LIGHT_5esv_V-n1	[('1548', '1556'), ('1549', '1556'), ('1549', '1557'), ('1550', '1554'), ('1550', '1556'), ('1551', '1551'), ('1551', '2549'), ('1552', '1551'), ('2547', '1551'), ('2547', '1549'), ('2547', '2551'), ('2548', '1551'), ('2551', '1557'), ('2551', '2547'), ('2553', '2547'), ('6551', '6558'), ('6551', '2553'), ('6551', '7545'), ('6551', '2554'), ('6553', '6553'), ('6553', '6555'), ('6553', '7547'), ('…	99	100	FAB-HEAVY_5esv_C1-n2	FAB-LIGHT_5esv_C1-n2
7MJK_D_E	2.73	ELECTRON MICROSCOPY	27	35	[('8556', '9547'), ('9544', '8553'), ('9544', '8551'), ('9545', '4552'), ('9545', '3551'), ('9545', '3549'), ('9545', '4549'), ('9546', '3551'), ('9546', '8551'), ('9546', '9549'), ('9546', '9547'), ('9546', '4549'), ('9547', '4549'), ('9547', '5551'), ('9549', '3551'), ('9549', '4547'), ('9550', '4546'), ('9551', '4546'), ('9551', '3556'), ('3553', '3553'), ('3553', '8549'), ('4546', '8549'), ('…	68	72	FAB-HEAVY_5esv_V-n1	FAB-LIGHT_5esv_V-n1	[('1548', '1556'), ('1549', '1556'), ('1549', '1557'), ('1550', '1554'), ('1550', '1556'), ('1551', '1551'), ('1551', '2549'), ('1552', '1551'), ('2547', '1551'), ('2547', '1549'), ('2547', '2551'), ('2548', '1551'), ('2551', '1557'), ('2551', '2547'), ('2553', '2547'), ('6551', '6558'), ('6551', '2553'), ('6551', '7545'), ('6551', '2554'), ('6553', '6553'), ('6553', '6555'), ('6553', '7547'), ('…	99	100	FAB-HEAVY_5esv_C1-n2	FAB-LIGHT_5esv_C1-n2
7KMG_A_B	2.16	X-RAY DIFFRACTION	39	40	[('9541', '4552'), ('9541', '4553'), ('9542', '4552'), ('9542', '5551'), ('9543', '3547'), ('9543', '8553'), ('9543', '3546'), ('9543', '4553'), ('9544', '9547'), ('9544', '8553'), ('9544', '3547'), ('9545', '3551'), ('9545', '3549'), ('9545', '4552'), ('9546', '3551'), ('9546', '8551'), ('9546', '9549'), ('9546', '4549'), ('9547', '4549'), ('9547', '5551'), ('9549', '4547'), ('9549', '3551'), ('…	48	60	FAB-HEAVY_5esv_V-n1	FAB-LIGHT_5esv_V-n1	[('1549', '1554'), ('1549', '1556'), ('1549', '1557'), ('1550', '1554'), ('1551', '1551'), ('1551', '2549'), ('1552', '1551'), ('1552', '1552'), ('1553', '1551'), ('1554', '1552'), ('1554', '9552'), ('2543', '9550'), ('2545', '1549'), ('2547', '1551'), ('2547', '1549'), ('2551', '2547'), ('2553', '1557'), ('2553', '2547'), ('2553', '2545'), ('6551', '6558'), ('6551', '7545'), ('6551', '2553'), ('…	92	95	FAB-HEAVY_5esv_C1-n2	FAB-LIGHT_5esv_C1-n2
7B3O_H_L	2	X-RAY DIFFRACTION	30	34	[('9544', '8554'), ('9544', '8553'), ('9544', '9547'), ('9544', '8551'), ('9545', '3551'), ('9545', '4549'), ('9545', '4552'), ('9546', '9547'), ('9546', '3551'), ('9546', '8551'), ('9546', '9549'), ('9546', '4549'), ('9547', '4549'), ('9547', '5551'), ('9549', '4546'), ('9549', '4547'), ('9550', '4546'), ('3553', '3553'), ('3553', '8549'), ('4545', '8549'), ('4546', '8549'), ('4547', '9549'), ('…	65	59	FAB-HEAVY_5esv_V-n1	FAB-LIGHT_5esv_V-n1	[('1549', '1554'), ('1549', '1557'), ('1550', '1554'), ('1550', '1556'), ('1551', '1551'), ('1551', '2549'), ('1552', '1551'), ('2545', '1549'), ('2547', '1551'), ('2547', '1549'), ('2547', '2551'), ('2551', '2547'), ('2553', '1557'), ('2553', '2547'), ('6551', '6558'), ('6551', '2554'), ('6551', '7545'), ('6551', '2553'), ('6553', '6553'), ('6553', '6555'), ('6553', '7547'), ('6553', '7545'), ('…	97	99	FAB-HEAVY_5esv_C1-n2	FAB-LIGHT_5esv_C1-n2
7Q6E_E_F	2.7	ELECTRON MICROSCOPY	39	32	[('9545', '8553'), ('9545', '3546'), ('9545', '3547'), ('9545', '4552'), ('9546', '4552'), ('9546', '4549'), ('9547', '3551'), ('9547', '3549'), ('9547', '8553'), ('9547', '8551'), ('9547', '4549'), ('9549', '3551'), ('9549', '8551'), ('3547', '9545'), ('3547', '9547'), ('3547', '8554'), ('3547', '8555'), ('3549', '9547'), ('3551', '9549'), ('3553', '3553'), ('3553', '8549'), ('4545', '8549'), ('…	47	76	FAB-HEAVY_5esv_V-n1	FAB-LIGHT_5esv_V-n1	[('1549', '1554'), ('1549', '1556'), ('1549', '1557'), ('1550', '1556'), ('1550', '1554'), ('1551', '1551'), ('1552', '1551'), ('1557', '9550'), ('2542', '1549'), ('2545', '1549'), ('2547', '1551'), ('2547', '1549'), ('2547', '2551'), ('2551', '2547'), ('6551', '6558'), ('6551', '7545'), ('6551', '2553'), ('6553', '6555'), ('6553', '7547'), ('6553', '6553'), ('6553', '7545'), ('6553', '2551'), ('…	96	100	FAB-HEAVY_5esv_C1-n2	FAB-LIGHT_5esv_C1-n2
7Q6E_H_L	2.7	ELECTRON MICROSCOPY	38	36	[('9545', '4552'), ('9545', '8553'), ('9545', '3546'), ('9545', '3547'), ('9546', '4549'), ('9546', '4552'), ('9547', '3549'), ('9547', '3551'), ('9547', '8553'), ('9547', '8551'), ('9547', '4549'), ('9549', '3551'), ('9549', '9549'), ('3547', '8556'), ('3547', '9545'), ('3547', '9547'), ('3547', '8555'), ('3549', '9547'), ('3551', '9549'), ('3553', '3553'), ('3553', '8549'), ('4546', '8549'), ('…	47	76	FAB-HEAVY_5esv_V-n1	FAB-LIGHT_5esv_V-n1	[('1549', '1554'), ('1549', '1556'), ('1549', '1557'), ('1550', '1556'), ('1550', '1554'), ('1551', '1551'), ('1551', '2549'), ('1552', '1551'), ('1553', '1551'), ('1557', '9550'), ('2542', '1549'), ('2545', '1549'), ('2547', '1551'), ('2547', '1549'), ('2547', '2551'), ('2551', '1557'), ('2551', '2547'), ('6551', '6558'), ('6551', '7545'), ('6551', '2553'), ('6551', '2554'), ('6552', '6555'), ('…	97	100	FAB-HEAVY_5esv_C1-n2	FAB-LIGHT_5esv_C1-n2
7Q6E_J_K	2.7	ELECTRON MICROSCOPY	35	36	[('9545', '4552'), ('9545', '8553'), ('9545', '3546'), ('9545', '3547'), ('9546', '4552'), ('9546', '4549'), ('9547', '3551'), ('9547', '3549'), ('9547', '8553'), ('9547', '8551'), ('9547', '4549'), ('9549', '3551'), ('9549', '9549'), ('3547', '8556'), ('3547', '9545'), ('3547', '8555'), ('3549', '9547'), ('3551', '9549'), ('3553', '3553'), ('3553', '8549'), ('4546', '8549'), ('4547', '9549'), ('…	47	76	FAB-HEAVY_5esv_V-n1	FAB-LIGHT_5esv_V-n1	[('1549', '1554'), ('1549', '1557'), ('1549', '1556'), ('1550', '1556'), ('1550', '1554'), ('1551', '1551'), ('1551', '2549'), ('1552', '1551'), ('1557', '9550'), ('2542', '1549'), ('2545', '1549'), ('2546', '1549'), ('2547', '1551'), ('2547', '1549'), ('2547', '2551'), ('2551', '1557'), ('2551', '2547'), ('6551', '7541'), ('6551', '7545'), ('6551', '2553'), ('6551', '2554'), ('6552', '6555'), ('…	96	100	FAB-HEAVY_5esv_C1-n2	FAB-LIGHT_5esv_C1-n2
7Q0G_A_B	1.82	X-RAY DIFFRACTION	40	32	[('9545', '4552'), ('9545', '8553'), ('9545', '3546'), ('9545', '3547'), ('9546', '4552'), ('9546', '4549'), ('9547', '3551'), ('9547', '3549'), ('9547', '8553'), ('9547', '8551'), ('9547', '4549'), ('9549', '3551'), ('9549', '9549'), ('3547', '8556'), ('3547', '9545'), ('3547', '9547'), ('3547', '8555'), ('3549', '9547'), ('3551', '9549'), ('3553', '3553'), ('3553', '8549'), ('4545', '8549'), ('…	47	76	FAB-HEAVY_5esv_V-n1	FAB-LIGHT_5esv_V-n1	[('1549', '1554'), ('1549', '1557'), ('1550', '1554'), ('1550', '1556'), ('1551', '1551'), ('1551', '2549'), ('1552', '1551'), ('1557', '1549'), ('2542', '1549'), ('2542', '1547'), ('2545', '1549'), ('2547', '1551'), ('2547', '1549'), ('2551', '2547'), ('2553', '1557'), ('2553', '2547'), ('6551', '7545'), ('6551', '2553'), ('6551', '2554'), ('6553', '6553'), ('6553', '6555'), ('6553', '7547'), ('…	97	100	FAB-HEAVY_5esv_C1-n2	FAB-LIGHT_5esv_C1-n2
7Q0G_H_L	1.82	X-RAY DIFFRACTION	30	37	[('9544', '5551'), ('9544', '4552'), ('9545', '5551'), ('9546', '5551'), ('9547', '3551'), ('9547', '4549'), ('9549', '3551'), ('9549', '4546'), ('9549', '4547'), ('9550', '4546'), ('9551', '4546'), ('9551', '4545'), ('3553', '3553'), ('3553', '8549'), ('4545', '8549'), ('4546', '8549'), ('4547', '9549'), ('4547', '4547'), ('4547', '8549'), ('4549', '9547'), ('4549', '9546'), ('4549', '9549'), ('…	64	55	FAB-HEAVY_5esv_V-n1	FAB-LIGHT_5esv_V-n1	[('1548', '1556'), ('1549', '1554'), ('1549', '1556'), ('1549', '1557'), ('1550', '1554'), ('1551', '1551'), ('1551', '2549'), ('1552', '1551'), ('1557', '1549'), ('2542', '1549'), ('2545', '1549'), ('2547', '1551'), ('2547', '1549'), ('2547', '2551'), ('2551', '2547'), ('2553', '1557'), ('2553', '2547'), ('2553', '7551'), ('6551', '2553'), ('6551', '2554'), ('6551', '7545'), ('6553', '6553'), ('…	99	100	FAB-HEAVY_5esv_C1-n2	FAB-LIGHT_5esv_C1-n2
6ZCZ_H_L	2.65	X-RAY DIFFRACTION	31	36	[('8556', '4552'), ('8557', '4552'), ('8557', '4553'), ('9543', '8553'), ('9543', '8556'), ('9543', '3547'), ('9544', '8556'), ('9544', '8553'), ('9545', '4552'), ('9545', '3549'), ('9546', '3551'), ('9546', '9549'), ('9546', '9547'), ('9546', '4549'), ('9547', '4549'), ('9547', '5551'), ('9549', '4547'), ('9549', '3551'), ('9550', '4546'), ('9551', '4546'), ('3553', '3553'), ('3553', '8549'), ('…	64	57	FAB-HEAVY_5esv_V-n1	FAB-LIGHT_5esv_V-n1	[('1549', '1554'), ('1549', '1557'), ('1550', '1554'), ('1550', '1556'), ('1551', '1551'), ('1552', '1551'), ('2546', '1549'), ('2547', '1551'), ('2547', '1549'), ('2548', '1551'), ('2551', '2547'), ('2553', '1557'), ('2553', '2547'), ('2553', '7551'), ('6549', '7540'), ('6551', '6558'), ('6551', '2554'), ('6551', '7545'), ('6551', '2553'), ('6552', '6555'), ('6553', '6553'), ('6553', '7547'), ('…	99	100	FAB-HEAVY_5esv_C1-n2	FAB-LIGHT_5esv_C1-n2
7KQB_H_L	2.42	ELECTRON MICROSCOPY	42	50	[('8554', '3549'), ('8554', '4549'), ('8554', '4552'), ('8555', '8553'), ('8555', '9547'), ('8556', '4552'), ('8556', '3547'), ('8556', '3546'), ('8556', '4553'), ('9544', '4552'), ('9544', '5552'), ('9545', '5551'), ('9546', '5552'), ('9546', '5551'), ('9547', '5551'), ('9547', '4549'), ('9549', '4546'), ('9549', '4547'), ('9549', '3551'), ('9550', '4546'), ('3547', '9547'), ('3549', '9547'), ('…	64	57	FAB-HEAVY_5esv_V-n1	FAB-LIGHT_5esv_V-n1	[('1548', '2542'), ('1549', '2542'), ('1549', '1556'), ('1549', '2543'), ('1550', '1553'), ('1550', '1555'), ('1551', '1550'), ('1551', '1553'), ('1551', '2551'), ('1552', '1550'), ('1552', '1553'), ('1553', '1550'), ('1555', '9550'), ('1556', '1554'), ('1556', '1551'), ('1556', '9552'), ('1556', '9550'), ('1557', '1548'), ('1557', '1549'), ('1557', '1551'), ('1557', '1550'), ('2545', '1548'), ('…	95	84	FAB-HEAVY_5esv_C1-n2	FAB-LIGHT_5esv_C1-n2
7KQB_K_J	2.42	ELECTRON MICROSCOPY	36	53	[('8554', '4549'), ('8554', '4552'), ('8554', '3549'), ('8554', '8553'), ('8555', '8553'), ('8555', '4553'), ('8556', '3546'), ('8556', '3547'), ('9544', '4552'), ('9544', '5550'), ('9544', '5552'), ('9544', '5551'), ('9545', '5551'), ('9546', '5552'), ('9547', '5551'), ('9547', '4549'), ('9549', '4547'), ('9549', '3551'), ('9550', '4546'), ('3547', '9547'), ('3549', '9547'), ('3553', '3553'), ('…	64	58	FAB-HEAVY_5esv_V-n1	FAB-LIGHT_5esv_V-n1	[('1548', '2542'), ('1549', '2542'), ('1549', '1555'), ('1549', '1556'), ('1549', '2543'), ('1550', '1553'), ('1550', '1556'), ('1550', '1555'), ('1551', '1553'), ('1551', '1550'), ('1552', '1550'), ('1552', '1553'), ('1552', '1554'), ('1553', '1550'), ('1556', '9551'), ('1556', '1551'), ('1556', '9552'), ('1556', '9553'), ('1556', '9550'), ('1557', '1549'), ('1557', '1551'), ('1557', '9552'), ('…	95	88	FAB-HEAVY_5esv_C1-n2	FAB-LIGHT_5esv_C1-n2
7M71_H_L	2.66	ELECTRON MICROSCOPY	39	43	[('8554', '3549'), ('8554', '4549'), ('8554', '4552'), ('8554', '8553'), ('8555', '4553'), ('8555', '3547'), ('8555', '8553'), ('8556', '3546'), ('8556', '3547'), ('8556', '4553'), ('9544', '4552'), ('9544', '5550'), ('9544', '5552'), ('9545', '5551'), ('9546', '5552'), ('9546', '5551'), ('9547', '5551'), ('9547', '4549'), ('9549', '4547'), ('9549', '3551'), ('9550', '4546'), ('3547', '9547'), ('…	64	57	FAB-HEAVY_5esv_V-n1	FAB-LIGHT_5esv_V-n1	[('1548', '2542'), ('1549', '2542'), ('1549', '1555'), ('1549', '1556'), ('1549', '2543'), ('1550', '1553'), ('1550', '1555'), ('1550', '1556'), ('1551', '1553'), ('1551', '1550'), ('1551', '2549'), ('1552', '1553'), ('1552', '1550'), ('1553', '1550'), ('1556', '1551'), ('1556', '9552'), ('2540', '1549'), ('2540', '1548'), ('2540', '1550'), ('2540', '1551'), ('2547', '1548'), ('2547', '1550'), ('…	96	85	FAB-HEAVY_5esv_C1-n2	FAB-LIGHT_5esv_C1-n2
7PS4_H_L	1.94	X-RAY DIFFRACTION	40	36	[('9538', '4553'), ('9541', '6552'), ('9541', '3545'), ('9541', '3547'), ('9541', '3544'), ('9542', '3545'), ('9542', '3547'), ('9542', '8553'), ('9542', '3546'), ('9543', '3547'), ('9543', '4553'), ('9544', '8553'), ('9544', '9547'), ('9544', '3549'), ('9545', '4552'), ('9545', '3551'), ('9545', '3549'), ('9545', '4549'), ('9546', '3551'), ('9546', '9549'), ('9546', '4549'), ('9547', '4549'), ('…	50	44	FAB-HEAVY_5esv_V-n1	FAB-LIGHT_5esv_V-n1	[('1549', '1554'), ('1549', '1556'), ('1549', '1557'), ('1550', '1556'), ('1550', '1554'), ('1551', '1551'), ('1552', '1551'), ('2547', '1551'), ('2547', '1549'), ('2548', '1551'), ('2551', '7549'), ('2553', '1557'), ('2553', '2547'), ('2554', '2545'), ('6551', '7539'), ('6551', '2553'), ('6551', '7545'), ('6553', '7546'), ('6553', '2551'), ('6553', '2552'), ('6554', '6556'), ('6554', '6553'), ('…	97	35	FAB-HEAVY_5esv_C1-n2	FAB-LIGHT_5esv_C1-n2
7MZH_H_L	2.1	X-RAY DIFFRACTION	28	31	[('8554', '3551'), ('8554', '4552'), ('8554', '3549'), ('8554', '4549'), ('9546', '3551'), ('9546', '9549'), ('9546', '4549'), ('9546', '9547'), ('9547', '4549'), ('9549', '4547'), ('9549', '3551'), ('9550', '4546'), ('3551', '9549'), ('3553', '3553'), ('3553', '8549'), ('4545', '8549'), ('4546', '8549'), ('4547', '9549'), ('4547', '8549'), ('4549', '9547'), ('4549', '9549'), ('4552', '8553'), ('…	56	41	FAB-HEAVY_5esv_V-n1	FAB-LIGHT_5esv_V-n1	[('1549', '1554'), ('1549', '1556'), ('1549', '1557'), ('1550', '1556'), ('1550', '1554'), ('1551', '1551'), ('1552', '1551'), ('2547', '1549'), ('2547', '1551'), ('2551', '7549'), ('2553', '1557'), ('2553', '2545'), ('2553', '2547'), ('6551', '7545'), ('6551', '6556'), ('6551', '6557'), ('6551', '7539'), ('6553', '7547'), ('6553', '7546'), ('6553', '2552'), ('6553', '7545'), ('6554', '6556'), ('…	96	35	FAB-HEAVY_5esv_C1-n2	FAB-LIGHT_5esv_C1-n2
7N4I_H_L	2.28	X-RAY DIFFRACTION	34	30	[('8555', '4552'), ('8558', '3547'), ('8558', '8553'), ('9543', '3549'), ('9543', '8553'), ('9543', '4553'), ('9543', '3547'), ('9543', '3546'), ('9543', '3548'), ('9544', '8553'), ('9544', '9547'), ('9545', '3549'), ('9545', '4549'), ('9545', '4552'), ('9546', '3551'), ('9546', '4549'), ('9547', '4549'), ('9547', '5551'), ('9549', '4547'), ('9549', '3551'), ('9550', '4546'), ('3553', '3553'), ('…	50	57	FAB-HEAVY_5esv_V-n1	FAB-LIGHT_5esv_V-n1	[('1549', '1554'), ('1549', '1556'), ('1549', '1557'), ('1550', '1554'), ('1551', '1551'), ('1551', '2549'), ('1552', '1551'), ('2545', '1549'), ('2547', '1551'), ('2547', '1549'), ('2548', '1551'), ('2551', '2547'), ('2553', '2547'), ('6551', '6558'), ('6551', '7545'), ('6551', '2553'), ('6551', '2554'), ('6553', '7547'), ('6553', '6553'), ('6553', '6555'), ('6553', '7545'), ('6553', '7546'), ('…	99	100	FAB-HEAVY_5esv_C1-n2	FAB-LIGHT_5esv_C1-n2
7MZK_N_M	2.25	X-RAY DIFFRACTION	37	34	[('8554', '5551'), ('8554', '4552'), ('8554', '4549'), ('8558', '3547'), ('8558', '3540'), ('8558', '8554'), ('9542', '8553'), ('9542', '9547'), ('9542', '8554'), ('9542', '9545'), ('9543', '8553'), ('9544', '8553'), ('9544', '4552'), ('9544', '4553'), ('9545', '3551'), ('9545', '4549'), ('9546', '3551'), ('9546', '8551'), ('9546', '9549'), ('9546', '4549'), ('9547', '4549'), ('9547', '5551'), ('…	48	61	FAB-HEAVY_5esv_V-n1	FAB-LIGHT_5esv_V-n1	[('1549', '1554'), ('1549', '1557'), ('1549', '1556'), ('1550', '1554'), ('1550', '1556'), ('1551', '1551'), ('1551', '2549'), ('1552', '1551'), ('1557', '1549'), ('2547', '1551'), ('2547', '1549'), ('2551', '2547'), ('2553', '1557'), ('2553', '2547'), ('6551', '6558'), ('6551', '7545'), ('6551', '2553'), ('6551', '2554'), ('6553', '6553'), ('6553', '6555'), ('6553', '7547'), ('6553', '7545'), ('…	99	100	FAB-HEAVY_5esv_C1-n2	FAB-LIGHT_5esv_C1-n2
7MZK_C_D	2.25	X-RAY DIFFRACTION	29	27	[('8555', '4552'), ('9544', '3549'), ('9544', '8553'), ('9545', '3551'), ('9545', '3549'), ('9545', '4549'), ('9545', '4552'), ('9546', '3551'), ('9546', '9547'), ('9546', '4549'), ('9547', '4549'), ('9549', '3551'), ('9549', '4547'), ('9550', '4546'), ('3553', '3553'), ('3553', '8549'), ('4545', '8549'), ('4546', '8549'), ('4547', '9549'), ('4547', '4547'), ('4547', '8549'), ('4549', '9547'), ('…	68	38	FAB-HEAVY_5esv_V-n1	FAB-LIGHT_5esv_V-n1	[('1549', '1554'), ('1549', '1556'), ('1549', '1557'), ('1550', '1556'), ('1550', '1554'), ('1551', '1551'), ('1552', '1551'), ('2547', '1551'), ('2548', '1551'), ('2551', '7549'), ('2553', '1557'), ('2553', '2545'), ('6551', '2554'), ('6553', '2551'), ('6553', '7546'), ('6553', '2552'), ('6553', '7545'), ('6554', '6556'), ('6554', '7547'), ('6555', '6553'), ('6556', '6553'), ('6556', '7549'), ('…	99	34	FAB-HEAVY_5esv_C1-n2	FAB-LIGHT_5esv_C1-n2
7MZJ_C_D	2.4	X-RAY DIFFRACTION	33	29	[('8555', '4552'), ('9544', '3549'), ('9544', '8553'), ('9545', '3551'), ('9545', '3549'), ('9545', '4549'), ('9545', '4552'), ('9546', '3551'), ('9546', '9547'), ('9546', '9549'), ('9546', '4549'), ('9547', '4549'), ('9549', '3551'), ('9549', '4546'), ('9549', '4547'), ('9550', '4546'), ('9551', '4546'), ('9551', '4545'), ('3553', '3553'), ('3553', '8549'), ('4545', '8549'), ('4546', '8549'), ('…	68	38	FAB-HEAVY_5esv_V-n1	FAB-LIGHT_5esv_V-n1	[('1549', '1554'), ('1549', '1557'), ('1550', '1556'), ('1550', '1554'), ('1551', '1551'), ('1551', '2549'), ('1552', '1551'), ('2547', '1551'), ('2551', '2549'), ('2551', '7549'), ('2553', '7549'), ('2553', '2547'), ('6551', '7545'), ('6553', '2551'), ('6553', '7546'), ('6553', '2552'), ('6553', '7545'), ('6554', '6556'), ('6554', '6553'), ('6555', '6553'), ('6556', '6553'), ('6556', '7549'), ('…	99	35	FAB-HEAVY_5esv_C1-n2	FAB-LIGHT_5esv_C1-n2
7MZJ_N_M	2.4	X-RAY DIFFRACTION	35	33	[('8554', '4549'), ('8554', '5551'), ('9544', '8553'), ('9544', '9547'), ('9544', '3549'), ('9544', '3551'), ('9544', '8551'), ('9545', '3551'), ('9545', '3549'), ('9546', '3551'), ('9546', '9549'), ('9546', '8551'), ('9546', '4549'), ('9547', '4549'), ('9547', '5551'), ('9549', '4546'), ('9549', '4547'), ('9549', '3551'), ('9550', '4546'), ('3553', '3553'), ('3553', '8549'), ('4546', '8549'), ('…	59	56	FAB-HEAVY_5esv_V-n1	FAB-LIGHT_5esv_V-n1	[('1549', '1554'), ('1549', '1557'), ('1549', '1556'), ('1550', '1554'), ('1551', '1551'), ('1551', '2549'), ('1552', '1551'), ('2545', '1549'), ('2547', '1551'), ('2547', '1549'), ('2551', '2547'), ('2553', '1557'), ('2553', '2547'), ('6551', '6558'), ('6551', '7545'), ('6551', '2553'), ('6551', '2554'), ('6553', '6555'), ('6553', '6553'), ('6553', '7545'), ('6553', '7547'), ('6553', '7546'), ('…	99	100	FAB-HEAVY_5esv_C1-n2	FAB-LIGHT_5esv_C1-n2
7MZI_H_L	1.85	X-RAY DIFFRACTION	30	36	[('9544', '3549'), ('9544', '8553'), ('9545', '3551'), ('9545', '3549'), ('9545', '4549'), ('9545', '4552'), ('9546', '3551'), ('9546', '9547'), ('9546', '4549'), ('9547', '4549'), ('9549', '3551'), ('9549', '4547'), ('9550', '4546'), ('9551', '4546'), ('9551', '4545'), ('3553', '3553'), ('3553', '8549'), ('4545', '8549'), ('4546', '8549'), ('4547', '9549'), ('4547', '4547'), ('4547', '8549'), ('…	68	38	FAB-HEAVY_5esv_V-n1	FAB-LIGHT_5esv_V-n1	[('1549', '1554'), ('1549', '1556'), ('1549', '1557'), ('1550', '1556'), ('1550', '1554'), ('1551', '1551'), ('1552', '1551'), ('1556', '9551'), ('1556', '9552'), ('1556', '9553'), ('2540', '1549'), ('2547', '1551'), ('2551', '7549'), ('2553', '1557'), ('2553', '2547'), ('2553', '2545'), ('6551', '2553'), ('6551', '7539'), ('6551', '7545'), ('6553', '7546'), ('6553', '2551'), ('6553', '2552'), ('…	97	34	FAB-HEAVY_5esv_C1-n2	FAB-LIGHT_5esv_C1-n2
7JMP_H_L	1.71	X-RAY DIFFRACTION	36	33	[('9543', '4553'), ('9543', '4552'), ('9543', '3547'), ('9544', '9547'), ('9545', '3551'), ('9545', '3549'), ('9545', '4549'), ('9545', '4552'), ('9546', '3551'), ('9546', '9547'), ('9546', '4549'), ('9549', '4546'), ('9549', '4547'), ('9549', '3551'), ('9550', '4546'), ('3551', '9549'), ('3553', '3553'), ('3553', '8549'), ('4545', '8549'), ('4546', '8549'), ('4546', '9551'), ('4547', '9549'), ('…	61	43	FAB-HEAVY_5esv_V-n1	FAB-LIGHT_5esv_V-n1	[('1549', '2545'), ('1549', '1554'), ('1549', '1556'), ('1549', '1557'), ('1550', '1554'), ('1551', '1551'), ('1552', '1551'), ('2547', '1551'), ('2551', '7549'), ('2551', '2547'), ('2553', '1557'), ('2553', '2545'), ('2553', '2547'), ('6551', '7539'), ('6551', '7545'), ('6553', '7546'), ('6553', '2551'), ('6553', '2552'), ('6553', '7545'), ('6554', '6556'), ('6554', '7547'), ('6555', '6553'), ('…	100	37	FAB-HEAVY_5esv_C1-n2	FAB-LIGHT_5esv_C1-n2
7E7Y_A_B	2.41	X-RAY DIFFRACTION	37	37	[('9541', '4553'), ('9542', '4553'), ('9542', '3547'), ('9543', '4553'), ('9544', '9547'), ('9544', '3549'), ('9545', '3551'), ('9545', '3549'), ('9545', '4549'), ('9545', '4552'), ('9546', '3551'), ('9546', '9549'), ('9546', '4549'), ('9547', '4549'), ('9549', '4547'), ('9549', '3551'), ('9550', '4546'), ('3551', '9549'), ('3553', '3553'), ('3553', '8549'), ('4545', '8549'), ('4546', '8549'), ('…	63	41	FAB-HEAVY_5esv_V-n1	FAB-LIGHT_5esv_V-n1	[('1549', '1554'), ('1549', '1556'), ('1549', '1557'), ('1550', '1554'), ('1551', '1551'), ('1552', '1551'), ('2547', '1551'), ('2551', '7549'), ('2551', '1557'), ('2551', '2547'), ('2553', '1557'), ('2553', '2547'), ('2554', '2545'), ('6551', '7539'), ('6551', '7545'), ('6553', '7547'), ('6553', '2551'), ('6553', '7546'), ('6553', '2552'), ('6553', '7545'), ('6553', '2553'), ('6554', '6556'), ('…	99	37	FAB-HEAVY_5esv_C1-n2	FAB-LIGHT_5esv_C1-n2
7BEH_H_L	2.3	X-RAY DIFFRACTION	32	32	[('8554', '4549'), ('8559', '9547'), ('9543', '4553'), ('9543', '3547'), ('9543', '9547'), ('9544', '9547'), ('9544', '3551'), ('9545', '3551'), ('9545', '3549'), ('9545', '4552'), ('9546', '3551'), ('9546', '9549'), ('9546', '4549'), ('9549', '4546'), ('9549', '4547'), ('3553', '3553'), ('3553', '8549'), ('4545', '8549'), ('4546', '8549'), ('4547', '9549'), ('4547', '4547'), ('4547', '8549'), ('…	50	45	FAB-HEAVY_5esv_V-n1	FAB-LIGHT_5esv_V-n1	[('1549', '1554'), ('1549', '1556'), ('1549', '1557'), ('1550', '1556'), ('1550', '1554'), ('1551', '1551'), ('1552', '1551'), ('2547', '1551'), ('2547', '1549'), ('2551', '2549'), ('2551', '7549'), ('2553', '1557'), ('2553', '2547'), ('2553', '2545'), ('6551', '7545'), ('6553', '2551'), ('6553', '7546'), ('6553', '2552'), ('6554', '6556'), ('6554', '6553'), ('6554', '7547'), ('6555', '6553'), ('…	97	35	FAB-HEAVY_5esv_C1-n2	FAB-LIGHT_5esv_C1-n2
7PS6_H_L	2.26	X-RAY DIFFRACTION	36	34	[('8553', '8556'), ('8553', '9547'), ('8560', '3547'), ('9542', '3547'), ('9542', '4553'), ('9542', '8553'), ('9543', '8553'), ('9544', '8553'), ('9544', '8551'), ('9545', '4552'), ('9545', '3551'), ('9545', '8553'), ('9545', '4549'), ('9546', '3551'), ('9546', '8551'), ('9546', '9549'), ('9546', '9547'), ('9547', '5551'), ('9549', '4546'), ('9549', '4547'), ('9549', '3551'), ('9550', '4546'), ('…	43	60	FAB-HEAVY_5esv_V-n1	FAB-LIGHT_5esv_V-n1	[('1548', '1556'), ('1549', '1554'), ('1549', '1557'), ('1549', '1556'), ('1550', '1554'), ('1550', '1556'), ('1551', '1551'), ('1552', '1551'), ('2547', '1551'), ('2547', '1549'), ('2551', '2547'), ('2553', '1557'), ('2553', '2547'), ('6551', '6558'), ('6551', '2554'), ('6551', '7545'), ('6551', '2553'), ('6553', '6553'), ('6553', '6555'), ('6553', '7545'), ('6553', '7547'), ('6553', '7546'), ('…	97	100	FAB-HEAVY_5esv_C1-n2	FAB-LIGHT_5esv_C1-n2
7PS6_C_D	2.26	X-RAY DIFFRACTION	37	41	[('8555', '9547'), ('8556', '3547'), ('8558', '9547'), ('8558', '3549'), ('8558', '4552'), ('9545', '4552'), ('9545', '3551'), ('9545', '4549'), ('9546', '9547'), ('9546', '3551'), ('9546', '9549'), ('9546', '8551'), ('9546', '4549'), ('9547', '4549'), ('9549', '4546'), ('9549', '4547'), ('9549', '3551'), ('9550', '4546'), ('3551', '9549'), ('3553', '3553'), ('3553', '8549'), ('4545', '8549'), ('…	51	45	FAB-HEAVY_5esv_V-n1	FAB-LIGHT_5esv_V-n1	[('1549', '2545'), ('1549', '1554'), ('1549', '1556'), ('1549', '1557'), ('1550', '1554'), ('1550', '1556'), ('1551', '1551'), ('1552', '1551'), ('1552', '1552'), ('1553', '1551'), ('2547', '1551'), ('2551', '7549'), ('2553', '1557'), ('2553', '2545'), ('2553', '2547'), ('2554', '2545'), ('6551', '2554'), ('6551', '7539'), ('6551', '2553'), ('6551', '7545'), ('6553', '2551'), ('6553', '7546'), ('…	99	35	FAB-HEAVY_5esv_C1-n2	FAB-LIGHT_5esv_C1-n2
7BEL_A_B	2.53	X-RAY DIFFRACTION	15	33	[('9543', '9545'), ('9544', '8553'), ('9544', '8555'), ('9545', '8553'), ('9546', '9547'), ('9549', '3551'), ('3553', '3553'), ('4546', '8549'), ('4547', '9549'), ('4547', '4547'), ('4549', '9547'), ('4549', '9546'), ('4552', '9545'), ('5549', '9545'), ('8549', '4546')]	64	57	FAB-HEAVY_5esv_V-n1	FAB-LIGHT_5esv_V-n1	[('1548', '1556'), ('1549', '1554'), ('1549', '1556'), ('1549', '1557'), ('1550', '1554'), ('1551', '1551'), ('1552', '1551'), ('2547', '1551'), ('2547', '1549'), ('2551', '2547'), ('2553', '2547'), ('2553', '2545'), ('6551', '6558'), ('6551', '2553'), ('6551', '7545'), ('6551', '2554'), ('6553', '7547'), ('6553', '6553'), ('6553', '6555'), ('6553', '7545'), ('6553', '7546'), ('6553', '2551'), ('…	99	100	FAB-HEAVY_5esv_C1-n2	FAB-LIGHT_5esv_C1-n2
7MZF_H_L	2.49	X-RAY DIFFRACTION	37	34	[('9545', '3549'), ('9545', '4552'), ('9545', '8553'), ('9545', '4549'), ('9546', '3551'), ('9546', '8551'), ('9546', '9549'), ('9546', '4549'), ('9547', '4549'), ('9548', '4548'), ('9549', '4548'), ('9549', '4546'), ('9549', '4547'), ('9549', '3551'), ('9550', '4546'), ('9551', '4546'), ('9551', '3556'), ('9551', '4545'), ('3553', '3553'), ('3553', '8549'), ('4545', '8549'), ('4547', '9549'), ('…	67	56	FAB-HEAVY_5esv_V-n1	FAB-LIGHT_5esv_V-n1	[('1549', '1554'), ('1549', '1556'), ('1549', '1557'), ('1550', '1554'), ('1550', '1556'), ('1551', '1551'), ('1551', '2549'), ('1552', '1551'), ('2547', '1551'), ('2547', '1549'), ('2551', '2547'), ('2553', '1557'), ('2553', '2547'), ('6551', '6558'), ('6551', '7545'), ('6551', '2553'), ('6551', '2554'), ('6553', '6553'), ('6553', '7547'), ('6553', '6555'), ('6553', '2551'), ('6553', '7545'), ('…	98	100	FAB-HEAVY_5esv_C1-n2	FAB-LIGHT_5esv_C1-n2
7MZG_H_L	2	X-RAY DIFFRACTION	34	30	[('8555', '8553'), ('8555', '3549'), ('8556', '4553'), ('8556', '3549'), ('8556', '4552'), ('8557', '4552'), ('8557', '4549'), ('9545', '3551'), ('9545', '3549'), ('9545', '4549'), ('9546', '3551'), ('9546', '4549'), ('9546', '9549'), ('9547', '4549'), ('9547', '5551'), ('9549', '4546'), ('9549', '4547'), ('9550', '4546'), ('3553', '3553'), ('3553', '8549'), ('4547', '9549'), ('4547', '4547'), ('…	65	56	FAB-HEAVY_5esv_V-n1	FAB-LIGHT_5esv_V-n1	[('1549', '1554'), ('1549', '1557'), ('1550', '1554'), ('1551', '1551'), ('1551', '2549'), ('1552', '1551'), ('2547', '1549'), ('2547', '1551'), ('2551', '2547'), ('2553', '1557'), ('2553', '2547'), ('6551', '7545'), ('6551', '2553'), ('6551', '2554'), ('6553', '6553'), ('6553', '6555'), ('6553', '7547'), ('6553', '7545'), ('6553', '7546'), ('6553', '2551'), ('6554', '6553'), ('6554', '6554'), ('…	98	100	FAB-HEAVY_5esv_C1-n2	FAB-LIGHT_5esv_C1-n2
7KMH_A_B	1.72	X-RAY DIFFRACTION	26	33	[('8555', '8553'), ('8555', '8554'), ('9547', '3551'), ('9547', '4549'), ('9547', '3549'), ('9549', '3551'), ('9549', '4547'), ('9550', '4546'), ('3551', '9549'), ('3553', '3553'), ('3553', '8549'), ('4545', '8549'), ('4546', '8549'), ('4547', '9549'), ('4547', '4547'), ('4547', '8549'), ('4549', '9547'), ('4549', '9546'), ('4554', '9545'), ('5549', '9545'), ('8549', '4546'), ('8549', '3553'), ('…	65	55	FAB-HEAVY_5esv_V-n1	FAB-LIGHT_5esv_V-n1	[('1549', '1554'), ('1549', '1557'), ('1550', '1554'), ('1551', '1551'), ('1551', '2549'), ('1552', '1551'), ('1552', '1552'), ('1553', '1551'), ('1554', '9552'), ('2543', '9550'), ('2545', '1549'), ('2547', '1551'), ('2547', '1549'), ('2551', '2547'), ('2553', '2547'), ('6551', '7545'), ('6551', '2553'), ('6551', '2554'), ('6553', '6553'), ('6553', '7547'), ('6553', '6555'), ('6553', '7545'), ('…	94	95	FAB-HEAVY_5esv_C1-n2	FAB-LIGHT_5esv_C1-n2
7KN4_H_L	2.7	X-RAY DIFFRACTION	34	29	[('8558', '9547'), ('9545', '3551'), ('9545', '3549'), ('9545', '4549'), ('9545', '4552'), ('9546', '3551'), ('9546', '4549'), ('9547', '4552'), ('9547', '4549'), ('9549', '4547'), ('9550', '4546'), ('3551', '9549'), ('3553', '3553'), ('3553', '8549'), ('4545', '8549'), ('4546', '8549'), ('4546', '9551'), ('4547', '9549'), ('4547', '4547'), ('4547', '8549'), ('4549', '9547'), ('4549', '8553'), ('…	44	42	FAB-HEAVY_5esv_V-n1	FAB-LIGHT_5esv_V-n1	[('1549', '1554'), ('1549', '1557'), ('1550', '1556'), ('1550', '1554'), ('1551', '1551'), ('1552', '1551'), ('2547', '1551'), ('2547', '1549'), ('2551', '7549'), ('2553', '1557'), ('2553', '2547'), ('2553', '2545'), ('6551', '7539'), ('6551', '7545'), ('6553', '2551'), ('6553', '7546'), ('6553', '7547'), ('6553', '2552'), ('6553', '7545'), ('6554', '6556'), ('6554', '6553'), ('6556', '6553'), ('…	99	36	FAB-HEAVY_5esv_C1-n2	FAB-LIGHT_5esv_C1-n2
7M7W_A_B	2.65	X-RAY DIFFRACTION	33	34	[('8555', '3547'), ('9542', '9547'), ('9542', '8553'), ('9543', '3547'), ('9543', '3549'), ('9543', '3546'), ('9544', '3549'), ('9545', '3551'), ('9545', '3549'), ('9546', '3551'), ('9546', '8551'), ('9546', '9549'), ('9546', '4549'), ('9547', '4549'), ('9549', '4547'), ('9549', '3551'), ('9550', '4546'), ('3551', '9549'), ('3553', '3553'), ('3553', '8549'), ('4545', '8549'), ('4546', '8549'), ('…	48	44	FAB-HEAVY_5esv_V-n1	FAB-LIGHT_5esv_V-n1	[('1549', '1554'), ('1549', '1556'), ('1549', '1557'), ('1550', '1556'), ('1550', '1554'), ('1551', '1551'), ('1552', '1551'), ('2547', '1551'), ('2551', '7549'), ('2551', '2547'), ('2553', '1557'), ('2553', '2547'), ('2553', '2545'), ('6551', '7539'), ('6551', '7545'), ('6553', '7546'), ('6553', '2551'), ('6553', '2552'), ('6554', '6556'), ('6554', '6553'), ('6555', '6553'), ('6556', '6553'), ('…	100	37	FAB-HEAVY_5esv_C1-n2	FAB-LIGHT_5esv_C1-n2
7M7W_C_D	2.65	X-RAY DIFFRACTION	36	33	[('8554', '4552'), ('8554', '4549'), ('8554', '5551'), ('9543', '4552'), ('9544', '9547'), ('9544', '3545'), ('9544', '8553'), ('9545', '3547'), ('9545', '3551'), ('9545', '3549'), ('9545', '4552'), ('9545', '4553'), ('9546', '3551'), ('9546', '9547'), ('9547', '4549'), ('9549', '4546'), ('9549', '4547'), ('9549', '9549'), ('9549', '3551'), ('9550', '4546'), ('3551', '9549'), ('3553', '3553'), ('…	47	46	FAB-HEAVY_5esv_V-n1	FAB-LIGHT_5esv_V-n1	[('1549', '1554'), ('1549', '1556'), ('1549', '1557'), ('1550', '1556'), ('1550', '1554'), ('1551', '1551'), ('1552', '1551'), ('2547', '1551'), ('2551', '2549'), ('2551', '7549'), ('2553', '1557'), ('2553', '2547'), ('6551', '7539'), ('6551', '7545'), ('6551', '2553'), ('6553', '7546'), ('6553', '2551'), ('6553', '2552'), ('6554', '6556'), ('6554', '6553'), ('6554', '7547'), ('6556', '6553'), ('…	98	41	FAB-HEAVY_5esv_C1-n2	FAB-LIGHT_5esv_C1-n2
7EAN_H_L	1.91	X-RAY DIFFRACTION	35	44	[('8554', '4552'), ('8554', '5551'), ('8555', '4552'), ('9543', '8553'), ('9543', '9547'), ('9544', '8553'), ('9544', '9547'), ('9545', '3551'), ('9545', '8551'), ('9545', '3549'), ('9545', '5551'), ('9545', '8553'), ('9545', '4552'), ('9546', '9547'), ('9546', '3551'), ('9546', '8551'), ('9546', '4549'), ('9547', '4549'), ('9547', '5551'), ('9549', '3551'), ('9549', '4546'), ('9549', '4547'), ('…	38	58	FAB-HEAVY_5esv_V-n1	FAB-LIGHT_5esv_V-n1	[('1549', '1554'), ('1549', '1557'), ('1549', '1556'), ('1549', '2543'), ('1550', '1554'), ('1550', '1556'), ('1551', '1551'), ('1551', '2551'), ('1552', '1551'), ('1552', '1552'), ('1553', '1551'), ('1554', '1550'), ('1554', '1552'), ('1555', '9551'), ('1556', '9550'), ('2547', '1551'), ('2547', '1549'), ('2551', '2547'), ('2553', '1557'), ('2553', '2547'), ('6551', '6558'), ('6551', '7541'), ('…	67	61	FAB-HEAVY_5esv_C1-n2	FAB-LIGHT_5esv_C1-n2
7CJF_A_B	2.11	X-RAY DIFFRACTION	35	32	[('9541', '9547'), ('9542', '3547'), ('9542', '8554'), ('9542', '8553'), ('9543', '4552'), ('9544', '4552'), ('9544', '4549'), ('9545', '3549'), ('9545', '3551'), ('9545', '4552'), ('9545', '8553'), ('9546', '3551'), ('9546', '4549'), ('9547', '4549'), ('9547', '5551'), ('9549', '4547'), ('9549', '3551'), ('9550', '4546'), ('3553', '3553'), ('3553', '8549'), ('4545', '8549'), ('4546', '8549'), ('…	68	56	FAB-HEAVY_5esv_V-n1	FAB-LIGHT_5esv_V-n1	[('1548', '1556'), ('1549', '1554'), ('1549', '1556'), ('1549', '1557'), ('1550', '1554'), ('1551', '1551'), ('1551', '2549'), ('1552', '1551'), ('2547', '1551'), ('2547', '1549'), ('2551', '2547'), ('2553', '1557'), ('2553', '2547'), ('6551', '7545'), ('6551', '2553'), ('6551', '2554'), ('6553', '6553'), ('6553', '6555'), ('6553', '7547'), ('6553', '7545'), ('6553', '7546'), ('6553', '2551'), ('…	92	100	FAB-HEAVY_5esv_C1-n2	FAB-LIGHT_5esv_C1-n2
7KMI_A_B	1.73	X-RAY DIFFRACTION	37	36	[('9543', '3547'), ('9544', '8553'), ('9544', '8551'), ('9545', '3551'), ('9545', '3549'), ('9545', '8553'), ('9545', '4549'), ('9546', '3551'), ('9546', '8551'), ('9546', '9549'), ('9546', '4549'), ('9546', '9547'), ('9547', '4549'), ('9547', '5551'), ('9549', '4546'), ('9549', '4547'), ('9549', '3551'), ('9550', '4546'), ('3551', '9549'), ('3553', '3553'), ('3553', '8549'), ('4545', '8549'), ('…	66	55	FAB-HEAVY_5esv_V-n1	FAB-LIGHT_5esv_V-n1	[('1549', '1554'), ('1549', '1557'), ('1550', '1554'), ('1551', '1551'), ('1551', '2549'), ('1552', '1551'), ('1552', '1552'), ('1554', '1552'), ('1554', '9552'), ('2543', '9550'), ('2545', '1549'), ('2547', '1551'), ('2547', '1549'), ('2551', '2547'), ('2553', '1557'), ('2553', '2547'), ('6551', '2554'), ('6551', '7545'), ('6551', '2553'), ('6553', '6553'), ('6553', '6555'), ('6553', '7547'), ('…	93	94	FAB-HEAVY_5esv_C1-n2	FAB-LIGHT_5esv_C1-n2
7CM4_H_L	2.71	X-RAY DIFFRACTION	41	33	[('8556', '8553'), ('9541', '9545'), ('9541', '8553'), ('9541', '3546'), ('9541', '8555'), ('9542', '4553'), ('9542', '3547'), ('9543', '8553'), ('9544', '4552'), ('9544', '4549'), ('9544', '3549'), ('9545', '3551'), ('9546', '3551'), ('9546', '4549'), ('9546', '9549'), ('9547', '4549'), ('9549', '4547'), ('9549', '9549'), ('9549', '3551'), ('9550', '4546'), ('3551', '9549'), ('3553', '3553'), ('…	39	44	FAB-HEAVY_5esv_V-n1	FAB-LIGHT_5esv_V-n1	[('1549', '1554'), ('1549', '1556'), ('1549', '1557'), ('1550', '1556'), ('1550', '1554'), ('1551', '1551'), ('1551', '2549'), ('1552', '1551'), ('1554', '1549'), ('2547', '1549'), ('2547', '1551'), ('2551', '7549'), ('2551', '2547'), ('2553', '1557'), ('2553', '2547'), ('2554', '2545'), ('6551', '7545'), ('6551', '6556'), ('6551', '6557'), ('6553', '7547'), ('6553', '7546'), ('6553', '2551'), ('…	99	37	FAB-HEAVY_5esv_C1-n2	FAB-LIGHT_5esv_C1-n2
7E3O_H_L	2.51	X-RAY DIFFRACTION	28	34	[('9543', '8553'), ('9543', '9547'), ('9543', '8552'), ('9543', '3549'), ('9544', '3551'), ('9544', '3549'), ('9545', '3551'), ('9545', '4549'), ('9547', '4547'), ('9547', '4548'), ('9547', '4549'), ('9549', '4546'), ('9549', '4547'), ('3553', '3553'), ('3553', '8549'), ('4546', '8549'), ('4547', '4547'), ('4547', '8549'), ('4547', '3553'), ('4547', '9549'), ('4549', '9547'), ('4549', '9549'), ('…	64	42	FAB-HEAVY_5esv_V-n1	FAB-LIGHT_5esv_V-n1	[('1549', '1554'), ('1549', '1557'), ('1550', '1556'), ('1550', '1554'), ('1551', '1551'), ('1552', '1551'), ('2547', '1549'), ('2547', '1551'), ('2551', '7549'), ('2551', '1557'), ('2551', '2547'), ('2551', '2549'), ('2553', '1557'), ('2553', '2547'), ('2554', '2545'), ('6551', '6558'), ('6553', '2551'), ('6553', '7546'), ('6553', '7547'), ('6553', '2552'), ('6553', '7545'), ('6553', '2553'), ('…	100	37	FAB-HEAVY_5esv_C1-n2	FAB-LIGHT_5esv_C1-n2
6XKP_H_L	2.72	X-RAY DIFFRACTION	40	26	[('9540', '8553'), ('9541', '3547'), ('9541', '3545'), ('9541', '8553'), ('9542', '3547'), ('9544', '9547'), ('9544', '3547'), ('9544', '8553'), ('9544', '3549'), ('9545', '4552'), ('9545', '3551'), ('9545', '3549'), ('9545', '4553'), ('9546', '3551'), ('9546', '4549'), ('9549', '3551'), ('9549', '4547'), ('9550', '4546'), ('3553', '3553'), ('3553', '8549'), ('4545', '8549'), ('4546', '8549'), ('…	61	43	FAB-HEAVY_5esv_V-n1	FAB-LIGHT_5esv_V-n1	[('1549', '1554'), ('1549', '1557'), ('1550', '1554'), ('1551', '1551'), ('1552', '1551'), ('2547', '1551'), ('2551', '7549'), ('2551', '2547'), ('2551', '2549'), ('2553', '7549'), ('6551', '7539'), ('6551', '7545'), ('6553', '2551'), ('6553', '7546'), ('6553', '2552'), ('6554', '6556'), ('6556', '6553'), ('6556', '7549'), ('6557', '6551'), ('6558', '6551'), ('6559', '6551'), ('7546', '7549'), ('…	99	37	FAB-HEAVY_5esv_C1-n2	FAB-LIGHT_5esv_C1-n2
7N4J_H_L	2.21	X-RAY DIFFRACTION	38	32	[('8553', '9547'), ('8557', '4552'), ('9542', '8553'), ('9542', '3546'), ('9543', '3545'), ('9543', '3547'), ('9543', '3546'), ('9543', '3549'), ('9544', '3549'), ('9544', '9547'), ('9545', '4552'), ('9545', '3549'), ('9545', '3551'), ('9545', '4549'), ('9546', '3551'), ('9546', '9547'), ('9546', '4549'), ('9547', '4549'), ('9549', '3551'), ('9549', '4547'), ('9550', '4546'), ('3553', '3553'), ('…	42	42	FAB-HEAVY_5esv_V-n1	FAB-LIGHT_5esv_V-n1	[('1549', '1554'), ('1549', '1556'), ('1549', '1557'), ('1550', '1554'), ('1550', '1556'), ('1551', '1551'), ('1552', '1551'), ('2547', '1551'), ('2551', '7549'), ('2551', '2547'), ('2553', '1557'), ('2553', '7551'), ('2553', '2547'), ('2554', '2545'), ('6551', '7545'), ('6551', '6557'), ('6551', '6558'), ('6551', '6556'), ('6553', '7547'), ('6553', '7546'), ('6553', '2551'), ('6553', '7545'), ('…	99	37	FAB-HEAVY_5esv_C1-n2	FAB-LIGHT_5esv_C1-n2

## Sheet: covid VH-VL inter
#igs VH	#igs VL	#structure	% of total structure	contact	hbond	ionic	pi-stacking	pi-cation	halogen	pdb_name
4547	9549	107	100	107	0	0	0	0	0	7DJZ_A_B, 6Z2M_B_C, 6YLA_H_L, 6XC3_H_L, 6XC3_B_A, 7R8L_C_D, 7R8L_H_L, 7LOP_W_V, 7LOP_X_Y, 7NX8_A_B, 7NX8_H_L, 7NX6_A_B, 7NX6_H_L, 7CH5_H_L, 7S4S_H_L, 7CHC_H_L, 7CHC_A_B, 7NX9_A_B, 7NX9_H_L, 7NX7_A_B, 7NX7_H_L, 7NXA_A_B, 7NXA_H_L, 7KN7_H_L, 7JMO_H_L, 6XC4_H_L, 7NXB_A_B, 7NXB_H_L, 7N3I_H_L, 7KN6_H_L, 7OR9_A_B, 7OR9_H_L, 7PS1_A_B, 7CHB_H_L, 7BEI_H_L, 7CHS_H_L, 7NEG_H_L, 7CHF_H_L, 7CHF_A_B, 7KFY_H_L,…
3553	3553	107	100	107	105	0	0	0	0	7DJZ_A_B, 6Z2M_B_C, 6YLA_H_L, 6XC3_H_L, 6XC3_B_A, 7R8L_C_D, 7R8L_H_L, 7LOP_W_V, 7LOP_X_Y, 7NX8_A_B, 7NX8_H_L, 7NX6_A_B, 7NX6_H_L, 7CH5_H_L, 7S4S_H_L, 7CHC_H_L, 7CHC_A_B, 7NX9_A_B, 7NX9_H_L, 7NX7_A_B, 7NX7_H_L, 7NXA_A_B, 7NXA_H_L, 7KN7_H_L, 7JMO_H_L, 6XC4_H_L, 7NXB_A_B, 7NXB_H_L, 7N3I_H_L, 7KN6_H_L, 7OR9_A_B, 7OR9_H_L, 7PS1_A_B, 7CHB_H_L, 7BEI_H_L, 7CHS_H_L, 7NEG_H_L, 7CHF_H_L, 7CHF_A_B, 7KFY_H_L,…
4549	9547	103	96.2617	103	3	0	36	7	0	6Z2M_B_C, 6YLA_H_L, 6XC3_H_L, 6XC3_B_A, 7R8L_C_D, 7R8L_H_L, 7LOP_W_V, 7LOP_X_Y, 7NX8_A_B, 7NX8_H_L, 7NX6_A_B, 7NX6_H_L, 7CH5_H_L, 7S4S_H_L, 7CHC_H_L, 7CHC_A_B, 7NX9_A_B, 7NX9_H_L, 7NX7_A_B, 7NX7_H_L, 7NXA_A_B, 7NXA_H_L, 7KN7_H_L, 7JMO_H_L, 6XC4_H_L, 7NXB_A_B, 7NXB_H_L, 7N3I_H_L, 7KN6_H_L, 7OR9_A_B, 7OR9_H_L, 7PS1_A_B, 7CHB_H_L, 7BEI_H_L, 7CHS_H_L, 7NEG_H_L, 7CHF_H_L, 7CHF_A_B, 7BEJ_H_L, 7NEH_H_L,…
9549	4547	102	95.3271	102	0	0	0	0	0	7DJZ_A_B, 6Z2M_B_C, 6YLA_H_L, 6XC3_H_L, 6XC3_B_A, 7R8L_C_D, 7R8L_H_L, 7LOP_W_V, 7LOP_X_Y, 7NX8_A_B, 7NX8_H_L, 7NX6_A_B, 7NX6_H_L, 7CH5_H_L, 7S4S_H_L, 7CHC_H_L, 7CHC_A_B, 7NX9_A_B, 7NX9_H_L, 7NX7_A_B, 7NX7_H_L, 7NXA_A_B, 7NXA_H_L, 7KN7_H_L, 7JMO_H_L, 6XC4_H_L, 7NXB_A_B, 7NXB_H_L, 7N3I_H_L, 7KN6_H_L, 7OR9_A_B, 7OR9_H_L, 7PS1_A_B, 7CHB_H_L, 7BEI_H_L, 7CHS_H_L, 7NEG_H_L, 7CHF_H_L, 7CHF_A_B, 7KFY_H_L,…
3553	8549	97	90.6542	97	0	0	0	0	0	7DJZ_A_B, 6XC3_H_L, 6XC3_B_A, 7R8L_C_D, 7R8L_H_L, 7LOP_W_V, 7LOP_X_Y, 7NX8_A_B, 7NX8_H_L, 7NX6_A_B, 7NX6_H_L, 7CH5_H_L, 7S4S_H_L, 7CHC_H_L, 7CHC_A_B, 7NX9_A_B, 7NX9_H_L, 7NX7_A_B, 7NX7_H_L, 7NXA_A_B, 7NXA_H_L, 7KN7_H_L, 7JMO_H_L, 6XC4_H_L, 7NXB_A_B, 7NXB_H_L, 7N3I_H_L, 7KN6_H_L, 7OR9_A_B, 7PS1_A_B, 7CHB_H_L, 7CHS_H_L, 7NEG_H_L, 7CHF_H_L, 7CHF_A_B, 7KFY_H_L, 7BEJ_H_L, 7KFV_H_L, 7BZ5_H_L, 7KFX_H_L,…
9550	4546	97	90.6542	97	3	0	0	0	0	7DJZ_A_B, 6Z2M_B_C, 6YLA_H_L, 6XC3_H_L, 6XC3_B_A, 7R8L_C_D, 7R8L_H_L, 7LOP_W_V, 7LOP_X_Y, 7NX8_A_B, 7NX8_H_L, 7NX6_A_B, 7NX6_H_L, 7CH5_H_L, 7S4S_H_L, 7CHC_H_L, 7CHC_A_B, 7NX9_A_B, 7NX9_H_L, 7NX7_A_B, 7NX7_H_L, 7NXA_A_B, 7NXA_H_L, 7KN7_H_L, 7JMO_H_L, 6XC4_H_L, 7NXB_A_B, 7NXB_H_L, 7N3I_H_L, 7KN6_H_L, 7OR9_A_B, 7OR9_H_L, 7PS1_A_B, 7CHB_H_L, 7BEI_H_L, 7CHS_H_L, 7NEG_H_L, 7CHF_H_L, 7CHF_A_B, 7KFY_H_L,…
9546	3551	96	89.7196	96	80	0	1	0	0	7DJZ_A_B, 6Z2M_B_C, 6YLA_H_L, 6XC3_H_L, 6XC3_B_A, 7R8L_C_D, 7R8L_H_L, 7LOP_W_V, 7LOP_X_Y, 7NX8_A_B, 7NX8_H_L, 7NX6_A_B, 7NX6_H_L, 7CH5_H_L, 7S4S_H_L, 7CHC_H_L, 7CHC_A_B, 7NX9_A_B, 7NX9_H_L, 7NX7_A_B, 7NX7_H_L, 7NXA_A_B, 7NXA_H_L, 7KN7_H_L, 7JMO_H_L, 6XC4_H_L, 7NXB_A_B, 7NXB_H_L, 7N3I_H_L, 7KN6_H_L, 7OR9_A_B, 7OR9_H_L, 7PS1_A_B, 7CHB_H_L, 7BEI_H_L, 7CHS_H_L, 7NEG_H_L, 7CHF_H_L, 7CHF_A_B, 7KFY_H_L,…
9549	3551	94	87.8505	94	2	0	24	0	0	7DJZ_A_B, 6Z2M_B_C, 6YLA_H_L, 6XC3_H_L, 6XC3_B_A, 7R8L_C_D, 7R8L_H_L, 7LOP_W_V, 7LOP_X_Y, 7NX8_A_B, 7NX8_H_L, 7NX6_A_B, 7NX6_H_L, 7CH5_H_L, 7S4S_H_L, 7CHC_H_L, 7CHC_A_B, 7NX9_A_B, 7NX9_H_L, 7NX7_A_B, 7NX7_H_L, 7NXA_A_B, 7NXA_H_L, 7KN7_H_L, 7JMO_H_L, 6XC4_H_L, 7NXB_A_B, 7NXB_H_L, 7N3I_H_L, 7KN6_H_L, 7OR9_H_L, 7PS1_A_B, 7CHB_H_L, 7CHS_H_L, 7NEG_H_L, 7CHF_H_L, 7CHF_A_B, 7KFY_H_L, 7BEJ_H_L, 7KFV_H_L,…
4547	8549	94	87.8505	94	0	0	0	0	0	7DJZ_A_B, 6Z2M_B_C, 6YLA_H_L, 6XC3_H_L, 6XC3_B_A, 7R8L_C_D, 7R8L_H_L, 7LOP_W_V, 7LOP_X_Y, 7NX8_A_B, 7NX8_H_L, 7NX6_A_B, 7S4S_H_L, 7CHC_H_L, 7CHC_A_B, 7NX9_A_B, 7NX7_A_B, 7NXA_A_B, 7NXA_H_L, 7KN7_H_L, 7JMO_H_L, 6XC4_H_L, 7NXB_A_B, 7N3I_H_L, 7KN6_H_L, 7OR9_A_B, 7OR9_H_L, 7PS1_A_B, 7BEI_H_L, 7CHS_H_L, 7CHF_A_B, 7KFY_H_L, 7BEJ_H_L, 7KFV_H_L, 7BZ5_H_L, 7KFX_H_L, 7BEK_H_L, 7CHO_H_L, 7ORB_H_L, 7ORB_A_B,…
8549	4546	92	85.9813	92	0	0	0	0	0	7DJZ_A_B, 6Z2M_B_C, 6YLA_H_L, 6XC3_H_L, 6XC3_B_A, 7R8L_C_D, 7R8L_H_L, 7LOP_W_V, 7LOP_X_Y, 7NX8_A_B, 7NX6_A_B, 7NX6_H_L, 7CH5_H_L, 7S4S_H_L, 7CHC_H_L, 7NX9_A_B, 7NX9_H_L, 7NX7_A_B, 7NXA_A_B, 7NXA_H_L, 7KN7_H_L, 7JMO_H_L, 6XC4_H_L, 7NXB_A_B, 7NXB_H_L, 7N3I_H_L, 7KN6_H_L, 7OR9_A_B, 7OR9_H_L, 7PS1_A_B, 7CHB_H_L, 7BEI_H_L, 7CHS_H_L, 7NEG_H_L, 7CHF_H_L, 7CHF_A_B, 7KFY_H_L, 7BEJ_H_L, 7NEH_H_L, 7KFV_H_L,…
9546	4549	92	85.9813	92	0	0	0	0	0	7DJZ_A_B, 6Z2M_B_C, 6XC3_H_L, 6XC3_B_A, 7R8L_C_D, 7R8L_H_L, 7LOP_W_V, 7LOP_X_Y, 7NX8_H_L, 7NX6_A_B, 7NX6_H_L, 7CH5_H_L, 7S4S_H_L, 7CHC_H_L, 7CHC_A_B, 7NX9_A_B, 7NX9_H_L, 7NX7_A_B, 7NX7_H_L, 7NXA_H_L, 7KN7_H_L, 7JMO_H_L, 6XC4_H_L, 7NXB_A_B, 7NXB_H_L, 7N3I_H_L, 7KN6_H_L, 7OR9_A_B, 7OR9_H_L, 7PS1_A_B, 7CHB_H_L, 7BEI_H_L, 7CHS_H_L, 7NEG_H_L, 7CHF_H_L, 7CHF_A_B, 7KFY_H_L, 7BEJ_H_L, 7NEH_H_L, 7KFV_H_L,…
8549	3553	90	84.1121	90	0	0	0	0	0	6Z2M_B_C, 6YLA_H_L, 6XC3_H_L, 6XC3_B_A, 7R8L_C_D, 7R8L_H_L, 7LOP_W_V, 7LOP_X_Y, 7NX8_A_B, 7NX8_H_L, 7NX6_A_B, 7NX6_H_L, 7CH5_H_L, 7S4S_H_L, 7CHC_H_L, 7CHC_A_B, 7NX9_A_B, 7NX9_H_L, 7NX7_A_B, 7NX7_H_L, 7NXA_A_B, 7NXA_H_L, 7KN7_H_L, 7JMO_H_L, 6XC4_H_L, 7NXB_A_B, 7NXB_H_L, 7N3I_H_L, 7KN6_H_L, 7OR9_A_B, 7OR9_H_L, 7PS1_A_B, 7CHB_H_L, 7CHS_H_L, 7NEG_H_L, 7CHF_H_L, 7CHF_A_B, 7KFY_H_L, 7NEH_H_L, 7KFV_H_L,…
4547	4547	89	83.1776	89	0	0	0	0	0	7DJZ_A_B, 6YLA_H_L, 6XC3_H_L, 6XC3_B_A, 7R8L_C_D, 7R8L_H_L, 7LOP_W_V, 7NX8_A_B, 7NX8_H_L, 7NX6_A_B, 7NX6_H_L, 7S4S_H_L, 7CHC_A_B, 7NX9_A_B, 7NX9_H_L, 7NX7_A_B, 7NXA_A_B, 7NXA_H_L, 7JMO_H_L, 7NXB_A_B, 7NXB_H_L, 7N3I_H_L, 7KN6_H_L, 7OR9_A_B, 7OR9_H_L, 7PS1_A_B, 7CHB_H_L, 7BEI_H_L, 7CHS_H_L, 7NEG_H_L, 7CHF_H_L, 7KFY_H_L, 7BEJ_H_L, 7NEH_H_L, 7KFV_H_L, 7BZ5_H_L, 7KFX_H_L, 7BEK_H_L, 7ORB_H_L, 7BEN_H_L,…
4546	8549	87	81.3084	87	0	0	0	0	0	7DJZ_A_B, 6Z2M_B_C, 6YLA_H_L, 6XC3_H_L, 6XC3_B_A, 7R8L_C_D, 7R8L_H_L, 7LOP_W_V, 7LOP_X_Y, 7NX8_A_B, 7NX6_A_B, 7S4S_H_L, 7CHC_A_B, 7NX9_A_B, 7NX7_A_B, 7NXA_A_B, 7NXA_H_L, 7JMO_H_L, 6XC4_H_L, 7NXB_A_B, 7N3I_H_L, 7KN6_H_L, 7OR9_A_B, 7PS1_A_B, 7CHB_H_L, 7CHS_H_L, 7CHF_A_B, 7KFY_H_L, 7BEJ_H_L, 7KFV_H_L, 7BZ5_H_L, 7KFX_H_L, 7BEK_H_L, 7CHO_H_L, 7ORB_H_L, 7ORB_A_B, 7BEN_H_L, 7BEN_A_B, 7L7D_H_L, 7ORA_F_G,…
9547	4549	82	76.6355	82	1	0	0	0	0	7DJZ_A_B, 6Z2M_B_C, 6YLA_H_L, 6XC3_H_L, 6XC3_B_A, 7LOP_W_V, 7LOP_X_Y, 7NX8_H_L, 7NX6_H_L, 7CH5_H_L, 7S4S_H_L, 7CHC_H_L, 7CHC_A_B, 7NX9_H_L, 7NX7_H_L, 7NXA_A_B, 7NXA_H_L, 7KN7_H_L, 6XC4_H_L, 7NXB_H_L, 7N3I_H_L, 7KN6_H_L, 7OR9_H_L, 7CHB_H_L, 7BEI_H_L, 7KFY_H_L, 7BEJ_H_L, 7KFV_H_L, 7BZ5_H_L, 7KFX_H_L, 7BEK_H_L, 7CHO_H_L, 7ORB_H_L, 7ORB_A_B, 7BEN_H_L, 7BEN_A_B, 7L7D_H_L, 7ORA_F_G, 7R6W_H_L, 7JX3_A_B,…
8549	4545	79	73.8318	79	0	0	0	0	0	6Z2M_B_C, 6YLA_H_L, 6XC3_H_L, 6XC3_B_A, 7R8L_C_D, 7LOP_W_V, 7LOP_X_Y, 7NX8_A_B, 7NX8_H_L, 7NX6_A_B, 7NX6_H_L, 7S4S_H_L, 7NX9_A_B, 7NX9_H_L, 7NX7_A_B, 7NXA_A_B, 7JMO_H_L, 6XC4_H_L, 7NXB_A_B, 7N3I_H_L, 7KN6_H_L, 7OR9_A_B, 7OR9_H_L, 7PS1_A_B, 7CHB_H_L, 7BEI_H_L, 7CHS_H_L, 7NEG_H_L, 7CHF_H_L, 7CHF_A_B, 7KFY_H_L, 7BEJ_H_L, 7NEH_H_L, 7KFV_H_L, 7BZ5_H_L, 7KFX_H_L, 7BEK_H_L, 7CHO_H_L, 7ORB_H_L, 7ORB_A_B,…
4549	9546	74	69.1589	73	0	0	1	1	0	7DJZ_A_B, 6Z2M_B_C, 6YLA_H_L, 6XC3_H_L, 6XC3_B_A, 7R8L_C_D, 7R8L_H_L, 7LOP_W_V, 7LOP_X_Y, 7JMO_H_L, 7N3I_H_L, 7PS1_A_B, 7CHB_H_L, 7BEI_H_L, 7CHS_H_L, 7CHF_H_L, 7KFY_H_L, 7NEH_H_L, 7KFV_H_L, 7BZ5_H_L, 7KFX_H_L, 7BEK_H_L, 7CHO_H_L, 7ORB_H_L, 7ORB_A_B, 7BEN_H_L, 7BEN_A_B, 7L7D_H_L, 7ORA_F_G, 7ORA_A_B, 7R6W_H_L, 7R6W_A_B, 7JX3_A_B, 7JX3_H_L, 7JX3_C_D, 7BEP_H_L, 7BEP_A_B, 7CZT_H_L, 7CZT_I_M, 7LM8_H_L,…
9545	3551	73	68.2243	73	1	0	0	0	0	7DJZ_A_B, 6XC3_H_L, 6XC3_B_A, 7R8L_C_D, 7LOP_W_V, 7LOP_X_Y, 7NX8_H_L, 7CH5_H_L, 7S4S_H_L, 7CHC_H_L, 7CHC_A_B, 7NX9_H_L, 7NX7_H_L, 7NXA_H_L, 7KN7_H_L, 6XC4_H_L, 7NXB_H_L, 7N3I_H_L, 7KN6_H_L, 7OR9_H_L, 7PS1_A_B, 7CHB_H_L, 7BEI_H_L, 7CHS_H_L, 7NEG_H_L, 7CHF_H_L, 7CHF_A_B, 7BEJ_H_L, 7NEH_H_L, 7KFV_H_L, 7BZ5_H_L, 7KFX_H_L, 7BEK_H_L, 7CHO_H_L, 7ORB_A_B, 7BEN_A_B, 7R6W_H_L, 7R6W_A_B, 7JX3_A_B, 7JX3_C_D,…
4545	8549	67	62.6168	67	2	0	0	0	0	7DJZ_A_B, 6XC3_H_L, 6XC3_B_A, 7R8L_C_D, 7LOP_W_V, 7LOP_X_Y, 7NX8_A_B, 7S4S_H_L, 7NX9_A_B, 7NX7_A_B, 7NXA_A_B, 7NXA_H_L, 7KN7_H_L, 7JMO_H_L, 6XC4_H_L, 7NXB_H_L, 7N3I_H_L, 7KN6_H_L, 7PS1_A_B, 7CHB_H_L, 7CHF_H_L, 7KFY_H_L, 7KFV_H_L, 7BZ5_H_L, 7KFX_H_L, 7BEK_H_L, 7CHO_H_L, 7ORB_H_L, 7BEN_H_L, 7L7D_H_L, 7ORA_F_G, 7ORA_A_B, 7R6W_H_L, 7R6W_A_B, 7JX3_A_B, 7JX3_C_D, 7BEP_H_L, 7LM8_H_L, 7KN3_H_L, 7KMG_A_B,…
9545	4552	63	58.8785	61	2	0	25	0	0	7DJZ_A_B, 6Z2M_B_C, 6YLA_H_L, 6XC3_H_L, 7R8L_C_D, 7R8L_H_L, 7LOP_W_V, 7NX8_H_L, 7NX6_H_L, 7CH5_H_L, 7S4S_H_L, 7CHC_H_L, 7CHC_A_B, 7NX9_H_L, 7NX7_H_L, 7NXA_H_L, 7KN7_H_L, 7JMO_H_L, 6XC4_H_L, 7NXB_H_L, 7N3I_H_L, 7KN6_H_L, 7OR9_H_L, 7NEG_H_L, 7CHF_H_L, 7CHF_A_B, 7BEJ_H_L, 7NEH_H_L, 7BEK_H_L, 7CHO_H_L, 7ORB_H_L, 7BEN_H_L, 7ORA_F_G, 7JX3_H_L, 7JX3_C_D, 7LM8_H_L, 7MJK_H_I, 7MJK_F_G, 7MJK_D_E, 7KMG_A_B,…
9546	8551	60	56.0748	60	2	0	0	0	0	7DJZ_A_B, 6Z2M_B_C, 6XC3_H_L, 6XC3_B_A, 7R8L_C_D, 7R8L_H_L, 7LOP_W_V, 7LOP_X_Y, 7NX8_H_L, 7NX6_A_B, 7CH5_H_L, 7S4S_H_L, 7CHC_H_L, 7CHC_A_B, 7NX9_A_B, 7NX7_A_B, 7NXA_A_B, 7NXA_H_L, 7KN7_H_L, 7JMO_H_L, 6XC4_H_L, 7NXB_A_B, 7N3I_H_L, 7OR9_A_B, 7PS1_A_B, 7BEI_H_L, 7CHS_H_L, 7NEG_H_L, 7CHF_H_L, 7CHF_A_B, 7NEH_H_L, 7BZ5_H_L, 7BEK_H_L, 7CHO_H_L, 7ORB_H_L, 7ORB_A_B, 7ORA_A_B, 7R6W_H_L, 7R6W_A_B, 7JX3_A_B,…
9546	9549	55	51.4019	55	0	0	2	0	0	7DJZ_A_B, 6Z2M_B_C, 6XC3_H_L, 7LOP_W_V, 7NX8_A_B, 7NX8_H_L, 7NX6_A_B, 7NX6_H_L, 7CH5_H_L, 7S4S_H_L, 7CHC_H_L, 7NX9_A_B, 7NX9_H_L, 7NX7_A_B, 7NX7_H_L, 7NXA_A_B, 7NXA_H_L, 7KN7_H_L, 6XC4_H_L, 7NXB_A_B, 7NXB_H_L, 7KN6_H_L, 7OR9_A_B, 7PS1_A_B, 7CHS_H_L, 7BEK_H_L, 7CHO_H_L, 7ORB_A_B, 7BEN_A_B, 7ORA_A_B, 7R6W_H_L, 7JX3_A_B, 7JX3_H_L, 7JX3_C_D, 7KN3_H_L, 7MJK_H_I, 7MJK_F_G, 7MJK_D_E, 7KMG_A_B, 7B3O_H_L,…
5549	9545	54	50.4673	54	5	0	6	0	0	6Z2M_B_C, 6YLA_H_L, 6XC3_H_L, 6XC3_B_A, 7R8L_C_D, 7R8L_H_L, 7LOP_W_V, 7NX8_H_L, 7NX6_H_L, 7NX9_H_L, 7NX7_H_L, 7NXA_H_L, 7NXB_H_L, 7N3I_H_L, 7OR9_H_L, 7NEG_H_L, 7KFY_H_L, 7KFV_H_L, 7KFX_H_L, 7ORB_H_L, 7ORB_A_B, 7BEN_H_L, 7BEN_A_B, 7L7D_H_L, 7ORA_F_G, 7R6W_H_L, 7JX3_H_L, 7JX3_C_D, 7BEP_A_B, 7KN3_H_L, 7Q6E_E_F, 7Q6E_H_L, 7Q6E_J_K, 7Q0G_A_B, 7Q0G_H_L, 6ZCZ_H_L, 7KQB_H_L, 7KQB_K_J, 7M71_H_L, 7MZH_H_L,…
9546	9547	52	48.5981	52	0	0	5	6	0	7DJZ_A_B, 7LOP_X_Y, 7NX8_A_B, 7NX8_H_L, 7NX6_H_L, 7CH5_H_L, 7CHC_H_L, 7NX9_A_B, 7NX9_H_L, 7NX7_A_B, 7NX7_H_L, 7NXA_A_B, 7NXA_H_L, 7KN7_H_L, 7JMO_H_L, 6XC4_H_L, 7NXB_A_B, 7NXB_H_L, 7KN6_H_L, 7OR9_A_B, 7PS1_A_B, 7BEI_H_L, 7CHF_H_L, 7BZ5_H_L, 7CHO_H_L, 7ORB_A_B, 7L7D_H_L, 7ORA_A_B, 7R6W_A_B, 7JX3_A_B, 7JX3_H_L, 7JX3_C_D, 7BEP_H_L, 7LM8_H_L, 7KN3_H_L, 7MJK_H_I, 7MJK_F_G, 7MJK_D_E, 7B3O_H_L, 6ZCZ_H_L,…
9544	8553	51	47.6636	51	3	0	7	0	0	7DJZ_A_B, 7NX8_H_L, 7NX6_H_L, 7CHC_H_L, 7CHC_A_B, 7NX9_H_L, 7NX7_H_L, 7NXA_H_L, 7KN7_H_L, 6XC4_H_L, 7NXB_H_L, 7KN6_H_L, 7OR9_H_L, 7CHB_H_L, 7NEG_H_L, 7CHF_A_B, 7BEJ_H_L, 7NEH_H_L, 7BEK_H_L, 7ORB_H_L, 7BEN_H_L, 7L7D_H_L, 7ORA_F_G, 7R6W_A_B, 7JX3_A_B, 7JX3_H_L, 7BEP_H_L, 7CZT_H_L, 7CZT_I_M, 7LM8_H_L, 7KN3_H_L, 7MJK_H_I, 7MJK_F_G, 7MJK_D_E, 7KMG_A_B, 7B3O_H_L, 6ZCZ_H_L, 7PS4_H_L, 7N4I_H_L, 7MZK_N_M,…
9545	4549	50	46.729	50	0	0	2	0	0	7DJZ_A_B, 6Z2M_B_C, 6YLA_H_L, 6XC3_H_L, 7R8L_C_D, 7R8L_H_L, 7LOP_W_V, 7NX8_H_L, 7NX6_H_L, 7CH5_H_L, 7CHC_H_L, 7NX9_H_L, 7NX7_H_L, 7NXA_H_L, 7KN7_H_L, 6XC4_H_L, 7NXB_H_L, 7OR9_H_L, 7CHB_H_L, 7CHF_H_L, 7CHO_H_L, 7ORB_H_L, 7BEN_H_L, 7ORA_F_G, 7JX3_H_L, 7JX3_C_D, 7BEP_A_B, 7CZT_H_L, 7CZT_I_M, 7LM8_H_L, 7MJK_H_I, 7MJK_F_G, 7MJK_D_E, 7B3O_H_L, 7PS4_H_L, 7N4I_H_L, 7MZK_N_M, 7MZK_C_D, 7MZJ_C_D, 7MZI_H_L,…
4549	9545	45	42.0561	45	0	0	5	0	0	6XC3_B_A, 7R8L_C_D, 7NX8_H_L, 7NX6_H_L, 7S4S_H_L, 7NX9_H_L, 7NX7_H_L, 7NXA_H_L, 7NXB_H_L, 7OR9_H_L, 7BEI_H_L, 7NEG_H_L, 7CHF_A_B, 7KFY_H_L, 7KFV_H_L, 7KFX_H_L, 7ORB_A_B, 7BEN_A_B, 7ORA_F_G, 7ORA_A_B, 7R6W_H_L, 7JX3_H_L, 7BEP_A_B, 7CZT_H_L, 7CZT_I_M, 7KMG_A_B, 7Q6E_E_F, 7Q6E_H_L, 7Q6E_J_K, 7Q0G_A_B, 6ZCZ_H_L, 7KQB_H_L, 7KQB_K_J, 7M71_H_L, 7N4I_H_L, 7MZK_N_M, 7MZJ_N_M, 7JMP_H_L, 7BEH_H_L, 7PS6_C_D,…
9549	4546	44	41.1215	44	0	0	0	0	0	6YLA_H_L, 7R8L_H_L, 7LOP_X_Y, 7NX8_H_L, 7S4S_H_L, 7CHC_H_L, 7NX7_H_L, 7OR9_H_L, 7BEI_H_L, 7NEG_H_L, 7CHF_H_L, 7BEJ_H_L, 7NEH_H_L, 7KFV_H_L, 7BZ5_H_L, 7BEK_H_L, 7ORB_A_B, 7BEN_A_B, 7R6W_H_L, 7R6W_A_B, 7JX3_H_L, 7JX3_C_D, 7BEP_A_B, 7CZT_H_L, 7CZT_I_M, 7LM8_H_L, 7LM8_M_N, 7KN3_H_L, 7B3O_H_L, 7Q0G_H_L, 7KQB_H_L, 7MZK_N_M, 7MZJ_C_D, 7MZJ_N_M, 7JMP_H_L, 7BEH_H_L, 7PS6_H_L, 7PS6_C_D, 7MZF_H_L, 7MZG_H_L,…
9547	5551	43	40.1869	43	4	0	0	0	0	6Z2M_B_C, 6YLA_H_L, 6XC3_H_L, 7R8L_C_D, 7LOP_W_V, 7NX8_H_L, 7NX6_H_L, 7NX9_H_L, 7NX7_H_L, 7NXA_H_L, 7NXB_H_L, 7BEI_H_L, 7CHS_H_L, 7NEG_H_L, 7CHF_H_L, 7KFY_H_L, 7NEH_H_L, 7KFV_H_L, 7BZ5_H_L, 7KFX_H_L, 7ORB_A_B, 7BEN_A_B, 7JX3_H_L, 7BEP_A_B, 7LM8_H_L, 7LM8_M_N, 7MJK_H_I, 7MJK_F_G, 7MJK_D_E, 7KMG_A_B, 7B3O_H_L, 6ZCZ_H_L, 7KQB_H_L, 7KQB_K_J, 7M71_H_L, 7N4I_H_L, 7MZK_N_M, 7MZJ_N_M, 7PS6_H_L, 7MZG_H_L,…
4549	9549	42	39.2523	42	0	0	1	0	0	7R8L_H_L, 7CHC_A_B, 7NX7_H_L, 7NXB_H_L, 7N3I_H_L, 7PS1_A_B, 7CHB_H_L, 7CHS_H_L, 7CHF_A_B, 7CHO_H_L, 7ORB_H_L, 7BEN_H_L, 7L7D_H_L, 7ORA_F_G, 7R6W_H_L, 7BEP_H_L, 7BEP_A_B, 7LM8_M_N, 7KMG_A_B, 7Q6E_E_F, 7Q6E_H_L, 7Q0G_A_B, 7Q0G_H_L, 6ZCZ_H_L, 7KQB_H_L, 7PS4_H_L, 7MZH_H_L, 7MZK_C_D, 7MZJ_C_D, 7MZJ_N_M, 7MZI_H_L, 7JMP_H_L, 7E7Y_A_B, 7BEH_H_L, 7PS6_C_D, 7KN4_H_L, 7M7W_C_D, 7CJF_A_B, 7CM4_H_L, 7E3O_H_L,…
9545	3549	41	38.3178	41	1	0	2	0	0	7NX8_H_L, 7NX6_H_L, 7CH5_H_L, 7S4S_H_L, 7CHC_A_B, 7NX9_H_L, 7NX7_H_L, 7NXA_H_L, 7NXB_H_L, 7OR9_H_L, 7CHF_A_B, 7CHO_H_L, 7R6W_H_L, 7JX3_H_L, 7JX3_C_D, 7LM8_H_L, 7LM8_M_N, 7MJK_H_I, 7MJK_F_G, 7MJK_D_E, 7KMG_A_B, 6ZCZ_H_L, 7PS4_H_L, 7N4I_H_L, 7MZK_C_D, 7MZJ_C_D, 7MZJ_N_M, 7MZI_H_L, 7JMP_H_L, 7E7Y_A_B, 7BEH_H_L, 7MZF_H_L, 7MZG_H_L, 7KN4_H_L, 7M7W_A_B, 7M7W_C_D, 7EAN_H_L, 7CJF_A_B, 7KMI_A_B, 6XKP_H_L,…
3551	9549	36	33.6449	36	0	0	0	0	0	6Z2M_B_C, 7LOP_X_Y, 7NX6_A_B, 7N3I_H_L, 7OR9_H_L, 7PS1_A_B, 7CHS_H_L, 7KFX_H_L, 7CHO_H_L, 7ORB_H_L, 7BEN_H_L, 7L7D_H_L, 7ORA_F_G, 7R6W_H_L, 7R6W_A_B, 7JX3_A_B, 7JX3_H_L, 7BEP_H_L, 7BEP_A_B, 7KMG_A_B, 7Q6E_E_F, 7Q6E_H_L, 7Q6E_J_K, 7Q0G_A_B, 7KQB_H_L, 7PS4_H_L, 7MZH_H_L, 7JMP_H_L, 7E7Y_A_B, 7PS6_C_D, 7KMH_A_B, 7KN4_H_L, 7M7W_A_B, 7M7W_C_D, 7KMI_A_B, 7CM4_H_L
9545	8553	34	31.7757	34	0	0	2	0	0	7DJZ_A_B, 6Z2M_B_C, 6YLA_H_L, 6XC3_H_L, 7R8L_C_D, 7LOP_W_V, 7CH5_H_L, 7S4S_H_L, 7KN7_H_L, 6XC4_H_L, 7KN6_H_L, 7NEG_H_L, 7CHF_H_L, 7KFY_H_L, 7BEJ_H_L, 7NEH_H_L, 7KFV_H_L, 7KFX_H_L, 7BEK_H_L, 7ORB_H_L, 7BEN_H_L, 7ORA_F_G, 7ORA_A_B, 7LM8_H_L, 7Q6E_E_F, 7Q6E_H_L, 7Q6E_J_K, 7Q0G_A_B, 7PS6_H_L, 7BEL_A_B, 7MZF_H_L, 7EAN_H_L, 7CJF_A_B, 7KMI_A_B
8553	9547	32	29.9065	32	10	7	2	0	0	6XC3_B_A, 7CH5_H_L, 7S4S_H_L, 7CHC_H_L, 7KN7_H_L, 7JMO_H_L, 6XC4_H_L, 7KN6_H_L, 7BEI_H_L, 7CHS_H_L, 7CHF_H_L, 7BEJ_H_L, 7BZ5_H_L, 7BEK_H_L, 7CZT_H_L, 7CZT_I_M, 7LM8_M_N, 7KN3_H_L, 7B3O_H_L, 7Q6E_E_F, 7Q6E_H_L, 7Q6E_J_K, 7Q0G_A_B, 7KQB_H_L, 7M71_H_L, 7E7Y_A_B, 7PS6_H_L, 7PS6_C_D, 7MZG_H_L, 7KMH_A_B, 7M7W_C_D, 7N4J_H_L
9544	4552	30	28.0374	30	1	0	6	2	0	6XC3_B_A, 7R8L_H_L, 7LOP_X_Y, 7S4S_H_L, 7JMO_H_L, 7N3I_H_L, 7CHB_H_L, 7BEI_H_L, 7CHS_H_L, 7CHF_H_L, 7KFY_H_L, 7KFV_H_L, 7KFX_H_L, 7ORB_H_L, 7BEN_H_L, 7L7D_H_L, 7ORA_F_G, 7R6W_A_B, 7JX3_A_B, 7BEP_H_L, 7BEP_A_B, 7LM8_M_N, 7KN3_H_L, 7Q0G_H_L, 7KQB_H_L, 7KQB_K_J, 7M71_H_L, 7MZK_N_M, 7CJF_A_B, 7CM4_H_L
9543	8553	29	27.1028	29	3	0	3	0	0	7DJZ_A_B, 7NX8_H_L, 7NX6_H_L, 7CHC_A_B, 7NX9_H_L, 7NX7_H_L, 7NXA_H_L, 7NXB_H_L, 7OR9_H_L, 7BEI_H_L, 7CHF_H_L, 7CHF_A_B, 7KFY_H_L, 7KFV_H_L, 7KFX_H_L, 7ORB_A_B, 7BEN_A_B, 7R6W_H_L, 7JX3_C_D, 7LM8_H_L, 7LM8_M_N, 7KMG_A_B, 6ZCZ_H_L, 7N4I_H_L, 7MZK_N_M, 7PS6_H_L, 7EAN_H_L, 7CM4_H_L, 7E3O_H_L
8549	4547	28	26.1682	28	0	0	0	0	0	7DJZ_A_B, 6Z2M_B_C, 7LOP_W_V, 7NX6_A_B, 7NX6_H_L, 7CHC_A_B, 7NX9_A_B, 7NXA_A_B, 6XC4_H_L, 7KN6_H_L, 7CHF_A_B, 7CHO_H_L, 7R6W_A_B, 7JX3_A_B, 7KMG_A_B, 7Q6E_E_F, 7Q6E_H_L, 7Q6E_J_K, 7Q0G_A_B, 7PS4_H_L, 7MZH_H_L, 7MZK_C_D, 7MZJ_C_D, 7MZI_H_L, 7KN4_H_L, 7M7W_A_B, 7EAN_H_L, 7N4J_H_L
3549	9547	27	25.2336	27	4	0	3	0	0	7CH5_H_L, 7S4S_H_L, 7CHC_H_L, 7KN7_H_L, 7JMO_H_L, 6XC4_H_L, 7KN6_H_L, 7PS1_A_B, 7BEI_H_L, 7ORB_H_L, 7ORB_A_B, 7BEN_A_B, 7L7D_H_L, 7ORA_F_G, 7ORA_A_B, 7JX3_C_D, 7CZT_H_L, 7CZT_I_M, 7KN3_H_L, 7Q6E_E_F, 7Q6E_H_L, 7Q6E_J_K, 7Q0G_A_B, 7KQB_H_L, 7KQB_K_J, 7M71_H_L, 7EAN_H_L
8555	8553	26	24.2991	26	1	0	1	0	0	6XC3_B_A, 7R8L_H_L, 7NX8_A_B, 7NX6_A_B, 7S4S_H_L, 7NX9_A_B, 7NX7_A_B, 7NXA_A_B, 7JMO_H_L, 7NXB_A_B, 7N3I_H_L, 7OR9_A_B, 7PS1_A_B, 7CHB_H_L, 7KFY_H_L, 7KFV_H_L, 7KFX_H_L, 7R6W_A_B, 7JX3_A_B, 7BEP_H_L, 7KN3_H_L, 7KQB_H_L, 7KQB_K_J, 7M71_H_L, 7MZG_H_L, 7KMH_A_B
9544	9547	25	23.3645	25	6	0	0	1	0	7DJZ_A_B, 7NX8_H_L, 7NX6_H_L, 7CHC_H_L, 7NX7_H_L, 7NXA_H_L, 7KN7_H_L, 6XC4_H_L, 7NXB_H_L, 7KN6_H_L, 7JX3_H_L, 7LM8_H_L, 7KMG_A_B, 7B3O_H_L, 7PS4_H_L, 7N4I_H_L, 7MZJ_N_M, 7JMP_H_L, 7E7Y_A_B, 7BEH_H_L, 7MZF_H_L, 7M7W_C_D, 7EAN_H_L, 6XKP_H_L, 7N4J_H_L
9544	3549	23	21.4953	23	5	0	0	0	0	7NX8_H_L, 7NX9_H_L, 7NX7_H_L, 7NXB_H_L, 7OR9_H_L, 7CHO_H_L, 7R6W_H_L, 7JX3_H_L, 7CZT_H_L, 7CZT_I_M, 7LM8_H_L, 7LM8_M_N, 7PS4_H_L, 7MZK_C_D, 7MZJ_C_D, 7MZJ_N_M, 7MZI_H_L, 7E7Y_A_B, 7M7W_A_B, 7CM4_H_L, 7E3O_H_L, 6XKP_H_L, 7N4J_H_L
9543	3547	21	19.6262	21	4	0	2	1	0	7LOP_X_Y, 7NX8_H_L, 7NX6_H_L, 7NX9_H_L, 7NX7_H_L, 7NXA_H_L, 7NXB_H_L, 7BEI_H_L, 7KFV_H_L, 7CHO_H_L, 7JX3_H_L, 7LM8_M_N, 7KMG_A_B, 6ZCZ_H_L, 7PS4_H_L, 7N4I_H_L, 7JMP_H_L, 7BEH_H_L, 7M7W_A_B, 7KMI_A_B, 7N4J_H_L
9544	8551	21	19.6262	21	3	0	0	0	0	7DJZ_A_B, 7CHC_H_L, 7CHC_A_B, 7KN7_H_L, 6XC4_H_L, 7KN6_H_L, 7NEG_H_L, 7CHF_A_B, 7BEJ_H_L, 7NEH_H_L, 7BEK_H_L, 7CHO_H_L, 7LM8_H_L, 7MJK_H_I, 7MJK_F_G, 7MJK_D_E, 7B3O_H_L, 7MZJ_N_M, 7PS6_H_L, 7MZF_H_L, 7KMI_A_B
8554	4552	20	18.6916	20	0	0	7	7	0	7DJZ_A_B, 7CHC_A_B, 7CHS_H_L, 7NEG_H_L, 7CHF_A_B, 7BEJ_H_L, 7NEH_H_L, 7LM8_M_N, 7Q0G_H_L, 7KQB_H_L, 7KQB_K_J, 7M71_H_L, 7MZH_H_L, 7MZK_N_M, 7JMP_H_L, 7E7Y_A_B, 7MZF_H_L, 7M7W_C_D, 7EAN_H_L, 6XKP_H_L
8556	8553	18	16.8224	18	1	0	1	0	0	6XC3_B_A, 7R8L_H_L, 7NX6_A_B, 7S4S_H_L, 7NX9_A_B, 7NXA_A_B, 7JMO_H_L, 7N3I_H_L, 7OR9_A_B, 7NEG_H_L, 7KFY_H_L, 7BEJ_H_L, 7NEH_H_L, 7KFV_H_L, 7KFX_H_L, 7BEK_H_L, 7MZF_H_L, 7CM4_H_L
4552	9545	18	16.8224	18	1	0	0	0	0	7KFY_H_L, 7KFV_H_L, 7KFX_H_L, 7ORB_A_B, 7BEN_A_B, 7ORA_A_B, 7JX3_C_D, 7BEP_A_B, 7Q6E_E_F, 7Q6E_H_L, 7Q6E_J_K, 7Q0G_A_B, 7MZH_H_L, 7JMP_H_L, 7BEH_H_L, 7BEL_A_B, 7KMI_A_B, 6XKP_H_L
9543	4552	18	16.8224	18	2	0	3	1	0	7LOP_X_Y, 7N3I_H_L, 7CHB_H_L, 7BEI_H_L, 7CHS_H_L, 7CHF_H_L, 7KFY_H_L, 7KFV_H_L, 7KFX_H_L, 7ORB_H_L, 7BEN_H_L, 7ORA_F_G, 7R6W_A_B, 7JX3_A_B, 7BEP_H_L, 7JMP_H_L, 7M7W_C_D, 7CJF_A_B
4552	9547	18	16.8224	18	0	0	4	1	0	6Z2M_B_C, 7CH5_H_L, 7S4S_H_L, 7CHF_H_L, 7BEJ_H_L, 7BZ5_H_L, 7BEK_H_L, 7ORB_H_L, 7BEN_H_L, 7L7D_H_L, 7ORA_F_G, 7JX3_C_D, 7LM8_M_N, 7KQB_H_L, 7KQB_K_J, 7M71_H_L, 7M7W_A_B, 7N4J_H_L
9542	8553	18	16.8224	18	3	0	1	0	0	7DJZ_A_B, 7BEI_H_L, 7CHS_H_L, 7CHF_H_L, 7KFY_H_L, 7KFV_H_L, 7R6W_H_L, 7R6W_A_B, 7JX3_A_B, 7BEP_H_L, 7LM8_H_L, 7LM8_M_N, 7PS4_H_L, 7MZK_N_M, 7PS6_H_L, 7M7W_A_B, 7CJF_A_B, 7N4J_H_L
8556	4552	17	15.8879	17	2	0	0	4	0	6XC3_B_A, 7R8L_H_L, 7NX8_H_L, 7NX6_H_L, 7S4S_H_L, 7NX9_H_L, 7NX7_H_L, 7NXA_H_L, 7JMO_H_L, 7NXB_H_L, 7N3I_H_L, 7PS1_A_B, 7BEN_A_B, 7JX3_H_L, 6ZCZ_H_L, 7KQB_H_L, 7MZG_H_L
8554	4549	17	15.8879	17	0	0	0	0	0	7CHS_H_L, 7NEG_H_L, 7NEH_H_L, 7ORB_A_B, 7BEN_A_B, 7Q0G_H_L, 7KQB_H_L, 7KQB_K_J, 7M71_H_L, 7MZH_H_L, 7MZK_N_M, 7MZJ_N_M, 7BEH_H_L, 7MZF_H_L, 7M7W_C_D, 7E3O_H_L, 6XKP_H_L
9551	4546	17	15.8879	17	5	0	0	0	0	7CHC_A_B, 7KN7_H_L, 7JMO_H_L, 6XC4_H_L, 7CHF_A_B, 7JX3_H_L, 7BEP_A_B, 7CZT_H_L, 7CZT_I_M, 7MJK_H_I, 7MJK_F_G, 7MJK_D_E, 7Q0G_H_L, 6ZCZ_H_L, 7MZJ_C_D, 7MZI_H_L, 7MZF_H_L
9543	4553	15	14.0187	14	5	1	0	0	0	7LOP_X_Y, 7BEI_H_L, 7CHS_H_L, 7CHF_H_L, 7KFY_H_L, 7KFV_H_L, 7KFX_H_L, 7JX3_H_L, 7BEP_H_L, 7KMG_A_B, 7PS4_H_L, 7N4I_H_L, 7JMP_H_L, 7E7Y_A_B, 7BEH_H_L
8557	3547	14	13.0841	14	1	0	1	0	0	6Z2M_B_C, 6YLA_H_L, 6XC3_H_L, 7R8L_C_D, 7LOP_W_V, 7NX8_A_B, 7NX6_A_B, 7NX9_A_B, 7NX7_A_B, 7NXA_A_B, 7NXB_A_B, 7OR9_A_B, 7KFX_H_L, 7LM8_M_N
9549	9549	14	13.0841	14	0	0	0	0	0	7R8L_H_L, 7NX8_H_L, 7NX7_A_B, 7KFX_H_L, 7JX3_H_L, 7JX3_C_D, 7BEP_A_B, 7MJK_H_I, 7Q6E_H_L, 7Q6E_J_K, 7Q0G_A_B, 7M7W_C_D, 7EAN_H_L, 7CM4_H_L
5552	9546	13	12.1495	12	1	4	0	0	0	6Z2M_B_C, 6YLA_H_L, 6XC3_H_L, 6XC3_B_A, 7R8L_C_D, 7LOP_W_V, 7BEJ_H_L, 7BEK_H_L, 7R6W_H_L, 7PS6_H_L, 7KN4_H_L, 7E3O_H_L, 7N4J_H_L
8554	8553	12	11.215	12	4	0	0	0	0	7NX8_A_B, 7NX6_A_B, 7NX9_A_B, 7NX7_A_B, 7NXA_A_B, 7NXB_A_B, 7OR9_A_B, 7KFY_H_L, 7KFX_H_L, 7KQB_K_J, 7M71_H_L, 7KMH_A_B
8557	4552	12	11.215	12	1	0	2	0	0	7R8L_H_L, 7NX8_H_L, 7NX6_H_L, 7NX9_H_L, 7NX7_H_L, 7NXA_H_L, 7NXB_H_L, 7PS1_A_B, 7JX3_C_D, 6ZCZ_H_L, 7MZG_H_L, 7N4J_H_L
9544	4549	12	11.215	12	0	0	0	0	0	6XC3_B_A, 7LOP_X_Y, 7S4S_H_L, 7JMO_H_L, 7N3I_H_L, 7BEI_H_L, 7CHS_H_L, 7KFY_H_L, 7KFV_H_L, 7KFX_H_L, 7CJF_A_B, 7CM4_H_L
5549	8556	11	10.2804	11	0	0	1	0	0	7CHC_A_B, 7CHB_H_L, 7L7D_H_L, 7CZT_H_L, 7CZT_I_M, 7JMP_H_L, 7E7Y_A_B, 7BEH_H_L, 7PS6_C_D, 7KMI_A_B, 6XKP_H_L
9543	9547	11	10.2804	11	1	4	1	0	0	7CHC_H_L, 7KN7_H_L, 6XC4_H_L, 7KN6_H_L, 7ORB_A_B, 7BEN_A_B, 7JX3_C_D, 7LM8_M_N, 7BEH_H_L, 7EAN_H_L, 7E3O_H_L
9543	3546	10	9.34579	10	0	0	0	0	0	7CHO_H_L, 7R6W_H_L, 7R6W_A_B, 7JX3_A_B, 7JX3_H_L, 7BEP_H_L, 7KMG_A_B, 7N4I_H_L, 7M7W_A_B, 7N4J_H_L
5551	9546	10	9.34579	10	0	0	0	0	0	6Z2M_B_C, 7R8L_H_L, 7N3I_H_L, 7R6W_H_L, 7KMG_A_B, 7N4I_H_L, 7MZK_N_M, 7BEH_H_L, 7PS6_H_L, 7MZG_H_L
4554	9545	10	9.34579	10	6	0	0	0	0	7R8L_H_L, 7N3I_H_L, 7KFY_H_L, 7KFV_H_L, 7KFX_H_L, 7KN3_H_L, 7Q0G_A_B, 7E7Y_A_B, 7KMH_A_B, 7CJF_A_B
8555	8551	10	9.34579	10	7	0	0	0	0	7NX8_A_B, 7NX6_A_B, 7NX9_A_B, 7NX7_A_B, 7NXA_A_B, 7NXB_A_B, 7OR9_A_B, 7KFY_H_L, 7KFV_H_L, 7KFX_H_L
9541	8553	10	9.34579	10	2	0	1	0	0	7DJZ_A_B, 7CHC_A_B, 7CHF_A_B, 7KFY_H_L, 7KFV_H_L, 7R6W_A_B, 7JX3_A_B, 7BEP_H_L, 7CM4_H_L, 6XKP_H_L
8556	8554	10	9.34579	10	6	0	0	0	0	6XC3_B_A, 7CHB_H_L, 7NEG_H_L, 7KFY_H_L, 7BEJ_H_L, 7NEH_H_L, 7KFV_H_L, 7KFX_H_L, 7BEK_H_L, 7MZF_H_L
8556	9547	9	8.41121	9	0	1	0	0	0	6Z2M_B_C, 6YLA_H_L, 6XC3_H_L, 7R8L_C_D, 7LOP_W_V, 7CH5_H_L, 7MJK_H_I, 7MJK_F_G, 7MJK_D_E
9542	3547	9	8.41121	9	3	0	0	0	0	7CHO_H_L, 7JX3_H_L, 7LM8_M_N, 7PS4_H_L, 7E7Y_A_B, 7PS6_H_L, 7CJF_A_B, 7CM4_H_L, 6XKP_H_L
4546	9551	9	8.41121	9	0	0	0	0	0	7CH5_H_L, 7ORB_H_L, 7BEN_H_L, 7L7D_H_L, 7ORA_F_G, 7JX3_C_D, 7JMP_H_L, 7KN4_H_L, 7CM4_H_L
8560	3547	9	8.41121	9	1	0	0	0	0	7LOP_X_Y, 7NX8_A_B, 7NX6_A_B, 7NX9_A_B, 7NX7_A_B, 7NXA_A_B, 7NXB_A_B, 7OR9_A_B, 7PS6_H_L
9541	3547	9	8.41121	9	1	0	0	1	0	7DJZ_A_B, 7CHC_A_B, 7CHF_A_B, 7KFY_H_L, 7KFV_H_L, 7CHO_H_L, 7LM8_H_L, 7PS4_H_L, 6XKP_H_L
9545	8551	9	8.41121	9	0	0	0	0	0	7CH5_H_L, 7CHC_H_L, 7KN7_H_L, 6XC4_H_L, 7KN6_H_L, 7CHO_H_L, 7ORB_A_B, 7BEN_A_B, 7EAN_H_L
8554	5551	9	8.41121	8	1	3	1	0	0	7CHS_H_L, 7LM8_M_N, 7Q0G_H_L, 7MZK_N_M, 7MZJ_N_M, 7MZF_H_L, 7M7W_C_D, 7EAN_H_L, 6XKP_H_L
3547	9547	8	7.47664	7	3	3	0	1	0	7CHS_H_L, 7JX3_C_D, 7Q6E_E_F, 7Q6E_H_L, 7Q0G_A_B, 7KQB_H_L, 7KQB_K_J, 7M71_H_L
5549	9546	8	7.47664	8	0	0	0	0	0	7LOP_X_Y, 7JMO_H_L, 7N3I_H_L, 7Q6E_E_F, 7Q0G_A_B, 7BEH_H_L, 7PS6_C_D, 6XKP_H_L
8557	3546	8	7.47664	8	1	0	0	0	0	7NX8_A_B, 7NX6_A_B, 7NX9_A_B, 7NX7_A_B, 7NXA_A_B, 7NXB_A_B, 7OR9_A_B, 7LM8_M_N
8554	9547	8	7.47664	8	0	0	0	0	0	7NX8_A_B, 7NX6_A_B, 7NX9_A_B, 7NX7_A_B, 7NXA_A_B, 7NXB_A_B, 7OR9_A_B, 7KMH_A_B
8557	4553	8	7.47664	8	0	0	0	0	0	7NX8_H_L, 7NX6_H_L, 7NX9_H_L, 7NX7_H_L, 7NXA_H_L, 7NXB_H_L, 7LM8_M_N, 6ZCZ_H_L
9543	8556	8	7.47664	8	0	0	0	0	0	7NX8_H_L, 7NX6_H_L, 7NX9_H_L, 7NX7_H_L, 7NXA_H_L, 7NXB_H_L, 7OR9_H_L, 6ZCZ_H_L
8556	3546	8	7.47664	8	0	0	0	0	0	7R8L_H_L, 7S4S_H_L, 7JMO_H_L, 7N3I_H_L, 7PS1_A_B, 7KQB_H_L, 7KQB_K_J, 7M71_H_L
8557	8553	8	7.47664	8	1	0	1	0	0	6Z2M_B_C, 6YLA_H_L, 6XC3_H_L, 7R8L_C_D, 7LOP_W_V, 7CH5_H_L, 7KFX_H_L, 7KN4_H_L
8558	8553	7	6.54206	7	1	0	0	0	0	6Z2M_B_C, 6YLA_H_L, 6XC3_H_L, 7R8L_C_D, 7LOP_W_V, 7KFX_H_L, 7N4I_H_L
4549	8551	7	6.54206	7	1	0	0	0	0	7R8L_H_L, 7N3I_H_L, 7ORB_H_L, 7BEN_H_L, 7L7D_H_L, 7ORA_F_G, 7LM8_M_N
4547	3553	7	6.54206	7	0	0	0	0	0	6Z2M_B_C, 6YLA_H_L, 7CHS_H_L, 7BEP_A_B, 7MZJ_N_M, 7CJF_A_B, 7E3O_H_L
5550	9546	7	6.54206	7	0	0	0	0	0	6XC3_B_A, 7R8L_H_L, 7N3I_H_L, 7BEH_H_L, 7MZG_H_L, 7CM4_H_L, 6XKP_H_L
8558	9547	7	6.54206	7	1	0	0	0	0	6Z2M_B_C, 6YLA_H_L, 6XC3_H_L, 7R8L_C_D, 7LOP_W_V, 7PS6_C_D, 7KN4_H_L
8560	4553	7	6.54206	7	0	0	0	0	0	7NX8_A_B, 7NX6_A_B, 7NX9_A_B, 7NX7_A_B, 7NXA_A_B, 7NXB_A_B, 7OR9_A_B
8560	3548	7	6.54206	7	0	0	0	0	0	7NX8_A_B, 7NX6_A_B, 7NX9_A_B, 7NX7_A_B, 7NXA_A_B, 7NXB_A_B, 7OR9_A_B
8560	3546	7	6.54206	7	0	0	0	0	0	7NX8_A_B, 7NX6_A_B, 7NX9_A_B, 7NX7_A_B, 7NXA_A_B, 7NXB_A_B, 7OR9_A_B
8560	3549	7	6.54206	7	0	0	0	0	0	7NX8_A_B, 7NX6_A_B, 7NX9_A_B, 7NX7_A_B, 7NXA_A_B, 7NXB_A_B, 7OR9_A_B
8560	3551	7	6.54206	7	0	0	0	0	0	7NX8_A_B, 7NX6_A_B, 7NX9_A_B, 7NX7_A_B, 7NXA_A_B, 7NXB_A_B, 7OR9_A_B
8560	4552	7	6.54206	7	0	0	7	0	0	7NX8_A_B, 7NX6_A_B, 7NX9_A_B, 7NX7_A_B, 7NXA_A_B, 7NXB_A_B, 7OR9_A_B
9544	8556	7	6.54206	7	0	0	0	0	0	7NX8_H_L, 7NX6_H_L, 7NX9_H_L, 7NX7_H_L, 7NXA_H_L, 7NXB_H_L, 6ZCZ_H_L
4552	8553	7	6.54206	7	0	0	0	2	0	7LOP_X_Y, 7PS1_A_B, 7R6W_H_L, 7MZH_H_L, 7KN4_H_L, 7E3O_H_L, 6XKP_H_L
8557	9547	7	6.54206	7	1	0	0	0	0	6Z2M_B_C, 6YLA_H_L, 6XC3_H_L, 7R8L_C_D, 7LOP_W_V, 7CH5_H_L, 7KN4_H_L
9544	3551	7	6.54206	7	0	0	0	0	0	7NEG_H_L, 7BEJ_H_L, 7NEH_H_L, 7BEK_H_L, 7MZJ_N_M, 7BEH_H_L, 7E3O_H_L
8557	8554	6	5.60748	6	1	0	0	0	0	6Z2M_B_C, 6YLA_H_L, 6XC3_H_L, 7R8L_C_D, 7LOP_W_V, 7KFX_H_L
9547	3551	6	5.60748	6	2	0	0	0	0	7Q6E_E_F, 7Q6E_H_L, 7Q6E_J_K, 7Q0G_A_B, 7Q0G_H_L, 7KMH_A_B
8556	3547	6	5.60748	6	0	0	0	0	0	7S4S_H_L, 7CHB_H_L, 7KQB_H_L, 7KQB_K_J, 7M71_H_L, 7PS6_C_D
9543	3549	6	5.60748	6	2	0	0	0	0	7CHO_H_L, 7R6W_H_L, 7N4I_H_L, 7M7W_A_B, 7E3O_H_L, 7N4J_H_L
8560	8551	6	5.60748	6	0	0	0	0	0	7NX8_A_B, 7NX6_A_B, 7NX9_A_B, 7NX7_A_B, 7NXA_A_B, 7NXB_A_B
4554	8555	6	5.60748	6	0	0	0	0	0	7CHS_H_L, 7JX3_C_D, 7Q6E_E_F, 7Q6E_H_L, 7Q6E_J_K, 7Q0G_A_B
9551	4545	6	5.60748	6	0	0	0	0	0	7JMO_H_L, 7JX3_H_L, 7Q0G_H_L, 7MZJ_C_D, 7MZI_H_L, 7MZF_H_L
4549	8556	6	5.60748	6	0	0	2	0	0	7CHC_A_B, 7OR9_H_L, 7CHB_H_L, 7NEG_H_L, 7CHF_H_L, 7PS6_H_L
5550	9545	6	5.60748	6	0	0	0	0	0	7L7D_H_L, 7LM8_M_N, 7MZK_C_D, 7MZJ_C_D, 7MZI_H_L, 7KMI_A_B
8555	4552	5	4.6729	5	0	0	0	0	0	7BZ5_H_L, 7N4I_H_L, 7MZK_C_D, 7MZJ_C_D, 7EAN_H_L
8555	9547	5	4.6729	5	0	0	0	0	0	7KFY_H_L, 7KFV_H_L, 7KFX_H_L, 7KQB_H_L, 7PS6_C_D
8556	4553	5	4.6729	5	3	0	0	0	0	6XC3_B_A, 7PS1_A_B, 7KQB_H_L, 7M71_H_L, 7MZG_H_L
8553	8553	5	4.6729	5	1	1	2	0	0	7LOP_X_Y, 7PS1_A_B, 7CZT_H_L, 7CZT_I_M, 7Q6E_H_L
4554	8556	5	4.6729	5	0	0	0	0	0	7CHB_H_L, 7NEG_H_L, 7CZT_H_L, 7CZT_I_M, 7KMI_A_B
8554	3549	5	4.6729	5	0	0	0	0	0	7Q0G_H_L, 7KQB_H_L, 7KQB_K_J, 7M71_H_L, 7MZH_H_L
9545	5551	5	4.6729	5	1	0	0	0	0	7Q0G_H_L, 7KQB_H_L, 7KQB_K_J, 7M71_H_L, 7EAN_H_L
8556	9545	5	4.6729	5	0	0	0	0	0	6Z2M_B_C, 6XC3_H_L, 7KFY_H_L, 7KFV_H_L, 7KFX_H_L
9547	3549	5	4.6729	5	0	0	0	0	0	7Q6E_E_F, 7Q6E_H_L, 7Q6E_J_K, 7Q0G_A_B, 7KMH_A_B
8555	8554	5	4.6729	5	2	0	0	0	0	6XC3_B_A, 7KFY_H_L, 7KFV_H_L, 7KFX_H_L, 7KMH_A_B
9542	9547	5	4.6729	5	2	1	0	0	0	7CHS_H_L, 7R6W_H_L, 7JX3_C_D, 7MZK_N_M, 7M7W_A_B
9545	3547	5	4.6729	5	1	0	0	0	0	7Q6E_E_F, 7Q6E_H_L, 7Q6E_J_K, 7Q0G_A_B, 7M7W_C_D
9551	3556	5	4.6729	5	1	0	0	0	0	7JX3_H_L, 7MJK_H_I, 7MJK_F_G, 7MJK_D_E, 7MZF_H_L
9546	4552	4	3.73832	4	0	0	0	0	0	7Q6E_E_F, 7Q6E_H_L, 7Q6E_J_K, 7Q0G_A_B
9545	3546	4	3.73832	4	0	0	0	0	0	7Q6E_E_F, 7Q6E_H_L, 7Q6E_J_K, 7Q0G_A_B
9547	8553	4	3.73832	4	0	0	0	0	0	7Q6E_E_F, 7Q6E_H_L, 7Q6E_J_K, 7Q0G_A_B
3549	8551	4	3.73832	4	4	0	0	0	0	7ORB_H_L, 7BEN_H_L, 7L7D_H_L, 7ORA_F_G
8555	4553	4	3.73832	4	1	0	0	0	0	7NEG_H_L, 7KN3_H_L, 7KQB_K_J, 7M71_H_L
9547	8551	4	3.73832	4	0	0	0	0	0	7Q6E_E_F, 7Q6E_H_L, 7Q6E_J_K, 7Q0G_A_B
3547	9545	4	3.73832	4	0	0	0	0	0	7Q6E_E_F, 7Q6E_H_L, 7Q6E_J_K, 7Q0G_A_B
3547	8555	4	3.73832	4	0	0	0	0	0	7Q6E_E_F, 7Q6E_H_L, 7Q6E_J_K, 7Q0G_A_B
4553	9545	4	3.73832	4	0	0	0	0	0	7Q6E_E_F, 7Q6E_H_L, 7Q6E_J_K, 7Q0G_A_B
8551	9547	4	3.73832	4	0	0	0	0	0	7Q6E_E_F, 7Q6E_H_L, 7Q6E_J_K, 7Q0G_A_B
4546	9549	4	3.73832	4	0	0	0	0	0	7ORB_H_L, 7BEN_H_L, 7L7D_H_L, 7ORA_F_G
4546	9550	4	3.73832	4	0	0	0	0	0	7ORB_H_L, 7L7D_H_L, 7ORA_F_G, 7CM4_H_L
5552	9544	4	3.73832	4	0	0	0	0	0	7PS4_H_L, 7KN4_H_L, 7CM4_H_L, 7N4J_H_L
8555	3547	4	3.73832	4	0	0	0	0	0	7NEG_H_L, 7NEH_H_L, 7M71_H_L, 7M7W_A_B
3547	8556	4	3.73832	4	0	0	0	0	0	7CHB_H_L, 7Q6E_H_L, 7Q6E_J_K, 7Q0G_A_B
9543	8554	4	3.73832	4	0	0	0	0	0	7DJZ_A_B, 7CHC_A_B, 7CHF_H_L, 7CHF_A_B
4552	8556	4	3.73832	4	2	0	0	0	0	7CHB_H_L, 7NEG_H_L, 7L7D_H_L, 7MZJ_N_M
9542	8554	4	3.73832	4	1	0	0	0	0	7DJZ_A_B, 7CHF_H_L, 7MZK_N_M, 7CJF_A_B
8555	9545	4	3.73832	4	0	0	0	0	0	7R8L_H_L, 7KFY_H_L, 7KFV_H_L, 7KFX_H_L
9541	8554	4	3.73832	4	2	0	0	0	0	7DJZ_A_B, 7CHC_A_B, 7KFY_H_L, 7KFV_H_L
8558	3547	3	2.80374	3	0	0	0	0	0	7LM8_M_N, 7N4I_H_L, 7MZK_N_M
9541	4553	3	2.80374	3	0	0	0	0	0	7CHO_H_L, 7KMG_A_B, 7E7Y_A_B
9542	3546	3	2.80374	3	0	0	0	0	0	7CHO_H_L, 7PS4_H_L, 7N4J_H_L
9543	5551	3	2.80374	3	0	0	0	0	0	7ORB_H_L, 7BEN_H_L, 7ORA_F_G
9543	5552	3	2.80374	3	0	0	0	0	0	7ORB_H_L, 7BEN_H_L, 7ORA_F_G
9543	9545	3	2.80374	3	0	0	2	0	0	7ORB_A_B, 7BEN_A_B, 7BEL_A_B
9542	4553	3	2.80374	3	1	0	0	0	0	7E7Y_A_B, 7PS6_H_L, 7CM4_H_L
8553	3551	3	2.80374	3	0	0	0	0	0	7KQB_H_L, 7KQB_K_J, 7M71_H_L
9544	5551	3	2.80374	3	0	0	0	0	0	7KN3_H_L, 7Q0G_H_L, 7KQB_K_J
4554	9547	3	2.80374	3	0	0	0	0	0	7BEJ_H_L, 7JMP_H_L, 7E7Y_A_B
9546	5552	3	2.80374	3	3	0	0	0	0	7KQB_H_L, 7KQB_K_J, 7M71_H_L
4549	8553	3	2.80374	3	0	0	0	0	0	7R8L_H_L, 7KN4_H_L, 7CM4_H_L
8549	3556	3	2.80374	3	1	0	0	0	0	6XC3_B_A, 7KQB_H_L, 7E3O_H_L
9544	5552	3	2.80374	3	0	0	0	0	0	7KQB_H_L, 7KQB_K_J, 7M71_H_L
9546	5551	3	2.80374	3	0	0	0	0	0	7Q0G_H_L, 7KQB_H_L, 7M71_H_L
8556	5552	3	2.80374	3	0	0	0	0	0	7NX6_H_L, 7NXA_H_L, 7NXB_H_L
8553	8556	3	2.80374	3	2	0	0	0	0	7CHB_H_L, 7NEG_H_L, 7PS6_H_L
8556	8555	3	2.80374	3	0	0	0	0	0	7KFY_H_L, 7KFV_H_L, 7KFX_H_L
8555	8555	3	2.80374	3	3	0	0	0	0	7KFY_H_L, 7KFV_H_L, 7KFX_H_L
9544	3547	3	2.80374	3	0	0	0	0	0	7OR9_H_L, 7KMG_A_B, 6XKP_H_L
9545	9547	3	2.80374	3	0	0	0	0	0	7KN7_H_L, 6XC4_H_L, 7KN6_H_L
9543	8555	3	2.80374	3	0	0	0	0	0	7CHC_A_B, 7CHF_A_B, 7LM8_M_N
8555	8552	3	2.80374	3	0	0	0	0	0	7KFY_H_L, 7KFV_H_L, 7KFX_H_L
8559	3547	3	2.80374	3	2	0	0	0	0	7CHC_A_B, 7CHF_A_B, 7LM8_M_N
8554	9545	3	2.80374	3	3	0	0	0	0	7KFY_H_L, 7KFV_H_L, 7KFX_H_L
5552	9545	3	2.80374	3	1	0	0	0	0	7L7D_H_L, 7LM8_M_N, 7N4J_H_L
8555	9546	3	2.80374	3	0	0	0	0	0	7KFY_H_L, 7KFV_H_L, 7KFX_H_L
9541	3545	2	1.86916	2	0	0	0	1	0	7PS4_H_L, 6XKP_H_L
8560	4549	2	1.86916	2	0	0	0	0	0	7NX8_A_B, 7NX6_A_B
8559	3543	2	1.86916	2	0	0	0	0	0	7CHC_A_B, 7CHF_A_B
4549	9548	2	1.86916	2	0	0	0	0	0	7R8L_H_L, 7N3I_H_L
4548	9549	2	1.86916	2	0	0	0	0	0	7KQB_H_L, 7MZJ_C_D
9544	8555	2	1.86916	2	0	0	0	0	0	7BEL_A_B, 7MZF_H_L
9541	8555	2	1.86916	2	0	0	0	0	0	7JX3_C_D, 7CM4_H_L
4549	8552	2	1.86916	2	0	0	0	0	0	7R8L_H_L, 7N3I_H_L
9544	5550	2	1.86916	2	0	0	0	0	0	7KQB_K_J, 7M71_H_L
9540	8553	2	1.86916	2	1	0	0	0	0	7R6W_H_L, 6XKP_H_L
8557	3540	2	1.86916	2	1	0	0	0	0	6YLA_H_L, 6XC3_H_L
5549	8553	2	1.86916	2	0	0	1	0	0	7KN4_H_L, 7CM4_H_L
9545	4553	2	1.86916	2	0	0	0	0	0	7M7W_C_D, 6XKP_H_L
6545	9545	2	1.86916	2	1	0	0	0	0	7L7D_H_L, 7LM8_M_N
9542	9545	2	1.86916	2	0	0	0	0	0	7DJZ_A_B, 7MZK_N_M
8557	4549	2	1.86916	2	0	0	0	0	0	7PS1_A_B, 7MZG_H_L
8560	8554	2	1.86916	2	0	0	0	0	0	7LOP_X_Y, 7ORA_A_B
8561	3547	2	1.86916	2	1	0	1	0	0	7LOP_X_Y, 7BEP_A_B
8561	8553	2	1.86916	2	0	0	0	0	0	7LOP_X_Y, 7BEP_A_B
9546	8553	2	1.86916	2	0	0	0	0	0	7ORB_H_L, 7BEP_A_B
4554	8553	2	1.86916	2	0	0	0	0	0	7NX6_A_B, 7NX9_A_B
9542	3545	2	1.86916	2	2	0	0	0	0	7CHO_H_L, 7PS4_H_L
9544	4553	2	1.86916	2	0	0	0	0	0	7KN3_H_L, 7MZK_N_M
9543	8552	1	0.934579	1	0	0	0	0	0	7E3O_H_L
9541	3546	1	0.934579	1	0	0	0	0	0	7CM4_H_L
9544	3545	1	0.934579	1	0	0	1	0	0	7M7W_C_D
9547	4547	1	0.934579	1	0	0	0	0	0	7E3O_H_L
5549	9544	1	0.934579	1	0	0	0	0	0	7MZG_H_L
9547	4552	1	0.934579	1	0	0	1	0	0	7KN4_H_L
9538	4553	1	0.934579	1	1	0	0	0	0	7PS4_H_L
8554	4553	1	0.934579	0	0	1	0	0	0	7Q0G_H_L
9542	9546	1	0.934579	1	0	0	0	0	0	7DJZ_A_B
9547	4548	1	0.934579	1	0	0	0	0	0	7E3O_H_L
8558	8554	1	0.934579	1	0	0	0	0	0	7MZK_N_M
9541	6552	1	0.934579	0	0	0	0	1	0	7PS4_H_L
9541	9545	1	0.934579	1	1	0	0	0	0	7CM4_H_L
4552	9546	1	0.934579	1	0	0	0	0	0	7MZG_H_L
4551	9546	1	0.934579	1	0	0	0	0	0	7MZG_H_L
8556	3549	1	0.934579	1	0	0	0	0	0	7MZG_H_L
8555	3549	1	0.934579	1	0	0	0	0	0	7MZG_H_L
9544	9545	1	0.934579	1	0	0	0	0	0	7MZF_H_L
9549	4548	1	0.934579	1	1	0	0	1	0	7MZF_H_L
9548	4548	1	0.934579	1	0	0	0	1	0	7MZF_H_L
4554	9544	1	0.934579	1	1	0	0	0	0	7MZG_H_L
8558	3549	1	0.934579	1	0	0	0	0	0	7PS6_C_D
8559	9547	1	0.934579	1	0	0	0	0	0	7BEH_H_L
8558	3540	1	0.934579	1	0	0	0	0	0	7MZK_N_M
9543	3548	1	0.934579	1	0	0	0	0	0	7N4I_H_L
8554	3551	1	0.934579	1	1	0	0	0	0	7MZH_H_L
9541	9547	1	0.934579	1	1	0	0	0	0	7CJF_A_B
9541	3544	1	0.934579	1	0	0	0	0	0	7PS4_H_L
8558	4552	1	0.934579	1	0	0	0	0	0	7PS6_C_D
9543	9544	1	0.934579	1	0	0	0	0	0	7LM8_M_N
9543	9546	1	0.934579	1	1	0	0	0	0	7DJZ_A_B
3547	8554	1	0.934579	1	0	0	0	0	0	7Q6E_E_F
8559	8553	1	0.934579	1	0	0	0	0	0	7JX3_C_D
5552	9543	1	0.934579	1	0	0	0	0	0	7R6W_H_L
8560	8555	1	0.934579	1	0	0	0	0	0	7ORA_A_B
8560	8553	1	0.934579	1	0	0	0	0	0	7ORA_A_B
8559	9545	1	0.934579	1	0	0	0	0	0	7ORA_A_B
8560	3545	1	0.934579	1	0	0	0	0	0	7LOP_X_Y
3547	8553	1	0.934579	1	0	0	0	1	0	7LOP_X_Y
9541	3549	1	0.934579	1	0	0	0	0	0	7CHO_H_L
9540	5549	1	0.934579	1	0	0	0	0	0	7CHO_H_L
9540	4552	1	0.934579	1	0	0	0	0	0	7CHO_H_L
8555	4549	1	0.934579	1	0	0	0	0	0	7BZ5_H_L
8557	8551	1	0.934579	1	0	0	0	0	0	7CH5_H_L
4548	9547	1	0.934579	1	0	0	0	0	0	7CHF_A_B
9541	2559	1	0.934579	1	1	0	0	0	0	7CHF_A_B
8559	2559	1	0.934579	1	0	0	0	0	0	7CHF_A_B
3549	8556	1	0.934579	1	1	0	0	0	0	7NEG_H_L
8559	3541	1	0.934579	1	0	0	1	0	0	7CHC_A_B
9541	3541	1	0.934579	1	0	0	0	0	0	7CHC_A_B
5549	8555	1	0.934579	1	0	0	0	0	0	7CHS_H_L
4552	8555	1	0.934579	1	0	0	0	0	0	7JX3_C_D
8561	8554	1	0.934579	1	0	0	0	0	0	7BEP_A_B
8561	8555	1	0.934579	1	0	0	0	0	0	7BEP_A_B
5551	9545	1	0.934579	1	0	0	0	0	0	7LM8_M_N
9544	9546	1	0.934579	1	0	0	0	0	0	7DJZ_A_B
9549	8551	1	0.934579	1	0	0	0	0	0	7Q6E_E_F
9548	5552	1	0.934579	1	0	0	0	0	0	7DJZ_A_B
6545	9546	1	0.934579	1	0	0	0	0	0	6XC3_B_A
9544	8554	1	0.934579	1	1	0	0	0	0	7B3O_H_L
9542	5551	1	0.934579	1	0	0	0	0	0	7KMG_A_B
9542	4552	1	0.934579	1	0	0	1	0	0	7KMG_A_B
9541	4552	1	0.934579	1	0	0	0	0	0	7KMG_A_B
4552	9544	1	0.934579	1	0	0	0	0	0	7LM8_M_N
8561	9545	1	0.934579	1	0	0	0	0	0	7BEP_A_B
3551	9547	1	0.934579	1	0	0	0	0	0	7BEI_H_L
8563	4552	1	0.934579	1	0	0	0	0	0	7BEP_A_B
8563	4553	1	0.934579	1	0	0	0	0	0	7BEP_A_B
8563	3547	1	0.934579	1	0	0	0	0	0	7BEP_A_B
8563	3546	1	0.934579	1	0	0	0	0	0	7BEP_A_B
8563	8553	1	0.934579	1	1	0	0	0	0	7BEP_A_B
8562	8553	1	0.934579	1	0	0	0	0	0	7BEP_A_B
8562	3547	1	0.934579	1	0	0	0	0	0	7BEP_A_B
9543	3545	1	0.934579	1	1	0	0	0	0	7N4J_H_L

## Sheet: covid CH1-CL inter
#igs CH	#igs CL1	#structure	% of total structure	contact	hbond	ionic	pi-stacking	pi-cation	halogen	pdb_name
6553	7546	107	100	107	0	0	0	0	0	7DJZ_A_B, 6Z2M_B_C, 6YLA_H_L, 6XC3_H_L, 6XC3_B_A, 7R8L_C_D, 7R8L_H_L, 7LOP_W_V, 7LOP_X_Y, 7NX8_A_B, 7NX8_H_L, 7NX6_A_B, 7NX6_H_L, 7CH5_H_L, 7S4S_H_L, 7CHC_H_L, 7CHC_A_B, 7NX9_A_B, 7NX9_H_L, 7NX7_A_B, 7NX7_H_L, 7NXA_A_B, 7NXA_H_L, 7KN7_H_L, 7JMO_H_L, 6XC4_H_L, 7NXB_A_B, 7NXB_H_L, 7N3I_H_L, 7KN6_H_L, 7OR9_A_B, 7OR9_H_L, 7PS1_A_B, 7CHB_H_L, 7BEI_H_L, 7CHS_H_L, 7NEG_H_L, 7CHF_H_L, 7CHF_A_B, 7KFY_H_L,…
1552	1551	104	97.1963	104	0	0	0	0	0	7DJZ_A_B, 6Z2M_B_C, 6YLA_H_L, 6XC3_H_L, 6XC3_B_A, 7R8L_C_D, 7R8L_H_L, 7LOP_W_V, 7LOP_X_Y, 7NX8_A_B, 7NX8_H_L, 7NX6_A_B, 7NX6_H_L, 7CH5_H_L, 7S4S_H_L, 7CHC_H_L, 7CHC_A_B, 7NX9_A_B, 7NX9_H_L, 7NX7_A_B, 7NX7_H_L, 7NXA_A_B, 7NXA_H_L, 7KN7_H_L, 7JMO_H_L, 6XC4_H_L, 7NXB_A_B, 7NXB_H_L, 7N3I_H_L, 7KN6_H_L, 7OR9_A_B, 7OR9_H_L, 7PS1_A_B, 7CHB_H_L, 7BEI_H_L, 7CHS_H_L, 7NEG_H_L, 7CHF_H_L, 7CHF_A_B, 7KFY_H_L,…
6553	2551	104	97.1963	104	0	0	1	0	0	7DJZ_A_B, 6Z2M_B_C, 6YLA_H_L, 6XC3_H_L, 6XC3_B_A, 7R8L_C_D, 7R8L_H_L, 7LOP_W_V, 7LOP_X_Y, 7NX8_A_B, 7NX8_H_L, 7NX6_A_B, 7NX6_H_L, 7CH5_H_L, 7S4S_H_L, 7CHC_H_L, 7CHC_A_B, 7NX9_A_B, 7NX9_H_L, 7NX7_A_B, 7NX7_H_L, 7NXA_A_B, 7NXA_H_L, 7KN7_H_L, 7JMO_H_L, 6XC4_H_L, 7NXB_A_B, 7NXB_H_L, 7N3I_H_L, 7KN6_H_L, 7OR9_A_B, 7OR9_H_L, 7PS1_A_B, 7CHB_H_L, 7BEI_H_L, 7CHS_H_L, 7NEG_H_L, 7CHF_H_L, 7KFY_H_L, 7BEJ_H_L,…
6551	7545	103	96.2617	103	81	0	0	0	0	7DJZ_A_B, 6Z2M_B_C, 6YLA_H_L, 6XC3_H_L, 6XC3_B_A, 7R8L_C_D, 7R8L_H_L, 7LOP_W_V, 7LOP_X_Y, 7NX8_A_B, 7NX8_H_L, 7NX6_A_B, 7NX6_H_L, 7CH5_H_L, 7S4S_H_L, 7CHC_H_L, 7CHC_A_B, 7NX9_A_B, 7NX9_H_L, 7NX7_A_B, 7NXA_A_B, 7NXA_H_L, 7KN7_H_L, 7JMO_H_L, 6XC4_H_L, 7NXB_A_B, 7NXB_H_L, 7N3I_H_L, 7KN6_H_L, 7OR9_A_B, 7OR9_H_L, 7PS1_A_B, 7CHB_H_L, 7BEI_H_L, 7CHS_H_L, 7NEG_H_L, 7CHF_H_L, 7CHF_A_B, 7KFY_H_L, 7BEJ_H_L,…
2547	1551	103	96.2617	103	0	0	0	0	0	7DJZ_A_B, 6Z2M_B_C, 6YLA_H_L, 6XC3_H_L, 6XC3_B_A, 7R8L_C_D, 7R8L_H_L, 7LOP_W_V, 7LOP_X_Y, 7NX8_A_B, 7NX8_H_L, 7NX6_A_B, 7NX6_H_L, 7CH5_H_L, 7S4S_H_L, 7CHC_H_L, 7CHC_A_B, 7NX9_A_B, 7NX9_H_L, 7NX7_A_B, 7NXA_A_B, 7NXA_H_L, 7KN7_H_L, 7JMO_H_L, 6XC4_H_L, 7NXB_A_B, 7NXB_H_L, 7N3I_H_L, 7KN6_H_L, 7OR9_A_B, 7OR9_H_L, 7PS1_A_B, 7CHB_H_L, 7BEI_H_L, 7CHS_H_L, 7NEG_H_L, 7CHF_H_L, 7CHF_A_B, 7KFY_H_L, 7BEJ_H_L,…
1549	1557	103	96.2617	103	0	0	0	0	0	7DJZ_A_B, 6Z2M_B_C, 6YLA_H_L, 6XC3_H_L, 6XC3_B_A, 7R8L_C_D, 7R8L_H_L, 7LOP_W_V, 7LOP_X_Y, 7NX8_A_B, 7NX8_H_L, 7NX6_A_B, 7NX6_H_L, 7CH5_H_L, 7S4S_H_L, 7CHC_H_L, 7CHC_A_B, 7NX9_A_B, 7NX9_H_L, 7NX7_A_B, 7NXA_A_B, 7NXA_H_L, 7KN7_H_L, 7JMO_H_L, 6XC4_H_L, 7NXB_A_B, 7NXB_H_L, 7N3I_H_L, 7KN6_H_L, 7OR9_A_B, 7OR9_H_L, 7PS1_A_B, 7CHB_H_L, 7BEI_H_L, 7CHS_H_L, 7NEG_H_L, 7CHF_H_L, 7CHF_A_B, 7KFY_H_L, 7BEJ_H_L,…
1550	1554	102	95.3271	102	2	0	0	0	0	7DJZ_A_B, 6YLA_H_L, 6XC3_H_L, 6XC3_B_A, 7R8L_C_D, 7R8L_H_L, 7LOP_W_V, 7LOP_X_Y, 7NX8_A_B, 7NX8_H_L, 7NX6_A_B, 7NX6_H_L, 7CH5_H_L, 7S4S_H_L, 7CHC_H_L, 7CHC_A_B, 7NX9_A_B, 7NX9_H_L, 7NX7_A_B, 7NXA_A_B, 7NXA_H_L, 7KN7_H_L, 7JMO_H_L, 6XC4_H_L, 7NXB_A_B, 7NXB_H_L, 7N3I_H_L, 7KN6_H_L, 7OR9_A_B, 7OR9_H_L, 7PS1_A_B, 7CHB_H_L, 7BEI_H_L, 7CHS_H_L, 7NEG_H_L, 7CHF_H_L, 7CHF_A_B, 7KFY_H_L, 7BEJ_H_L, 7NEH_H_L,…
1551	1551	102	95.3271	102	0	0	0	0	0	7DJZ_A_B, 6Z2M_B_C, 6YLA_H_L, 6XC3_H_L, 6XC3_B_A, 7R8L_C_D, 7R8L_H_L, 7LOP_W_V, 7LOP_X_Y, 7NX8_A_B, 7NX8_H_L, 7NX6_A_B, 7NX6_H_L, 7CH5_H_L, 7S4S_H_L, 7CHC_H_L, 7CHC_A_B, 7NX9_A_B, 7NX9_H_L, 7NX7_A_B, 7NXA_A_B, 7KN7_H_L, 7JMO_H_L, 6XC4_H_L, 7NXB_A_B, 7NXB_H_L, 7N3I_H_L, 7KN6_H_L, 7OR9_A_B, 7OR9_H_L, 7PS1_A_B, 7CHB_H_L, 7BEI_H_L, 7CHS_H_L, 7NEG_H_L, 7CHF_H_L, 7CHF_A_B, 7KFY_H_L, 7BEJ_H_L, 7NEH_H_L,…
7549	2551	101	94.3925	101	0	0	0	0	0	7DJZ_A_B, 6Z2M_B_C, 6YLA_H_L, 6XC3_H_L, 6XC3_B_A, 7R8L_C_D, 7R8L_H_L, 7LOP_W_V, 7LOP_X_Y, 7NX8_A_B, 7NX6_A_B, 7NX6_H_L, 7CH5_H_L, 7S4S_H_L, 7CHC_H_L, 7CHC_A_B, 7NX9_A_B, 7NX9_H_L, 7NX7_A_B, 7NXA_A_B, 7KN7_H_L, 7JMO_H_L, 6XC4_H_L, 7NXB_A_B, 7NXB_H_L, 7N3I_H_L, 7KN6_H_L, 7OR9_A_B, 7OR9_H_L, 7PS1_A_B, 7CHB_H_L, 7BEI_H_L, 7CHS_H_L, 7NEG_H_L, 7CHF_H_L, 7CHF_A_B, 7KFY_H_L, 7BEJ_H_L, 7NEH_H_L, 7KFV_H_L,…
6554	6553	100	93.4579	100	63	0	0	0	0	7DJZ_A_B, 6Z2M_B_C, 6YLA_H_L, 6XC3_H_L, 6XC3_B_A, 7R8L_C_D, 7R8L_H_L, 7LOP_W_V, 7LOP_X_Y, 7NX8_A_B, 7NX8_H_L, 7NX6_A_B, 7NX6_H_L, 7CH5_H_L, 7S4S_H_L, 7CHC_H_L, 7CHC_A_B, 7NX9_A_B, 7NX9_H_L, 7NX7_A_B, 7NX7_H_L, 7NXA_A_B, 7NXA_H_L, 7KN7_H_L, 7JMO_H_L, 6XC4_H_L, 7NXB_A_B, 7NXB_H_L, 7N3I_H_L, 7KN6_H_L, 7OR9_A_B, 7OR9_H_L, 7PS1_A_B, 7CHB_H_L, 7BEI_H_L, 7CHS_H_L, 7NEG_H_L, 7CHF_H_L, 7CHF_A_B, 7KFY_H_L,…
6553	7545	100	93.4579	100	0	0	0	0	0	7DJZ_A_B, 6Z2M_B_C, 6YLA_H_L, 6XC3_H_L, 6XC3_B_A, 7R8L_C_D, 7R8L_H_L, 7LOP_W_V, 7LOP_X_Y, 7NX8_A_B, 7NX8_H_L, 7NX6_A_B, 7NX6_H_L, 7CH5_H_L, 7S4S_H_L, 7CHC_H_L, 7CHC_A_B, 7NX9_A_B, 7NX9_H_L, 7NX7_A_B, 7NX7_H_L, 7NXA_A_B, 7NXA_H_L, 7KN7_H_L, 7JMO_H_L, 6XC4_H_L, 7NXB_A_B, 7NXB_H_L, 7N3I_H_L, 7KN6_H_L, 7OR9_A_B, 7OR9_H_L, 7PS1_A_B, 7CHB_H_L, 7BEI_H_L, 7CHS_H_L, 7NEG_H_L, 7CHF_H_L, 7CHF_A_B, 7KFY_H_L,…
1549	1554	98	91.5888	98	0	0	0	0	0	7DJZ_A_B, 6Z2M_B_C, 6YLA_H_L, 6XC3_H_L, 6XC3_B_A, 7R8L_C_D, 7R8L_H_L, 7LOP_W_V, 7LOP_X_Y, 7NX8_A_B, 7NX8_H_L, 7NX6_A_B, 7NX6_H_L, 7CH5_H_L, 7S4S_H_L, 7CHC_H_L, 7CHC_A_B, 7NX9_A_B, 7NX9_H_L, 7NX7_A_B, 7NXA_A_B, 7NXA_H_L, 7KN7_H_L, 7JMO_H_L, 6XC4_H_L, 7NXB_A_B, 7NXB_H_L, 7N3I_H_L, 7KN6_H_L, 7OR9_A_B, 7OR9_H_L, 7PS1_A_B, 7CHB_H_L, 7BEI_H_L, 7CHS_H_L, 7NEG_H_L, 7CHF_H_L, 7CHF_A_B, 7KFY_H_L, 7BEJ_H_L,…
6553	7547	94	87.8505	94	0	0	0	0	0	7DJZ_A_B, 6Z2M_B_C, 6YLA_H_L, 6XC3_H_L, 6XC3_B_A, 7R8L_C_D, 7R8L_H_L, 7LOP_W_V, 7LOP_X_Y, 7NX8_A_B, 7NX8_H_L, 7NX6_A_B, 7NX6_H_L, 7CH5_H_L, 7S4S_H_L, 7CHC_H_L, 7CHC_A_B, 7NX9_A_B, 7NX9_H_L, 7NX7_A_B, 7NX7_H_L, 7NXA_A_B, 7NXA_H_L, 7KN7_H_L, 7JMO_H_L, 6XC4_H_L, 7NXB_A_B, 7NXB_H_L, 7N3I_H_L, 7KN6_H_L, 7OR9_A_B, 7OR9_H_L, 7PS1_A_B, 7CHB_H_L, 7BEI_H_L, 7CHS_H_L, 7NEG_H_L, 7CHF_H_L, 7CHF_A_B, 7KFY_H_L,…
6556	6551	94	87.8505	94	0	0	0	0	0	7DJZ_A_B, 6Z2M_B_C, 6XC3_H_L, 6XC3_B_A, 7R8L_C_D, 7R8L_H_L, 7LOP_W_V, 7LOP_X_Y, 7NX8_A_B, 7NX6_A_B, 7NX6_H_L, 7CH5_H_L, 7S4S_H_L, 7CHC_H_L, 7CHC_A_B, 7NX9_A_B, 7NX7_A_B, 7NX7_H_L, 7NXA_A_B, 7NXA_H_L, 7KN7_H_L, 7JMO_H_L, 6XC4_H_L, 7NXB_H_L, 7N3I_H_L, 7KN6_H_L, 7OR9_A_B, 7OR9_H_L, 7PS1_A_B, 7CHB_H_L, 7BEI_H_L, 7CHS_H_L, 7NEG_H_L, 7CHF_H_L, 7CHF_A_B, 7KFY_H_L, 7BEJ_H_L, 7NEH_H_L, 7KFV_H_L, 7BZ5_H_L,…
2553	2547	93	86.9159	93	0	0	0	0	0	7DJZ_A_B, 6Z2M_B_C, 6YLA_H_L, 6XC3_H_L, 6XC3_B_A, 7R8L_C_D, 7R8L_H_L, 7LOP_W_V, 7LOP_X_Y, 7NX8_A_B, 7NX8_H_L, 7NX6_A_B, 7NX6_H_L, 7CH5_H_L, 7S4S_H_L, 7CHC_A_B, 7NX9_A_B, 7NX7_A_B, 7NX7_H_L, 7NXA_A_B, 7KN7_H_L, 7JMO_H_L, 6XC4_H_L, 7NXB_A_B, 7NXB_H_L, 7N3I_H_L, 7KN6_H_L, 7OR9_A_B, 7OR9_H_L, 7PS1_A_B, 7CHB_H_L, 7BEI_H_L, 7CHS_H_L, 7NEG_H_L, 7CHF_H_L, 7CHF_A_B, 7KFY_H_L, 7NEH_H_L, 7KFV_H_L, 7BZ5_H_L,…
9550	1556	91	85.0467	73	10	91	0	0	0	7DJZ_A_B, 6Z2M_B_C, 6YLA_H_L, 6XC3_H_L, 6XC3_B_A, 7R8L_C_D, 7R8L_H_L, 7LOP_W_V, 7LOP_X_Y, 7NX8_A_B, 7NX6_A_B, 7NX6_H_L, 7CH5_H_L, 7S4S_H_L, 7CHC_H_L, 7CHC_A_B, 7NX9_A_B, 7NX9_H_L, 7NX7_A_B, 7NXA_A_B, 7NXA_H_L, 7KN7_H_L, 7JMO_H_L, 6XC4_H_L, 7NXB_A_B, 7N3I_H_L, 7KN6_H_L, 7OR9_A_B, 7OR9_H_L, 7PS1_A_B, 7CHB_H_L, 7BEI_H_L, 7CHS_H_L, 7NEG_H_L, 7CHF_H_L, 7KFY_H_L, 7BEJ_H_L, 7NEH_H_L, 7KFV_H_L, 7BZ5_H_L,…
6551	2553	91	85.0467	91	5	0	0	0	0	7DJZ_A_B, 6Z2M_B_C, 6YLA_H_L, 6XC3_H_L, 6XC3_B_A, 7R8L_C_D, 7R8L_H_L, 7LOP_W_V, 7LOP_X_Y, 7NX8_A_B, 7NX8_H_L, 7NX6_A_B, 7NX6_H_L, 7CH5_H_L, 7S4S_H_L, 7CHC_H_L, 7CHC_A_B, 7NX9_A_B, 7NX9_H_L, 7NX7_A_B, 7NX7_H_L, 7NXA_A_B, 7NXA_H_L, 7KN7_H_L, 7JMO_H_L, 6XC4_H_L, 7NXB_A_B, 7NXB_H_L, 7N3I_H_L, 7KN6_H_L, 7OR9_A_B, 7OR9_H_L, 7PS1_A_B, 7CHB_H_L, 7BEI_H_L, 7CHS_H_L, 7NEG_H_L, 7CHF_H_L, 7CHF_A_B, 7KFY_H_L,…
2551	2547	89	83.1776	89	0	0	0	0	0	7DJZ_A_B, 6Z2M_B_C, 6YLA_H_L, 6XC3_H_L, 6XC3_B_A, 7R8L_C_D, 7R8L_H_L, 7LOP_W_V, 7LOP_X_Y, 7NX8_A_B, 7NX6_A_B, 7NX6_H_L, 7CH5_H_L, 7S4S_H_L, 7CHC_H_L, 7CHC_A_B, 7NX9_A_B, 7NX7_A_B, 7NXA_A_B, 7KN7_H_L, 7JMO_H_L, 6XC4_H_L, 7NXB_A_B, 7N3I_H_L, 7KN6_H_L, 7OR9_A_B, 7OR9_H_L, 7PS1_A_B, 7CHB_H_L, 7BEI_H_L, 7CHS_H_L, 7NEG_H_L, 7CHF_A_B, 7KFY_H_L, 7BEJ_H_L, 7NEH_H_L, 7KFV_H_L, 7BZ5_H_L, 7KFX_H_L, 7BEK_H_L,…
6551	2554	88	82.243	85	21	3	0	0	0	7DJZ_A_B, 6Z2M_B_C, 6YLA_H_L, 6XC3_H_L, 6XC3_B_A, 7R8L_C_D, 7R8L_H_L, 7LOP_W_V, 7LOP_X_Y, 7NX8_A_B, 7NX8_H_L, 7NX6_A_B, 7NX6_H_L, 7CH5_H_L, 7S4S_H_L, 7CHC_H_L, 7CHC_A_B, 7NX9_A_B, 7NX9_H_L, 7NX7_A_B, 7NX7_H_L, 7NXA_A_B, 7NXA_H_L, 7KN7_H_L, 7JMO_H_L, 6XC4_H_L, 7NXB_A_B, 7NXB_H_L, 7N3I_H_L, 7KN6_H_L, 7OR9_A_B, 7OR9_H_L, 7PS1_A_B, 7CHB_H_L, 7BEI_H_L, 7CHS_H_L, 7NEG_H_L, 7CHF_H_L, 7CHF_A_B, 7KFY_H_L,…
6558	6551	87	81.3084	87	0	0	0	0	0	7DJZ_A_B, 6YLA_H_L, 6XC3_H_L, 6XC3_B_A, 7R8L_C_D, 7R8L_H_L, 7LOP_W_V, 7LOP_X_Y, 7NX8_A_B, 7NX8_H_L, 7NX6_A_B, 7NX6_H_L, 7CH5_H_L, 7S4S_H_L, 7CHC_H_L, 7CHC_A_B, 7NX9_A_B, 7NX7_A_B, 7NX7_H_L, 7NXA_A_B, 7NXA_H_L, 7KN7_H_L, 7JMO_H_L, 6XC4_H_L, 7NXB_A_B, 7NXB_H_L, 7N3I_H_L, 7KN6_H_L, 7OR9_A_B, 7PS1_A_B, 7CHB_H_L, 7BEI_H_L, 7CHS_H_L, 7NEG_H_L, 7CHF_A_B, 7KFY_H_L, 7BEJ_H_L, 7NEH_H_L, 7KFV_H_L, 7BZ5_H_L,…
6554	6554	86	80.3738	86	0	0	0	0	0	7DJZ_A_B, 6Z2M_B_C, 6YLA_H_L, 6XC3_H_L, 6XC3_B_A, 7R8L_C_D, 7R8L_H_L, 7LOP_W_V, 7LOP_X_Y, 7NX8_A_B, 7NX8_H_L, 7NX6_A_B, 7NX6_H_L, 7CH5_H_L, 7S4S_H_L, 7CHC_H_L, 7CHC_A_B, 7NX9_A_B, 7NX9_H_L, 7NX7_A_B, 7NX7_H_L, 7NXA_A_B, 7NXA_H_L, 7KN7_H_L, 7JMO_H_L, 6XC4_H_L, 7NXB_A_B, 7NXB_H_L, 7N3I_H_L, 7KN6_H_L, 7OR9_A_B, 7OR9_H_L, 7PS1_A_B, 7CHB_H_L, 7BEI_H_L, 7CHS_H_L, 7NEG_H_L, 7CHF_H_L, 7CHF_A_B, 7KFY_H_L,…
6553	6553	86	80.3738	86	0	0	0	0	0	7DJZ_A_B, 6Z2M_B_C, 6YLA_H_L, 6XC3_H_L, 6XC3_B_A, 7R8L_C_D, 7R8L_H_L, 7LOP_W_V, 7LOP_X_Y, 7NX8_A_B, 7NX8_H_L, 7NX6_A_B, 7NX6_H_L, 7CH5_H_L, 7S4S_H_L, 7CHC_H_L, 7CHC_A_B, 7NX9_A_B, 7NX9_H_L, 7NX7_A_B, 7NX7_H_L, 7NXA_A_B, 7NXA_H_L, 7KN7_H_L, 7JMO_H_L, 6XC4_H_L, 7NXB_A_B, 7NXB_H_L, 7N3I_H_L, 7KN6_H_L, 7OR9_A_B, 7OR9_H_L, 7PS1_A_B, 7CHB_H_L, 7BEI_H_L, 7CHS_H_L, 7NEG_H_L, 7CHF_H_L, 7CHF_A_B, 7KFY_H_L,…
6553	6555	86	80.3738	86	0	0	0	0	0	7DJZ_A_B, 6Z2M_B_C, 6YLA_H_L, 6XC3_H_L, 6XC3_B_A, 7R8L_C_D, 7R8L_H_L, 7LOP_W_V, 7LOP_X_Y, 7NX8_A_B, 7NX8_H_L, 7NX6_A_B, 7NX6_H_L, 7CH5_H_L, 7S4S_H_L, 7CHC_H_L, 7CHC_A_B, 7NX9_A_B, 7NX9_H_L, 7NX7_A_B, 7NX7_H_L, 7NXA_A_B, 7NXA_H_L, 7KN7_H_L, 7JMO_H_L, 6XC4_H_L, 7NXB_A_B, 7NXB_H_L, 7N3I_H_L, 7KN6_H_L, 7OR9_A_B, 7OR9_H_L, 7PS1_A_B, 7CHB_H_L, 7BEI_H_L, 7CHS_H_L, 7NEG_H_L, 7CHF_H_L, 7CHF_A_B, 7KFY_H_L,…
6557	6551	85	79.4393	85	51	0	0	0	0	7DJZ_A_B, 6Z2M_B_C, 6YLA_H_L, 6XC3_H_L, 6XC3_B_A, 7R8L_C_D, 7R8L_H_L, 7LOP_W_V, 7LOP_X_Y, 7NX8_A_B, 7NX8_H_L, 7NX6_A_B, 7CH5_H_L, 7S4S_H_L, 7CHC_A_B, 7NX9_A_B, 7NX7_A_B, 7NX7_H_L, 7NXA_A_B, 7NXA_H_L, 7KN7_H_L, 7JMO_H_L, 6XC4_H_L, 7NXB_A_B, 7NXB_H_L, 7N3I_H_L, 7KN6_H_L, 7OR9_A_B, 7PS1_A_B, 7CHB_H_L, 7BEI_H_L, 7CHS_H_L, 7NEG_H_L, 7CHF_H_L, 7CHF_A_B, 7KFY_H_L, 7BEJ_H_L, 7NEH_H_L, 7KFV_H_L, 7BZ5_H_L,…
2547	1549	85	79.4393	85	0	0	0	0	0	7DJZ_A_B, 6Z2M_B_C, 6YLA_H_L, 6XC3_H_L, 6XC3_B_A, 7R8L_C_D, 7R8L_H_L, 7LOP_W_V, 7LOP_X_Y, 7NX8_A_B, 7NX8_H_L, 7NX6_A_B, 7NX6_H_L, 7CH5_H_L, 7S4S_H_L, 7CHC_H_L, 7CHC_A_B, 7NX9_A_B, 7NX9_H_L, 7NX7_A_B, 7NXA_A_B, 7KN7_H_L, 7JMO_H_L, 6XC4_H_L, 7NXB_A_B, 7N3I_H_L, 7KN6_H_L, 7OR9_A_B, 7OR9_H_L, 7PS1_A_B, 7CHB_H_L, 7BEI_H_L, 7CHS_H_L, 7NEG_H_L, 7CHF_H_L, 7CHF_A_B, 7KFY_H_L, 7BEJ_H_L, 7NEH_H_L, 7KFV_H_L,…
2553	1557	83	77.5701	83	1	17	0	0	0	7DJZ_A_B, 6Z2M_B_C, 6YLA_H_L, 6XC3_H_L, 6XC3_B_A, 7R8L_C_D, 7R8L_H_L, 7LOP_W_V, 7LOP_X_Y, 7NX8_A_B, 7NX8_H_L, 7NX6_A_B, 7NX6_H_L, 7CH5_H_L, 7S4S_H_L, 7CHC_A_B, 7NX9_A_B, 7NX7_A_B, 7NXA_A_B, 7JMO_H_L, 6XC4_H_L, 7NXB_A_B, 7N3I_H_L, 7KN6_H_L, 7OR9_A_B, 7OR9_H_L, 7PS1_A_B, 7CHB_H_L, 7BEI_H_L, 7CHS_H_L, 7NEG_H_L, 7KFY_H_L, 7BEJ_H_L, 7NEH_H_L, 7KFV_H_L, 7BZ5_H_L, 7KFX_H_L, 7BEK_H_L, 7CHO_H_L, 7ORB_H_L,…
7551	2553	81	75.7009	81	1	0	0	0	0	7DJZ_A_B, 6Z2M_B_C, 6YLA_H_L, 6XC3_H_L, 6XC3_B_A, 7R8L_C_D, 7LOP_W_V, 7LOP_X_Y, 7NX8_A_B, 7NX8_H_L, 7NX6_A_B, 7NX6_H_L, 7CH5_H_L, 7S4S_H_L, 7CHC_H_L, 7CHC_A_B, 7NX9_A_B, 7NX9_H_L, 7NX7_A_B, 7NX7_H_L, 7NXA_A_B, 7NXA_H_L, 7KN7_H_L, 7JMO_H_L, 6XC4_H_L, 7NXB_A_B, 7NXB_H_L, 7N3I_H_L, 7KN6_H_L, 7OR9_A_B, 7OR9_H_L, 7PS1_A_B, 7CHB_H_L, 7BEI_H_L, 7CHS_H_L, 7NEG_H_L, 7CHF_H_L, 7CHF_A_B, 7KFY_H_L, 7BEJ_H_L,…
6556	6552	78	72.8972	78	0	0	0	0	0	7DJZ_A_B, 6Z2M_B_C, 6YLA_H_L, 6XC3_B_A, 7R8L_C_D, 7R8L_H_L, 7LOP_X_Y, 7NX8_A_B, 7NX8_H_L, 7NX6_A_B, 7NX6_H_L, 7CH5_H_L, 7S4S_H_L, 7CHC_A_B, 7NX9_A_B, 7NX9_H_L, 7NX7_A_B, 7NX7_H_L, 7NXA_A_B, 7NXA_H_L, 7KN7_H_L, 7JMO_H_L, 6XC4_H_L, 7NXB_A_B, 7NXB_H_L, 7OR9_A_B, 7PS1_A_B, 7CHB_H_L, 7BEI_H_L, 7CHS_H_L, 7NEG_H_L, 7CHF_H_L, 7CHF_A_B, 7KFY_H_L, 7BEJ_H_L, 7NEH_H_L, 7KFV_H_L, 7BZ5_H_L, 7KFX_H_L, 7BEK_H_L,…
1549	1556	71	66.3551	71	0	0	0	0	0	7DJZ_A_B, 6YLA_H_L, 7R8L_C_D, 7R8L_H_L, 7LOP_W_V, 7LOP_X_Y, 7NX8_H_L, 7NX6_H_L, 7CHC_A_B, 7NX9_H_L, 7NX7_A_B, 7NXA_A_B, 7NXA_H_L, 7KN7_H_L, 6XC4_H_L, 7NXB_A_B, 7NXB_H_L, 7OR9_H_L, 7BEI_H_L, 7NEG_H_L, 7KFY_H_L, 7NEH_H_L, 7BZ5_H_L, 7KFX_H_L, 7BEK_H_L, 7CHO_H_L, 7ORB_H_L, 7ORB_A_B, 7BEN_A_B, 7L7D_H_L, 7ORA_A_B, 7R6W_H_L, 7R6W_A_B, 7JX3_A_B, 7JX3_C_D, 7CZT_H_L, 7CZT_I_M, 7LM8_H_L, 7LM8_M_N, 7KN3_H_L,…
1551	2549	69	64.486	69	0	0	0	0	0	6Z2M_B_C, 6YLA_H_L, 6XC3_H_L, 6XC3_B_A, 7R8L_C_D, 7LOP_W_V, 7LOP_X_Y, 7NX8_A_B, 7NX6_A_B, 7S4S_H_L, 7CHC_A_B, 7NX9_A_B, 7NX7_A_B, 7NXA_H_L, 7KN7_H_L, 7JMO_H_L, 6XC4_H_L, 7NXB_H_L, 7N3I_H_L, 7KN6_H_L, 7OR9_A_B, 7PS1_A_B, 7CHB_H_L, 7CHS_H_L, 7NEG_H_L, 7CHF_H_L, 7KFY_H_L, 7BEJ_H_L, 7NEH_H_L, 7KFV_H_L, 7BZ5_H_L, 7KFX_H_L, 7BEK_H_L, 7ORB_A_B, 7BEN_H_L, 7BEN_A_B, 7L7D_H_L, 7ORA_F_G, 7ORA_A_B, 7R6W_A_B,…
6556	6553	67	62.6168	67	0	0	0	0	0	7DJZ_A_B, 6Z2M_B_C, 6YLA_H_L, 6XC3_B_A, 7R8L_C_D, 7R8L_H_L, 7LOP_W_V, 7LOP_X_Y, 7NX8_A_B, 7NX6_A_B, 7CH5_H_L, 7S4S_H_L, 7CHC_A_B, 7NX9_A_B, 7NX7_A_B, 7NXA_A_B, 6XC4_H_L, 7NXB_A_B, 7KN6_H_L, 7OR9_A_B, 7OR9_H_L, 7CHF_H_L, 7CHF_A_B, 7CHO_H_L, 7L7D_H_L, 7R6W_H_L, 7JX3_H_L, 7JX3_C_D, 7BEP_H_L, 7BEP_A_B, 7LM8_H_L, 7LM8_M_N, 7MJK_H_I, 7MJK_F_G, 7MJK_D_E, 7KMG_A_B, 7B3O_H_L, 7Q6E_E_F, 7Q6E_H_L, 7Q6E_J_K,…
6551	6558	64	59.8131	24	1	60	0	0	0	7DJZ_A_B, 6Z2M_B_C, 6XC3_H_L, 6XC3_B_A, 7R8L_C_D, 7R8L_H_L, 7LOP_W_V, 7LOP_X_Y, 7NX8_A_B, 7NX8_H_L, 7NX6_A_B, 7NX6_H_L, 7CH5_H_L, 7CHC_H_L, 7NX9_A_B, 7NX9_H_L, 7NX7_A_B, 7NX7_H_L, 7NXA_A_B, 7JMO_H_L, 6XC4_H_L, 7NXB_A_B, 7NXB_H_L, 7N3I_H_L, 7OR9_A_B, 7CHB_H_L, 7CHS_H_L, 7CHF_H_L, 7KFY_H_L, 7BEJ_H_L, 7NEH_H_L, 7BZ5_H_L, 7CHO_H_L, 7ORB_H_L, 7ORB_A_B, 7BEN_H_L, 7BEN_A_B, 7ORA_F_G, 7ORA_A_B, 7R6W_H_L,…
1550	1556	58	54.2056	58	1	0	0	0	0	7DJZ_A_B, 6XC3_H_L, 6XC3_B_A, 7R8L_C_D, 7LOP_X_Y, 7NX6_H_L, 7NX9_A_B, 7NX9_H_L, 7NXA_A_B, 7NXA_H_L, 7JMO_H_L, 7NXB_H_L, 7N3I_H_L, 7KN6_H_L, 7OR9_H_L, 7CHF_H_L, 7KFX_H_L, 7CHO_H_L, 7ORB_A_B, 7BEN_A_B, 7L7D_H_L, 7R6W_H_L, 7JX3_A_B, 7JX3_H_L, 7JX3_C_D, 7BEP_H_L, 7CZT_H_L, 7CZT_I_M, 7LM8_H_L, 7LM8_M_N, 7MJK_H_I, 7MJK_F_G, 7MJK_D_E, 7B3O_H_L, 7Q6E_E_F, 7Q6E_H_L, 7Q6E_J_K, 7Q0G_A_B, 6ZCZ_H_L, 7KQB_K_J,…
7547	7547	42	39.2523	42	23	0	0	0	0	7DJZ_A_B, 6Z2M_B_C, 6XC3_H_L, 7LOP_X_Y, 7NXA_A_B, 7JMO_H_L, 7NXB_H_L, 7N3I_H_L, 7PS1_A_B, 7BEI_H_L, 7CHS_H_L, 7NEG_H_L, 7CHF_H_L, 7CHF_A_B, 7KFY_H_L, 7BEJ_H_L, 7KFV_H_L, 7BZ5_H_L, 7KFX_H_L, 7BEK_H_L, 7ORB_H_L, 7ORB_A_B, 7BEN_H_L, 7BEN_A_B, 7ORA_F_G, 7ORA_A_B, 7R6W_A_B, 7BEP_H_L, 7BEP_A_B, 7KMG_A_B, 6ZCZ_H_L, 7KQB_H_L, 7KQB_K_J, 7M71_H_L, 7N4I_H_L, 7PS6_H_L, 7BEL_A_B, 7MZF_H_L, 7MZG_H_L, 7EAN_H_L,…
2545	1549	35	32.7103	35	0	0	0	0	0	6XC3_H_L, 7LOP_X_Y, 7NX8_H_L, 7S4S_H_L, 7CHC_A_B, 7NX9_A_B, 7NXA_A_B, 7JMO_H_L, 7NXB_A_B, 7NXB_H_L, 7N3I_H_L, 7KN6_H_L, 7OR9_A_B, 7PS1_A_B, 7CHB_H_L, 7CHS_H_L, 7NEG_H_L, 7KFX_H_L, 7ORB_A_B, 7BEN_A_B, 7R6W_A_B, 7BEP_H_L, 7LM8_M_N, 7KN3_H_L, 7KMG_A_B, 7B3O_H_L, 7Q6E_E_F, 7Q6E_H_L, 7Q6E_J_K, 7Q0G_A_B, 7Q0G_H_L, 7N4I_H_L, 7MZJ_N_M, 7KMH_A_B, 7KMI_A_B
2547	2551	30	28.0374	30	0	0	0	0	0	7LOP_W_V, 7LOP_X_Y, 7S4S_H_L, 7CHC_H_L, 7NXA_A_B, 7NXB_H_L, 7N3I_H_L, 7PS1_A_B, 7CHS_H_L, 7KFY_H_L, 7BZ5_H_L, 7KFX_H_L, 7BEK_H_L, 7CHO_H_L, 7BEN_H_L, 7BEN_A_B, 7R6W_A_B, 7LM8_H_L, 7LM8_M_N, 7KN3_H_L, 7MJK_H_I, 7MJK_F_G, 7MJK_D_E, 7B3O_H_L, 7Q6E_E_F, 7Q6E_H_L, 7Q6E_J_K, 7Q0G_H_L, 7KQB_H_L, 7KQB_K_J
1548	1556	29	27.1028	29	0	0	0	0	0	6YLA_H_L, 7R8L_H_L, 7NX6_A_B, 7CH5_H_L, 7CHC_H_L, 7CHC_A_B, 7NX9_A_B, 7NXA_A_B, 6XC4_H_L, 7NXB_A_B, 7OR9_A_B, 7BEI_H_L, 7NEG_H_L, 7KFY_H_L, 7KFV_H_L, 7KFX_H_L, 7ORB_A_B, 7R6W_A_B, 7BEP_A_B, 7LM8_H_L, 7LM8_M_N, 7KN3_H_L, 7MJK_H_I, 7MJK_F_G, 7MJK_D_E, 7Q0G_H_L, 7PS6_H_L, 7BEL_A_B, 7CJF_A_B
7547	7549	25	23.3645	25	19	0	0	0	0	6Z2M_B_C, 7NX6_H_L, 7NXB_H_L, 7CHO_H_L, 7R6W_H_L, 7JX3_C_D, 7CZT_H_L, 7CZT_I_M, 6ZCZ_H_L, 7PS4_H_L, 7MZH_H_L, 7MZK_C_D, 7MZJ_C_D, 7MZI_H_L, 7JMP_H_L, 7E7Y_A_B, 7BEH_H_L, 7PS6_C_D, 7KN4_H_L, 7M7W_A_B, 7M7W_C_D, 7CM4_H_L, 7E3O_H_L, 6XKP_H_L, 7N4J_H_L
2553	2545	21	19.6262	21	0	0	0	0	0	6XC3_H_L, 7R8L_H_L, 7NX8_H_L, 7NXA_A_B, 6XC4_H_L, 7CHF_H_L, 7CHO_H_L, 7BEN_A_B, 7ORA_A_B, 7R6W_H_L, 7JX3_C_D, 7KMG_A_B, 7MZH_H_L, 7MZK_C_D, 7MZI_H_L, 7JMP_H_L, 7BEH_H_L, 7PS6_C_D, 7BEL_A_B, 7KN4_H_L, 7M7W_A_B
7546	7549	21	19.6262	21	0	0	0	0	0	7CHO_H_L, 7R6W_H_L, 7JX3_C_D, 7CZT_H_L, 7CZT_I_M, 7PS4_H_L, 7MZH_H_L, 7MZK_C_D, 7MZJ_C_D, 7MZI_H_L, 7JMP_H_L, 7E7Y_A_B, 7BEH_H_L, 7PS6_C_D, 7KN4_H_L, 7M7W_A_B, 7M7W_C_D, 7CM4_H_L, 7E3O_H_L, 6XKP_H_L, 7N4J_H_L
6556	7549	20	18.6916	20	0	0	0	0	0	7CHO_H_L, 7R6W_H_L, 7JX3_C_D, 7CZT_H_L, 7CZT_I_M, 7PS4_H_L, 7MZK_C_D, 7MZJ_C_D, 7MZI_H_L, 7JMP_H_L, 7E7Y_A_B, 7BEH_H_L, 7PS6_C_D, 7KN4_H_L, 7M7W_A_B, 7M7W_C_D, 7CM4_H_L, 7E3O_H_L, 6XKP_H_L, 7N4J_H_L
2548	1551	19	17.757	19	0	0	0	0	0	6Z2M_B_C, 6YLA_H_L, 6XC3_B_A, 7R8L_C_D, 7R8L_H_L, 7NX6_H_L, 7CHC_H_L, 7CHC_A_B, 7NX7_A_B, 7NXA_A_B, 7ORA_F_G, 7R6W_A_B, 7MJK_H_I, 7MJK_F_G, 7MJK_D_E, 6ZCZ_H_L, 7PS4_H_L, 7N4I_H_L, 7MZK_C_D
2551	7549	19	17.757	19	0	0	0	0	0	7CHO_H_L, 7R6W_H_L, 7JX3_C_D, 7PS4_H_L, 7MZH_H_L, 7MZK_C_D, 7MZJ_C_D, 7MZI_H_L, 7JMP_H_L, 7E7Y_A_B, 7BEH_H_L, 7PS6_C_D, 7KN4_H_L, 7M7W_A_B, 7M7W_C_D, 7CM4_H_L, 7E3O_H_L, 6XKP_H_L, 7N4J_H_L
6553	2552	18	16.8224	18	0	0	0	0	0	7R6W_H_L, 7JX3_C_D, 7CZT_H_L, 7CZT_I_M, 7PS4_H_L, 7MZH_H_L, 7MZK_C_D, 7MZJ_C_D, 7MZI_H_L, 7JMP_H_L, 7E7Y_A_B, 7BEH_H_L, 7PS6_C_D, 7KN4_H_L, 7M7W_A_B, 7M7W_C_D, 7E3O_H_L, 6XKP_H_L
6554	6556	18	16.8224	18	0	0	0	0	0	7R6W_H_L, 7JX3_C_D, 7CZT_H_L, 7CZT_I_M, 7PS4_H_L, 7MZH_H_L, 7MZK_C_D, 7MZJ_C_D, 7MZI_H_L, 7JMP_H_L, 7E7Y_A_B, 7BEH_H_L, 7PS6_C_D, 7KN4_H_L, 7M7W_A_B, 7M7W_C_D, 7CM4_H_L, 6XKP_H_L
7547	2549	17	15.8879	17	0	0	0	0	0	7R6W_H_L, 7JX3_C_D, 7PS4_H_L, 7MZH_H_L, 7MZK_C_D, 7MZI_H_L, 7JMP_H_L, 7E7Y_A_B, 7BEH_H_L, 7PS6_C_D, 7KN4_H_L, 7M7W_A_B, 7M7W_C_D, 7CM4_H_L, 7E3O_H_L, 6XKP_H_L, 7N4J_H_L
6552	6555	14	13.0841	14	0	0	0	0	0	7NX8_H_L, 7NX6_H_L, 7NX9_H_L, 7NX7_H_L, 7NXA_A_B, 7NXA_H_L, 7NXB_H_L, 7ORB_H_L, 7KMG_A_B, 7Q6E_H_L, 7Q6E_J_K, 6ZCZ_H_L, 7KQB_H_L, 7KQB_K_J
6559	6551	13	12.1495	13	10	0	0	0	0	7R6W_H_L, 7JX3_C_D, 7PS4_H_L, 7MZJ_C_D, 7MZI_H_L, 7JMP_H_L, 7E7Y_A_B, 7BEH_H_L, 7PS6_C_D, 7M7W_A_B, 7M7W_C_D, 7E3O_H_L, 6XKP_H_L
7547	2551	12	11.215	12	0	0	0	0	0	7R6W_H_L, 7JX3_C_D, 7PS4_H_L, 7MZI_H_L, 7JMP_H_L, 7BEH_H_L, 7PS6_C_D, 7KN4_H_L, 7M7W_A_B, 7M7W_C_D, 7EAN_H_L, 6XKP_H_L
6555	6553	11	10.2804	11	0	0	0	0	0	7R6W_H_L, 7JX3_C_D, 7PS4_H_L, 7MZK_C_D, 7MZJ_C_D, 7MZI_H_L, 7JMP_H_L, 7E7Y_A_B, 7BEH_H_L, 7PS6_C_D, 7M7W_A_B
6551	7539	11	10.2804	11	5	0	0	0	0	7JX3_C_D, 7PS4_H_L, 7MZH_H_L, 7MZI_H_L, 7JMP_H_L, 7E7Y_A_B, 7PS6_C_D, 7KN4_H_L, 7M7W_A_B, 7M7W_C_D, 6XKP_H_L
2553	7551	9	8.41121	9	1	0	0	0	0	6Z2M_B_C, 7R8L_C_D, 7NX6_H_L, 7NX9_H_L, 7NX7_H_L, 7CHF_A_B, 7Q0G_H_L, 6ZCZ_H_L, 7N4J_H_L
6551	7541	9	8.41121	0	0	9	0	0	0	7NX8_A_B, 7NX8_H_L, 7NX6_A_B, 7NX7_A_B, 7NXA_A_B, 7NXB_A_B, 7Q6E_J_K, 7KQB_H_L, 7EAN_H_L
6554	7547	8	7.47664	8	0	0	0	0	0	7R6W_H_L, 7JX3_C_D, 7PS4_H_L, 7MZK_C_D, 7JMP_H_L, 7BEH_H_L, 7PS6_C_D, 7M7W_C_D
2551	2549	8	7.47664	8	0	0	0	0	0	7CHO_H_L, 7CZT_H_L, 7CZT_I_M, 7MZJ_C_D, 7BEH_H_L, 7M7W_C_D, 7E3O_H_L, 6XKP_H_L
1556	9552	8	7.47664	8	0	0	0	1	0	7DJZ_A_B, 7JX3_H_L, 7CZT_H_L, 7CZT_I_M, 7KQB_H_L, 7KQB_K_J, 7M71_H_L, 7MZI_H_L
2542	1549	8	7.47664	8	0	0	0	0	0	7DJZ_A_B, 7BEJ_H_L, 7JX3_H_L, 7Q6E_E_F, 7Q6E_H_L, 7Q6E_J_K, 7Q0G_A_B, 7Q0G_H_L
2551	1557	8	7.47664	8	0	0	0	0	0	7KN7_H_L, 7MJK_H_I, 7MJK_F_G, 7MJK_D_E, 7Q6E_H_L, 7Q6E_J_K, 7E7Y_A_B, 7E3O_H_L
1557	1549	8	7.47664	8	0	0	0	0	0	7DJZ_A_B, 7ORB_A_B, 7BEN_A_B, 7Q0G_A_B, 7Q0G_H_L, 7KQB_H_L, 7KQB_K_J, 7MZK_N_M
1556	9550	8	7.47664	8	0	0	0	0	0	7R8L_C_D, 7ORA_F_G, 7R6W_H_L, 7CZT_H_L, 7CZT_I_M, 7KQB_H_L, 7KQB_K_J, 7EAN_H_L
2554	2545	7	6.54206	3	0	7	0	0	0	7CHO_H_L, 7PS4_H_L, 7E7Y_A_B, 7PS6_C_D, 7CM4_H_L, 7E3O_H_L, 7N4J_H_L
7549	1551	7	6.54206	7	0	0	0	0	0	7R6W_H_L, 7JX3_C_D, 7PS4_H_L, 7MZK_C_D, 7E7Y_A_B, 7M7W_A_B, 7M7W_C_D
6554	6555	7	6.54206	7	0	0	0	0	0	6Z2M_B_C, 7NX9_H_L, 7Q6E_E_F, 7KQB_H_L, 7KQB_K_J, 7MZJ_N_M, 7E3O_H_L
6551	6555	6	5.60748	6	0	0	0	0	0	6Z2M_B_C, 7KN7_H_L, 7JX3_H_L, 7KQB_H_L, 7KQB_K_J, 7M71_H_L
1552	1552	6	5.60748	6	0	0	0	0	0	7NXB_H_L, 7KMG_A_B, 7PS6_C_D, 7KMH_A_B, 7EAN_H_L, 7KMI_A_B
1556	9551	6	5.60748	6	1	0	0	0	0	7R8L_C_D, 7NEH_H_L, 7JX3_H_L, 7BEP_H_L, 7KQB_K_J, 7MZI_H_L
1549	2543	5	4.6729	5	0	0	0	0	0	7NXA_H_L, 7KQB_H_L, 7KQB_K_J, 7M71_H_L, 7EAN_H_L
1557	1551	5	4.6729	5	0	0	0	0	0	7DJZ_A_B, 7CZT_H_L, 7CZT_I_M, 7KQB_H_L, 7KQB_K_J
1553	1551	5	4.6729	5	0	0	0	0	0	7KMG_A_B, 7Q6E_H_L, 7PS6_C_D, 7KMH_A_B, 7EAN_H_L
6553	2553	4	3.73832	4	0	0	0	0	0	7KQB_H_L, 7E7Y_A_B, 7EAN_H_L, 7E3O_H_L
1556	1549	4	3.73832	4	1	0	0	1	0	7R8L_C_D, 7CHF_A_B, 7R6W_H_L, 7JX3_H_L
6551	6557	4	3.73832	4	0	0	0	0	0	7CHO_H_L, 7MZH_H_L, 7CM4_H_L, 7N4J_H_L
2540	1549	4	3.73832	4	1	0	0	0	0	7R8L_C_D, 7JX3_H_L, 7M71_H_L, 7MZI_H_L
1550	1553	3	2.80374	3	2	0	0	0	0	7KQB_H_L, 7KQB_K_J, 7M71_H_L
1551	1553	3	2.80374	3	0	0	0	0	0	7KQB_H_L, 7KQB_K_J, 7M71_H_L
1554	1552	3	2.80374	3	0	0	0	0	0	7KMG_A_B, 7EAN_H_L, 7KMI_A_B
1554	9552	3	2.80374	3	0	0	0	0	0	7KMG_A_B, 7KMH_A_B, 7KMI_A_B
1552	1553	3	2.80374	3	1	0	0	0	0	7KQB_H_L, 7KQB_K_J, 7M71_H_L
1552	1550	3	2.80374	3	0	0	0	0	0	7KQB_H_L, 7KQB_K_J, 7M71_H_L
2543	9550	3	2.80374	3	0	3	0	0	0	7KMG_A_B, 7KMH_A_B, 7KMI_A_B
1557	9550	3	2.80374	3	0	0	0	0	0	7Q6E_E_F, 7Q6E_H_L, 7Q6E_J_K
2547	1548	3	2.80374	3	0	0	0	0	0	7KQB_H_L, 7KQB_K_J, 7M71_H_L
1551	1550	3	2.80374	3	0	0	0	0	0	7KQB_H_L, 7KQB_K_J, 7M71_H_L
1548	2542	3	2.80374	3	0	0	0	0	0	7KQB_H_L, 7KQB_K_J, 7M71_H_L
1549	2542	3	2.80374	2	0	0	0	3	0	7KQB_H_L, 7KQB_K_J, 7M71_H_L
1550	1555	3	2.80374	3	0	0	0	0	0	7KQB_H_L, 7KQB_K_J, 7M71_H_L
2540	1551	3	2.80374	3	0	0	0	0	0	7R8L_C_D, 7JX3_H_L, 7M71_H_L
2547	1550	3	2.80374	3	0	0	0	0	0	7KQB_H_L, 7KQB_K_J, 7M71_H_L
9550	1555	3	2.80374	3	0	3	0	0	0	7KQB_H_L, 7KQB_K_J, 7M71_H_L
1556	1552	3	2.80374	3	0	0	0	0	0	7DJZ_A_B, 7CZT_H_L, 7CZT_I_M
1556	1551	3	2.80374	3	0	0	0	0	0	7KQB_H_L, 7KQB_K_J, 7M71_H_L
6551	6556	3	2.80374	3	0	0	0	0	0	7MZH_H_L, 7CM4_H_L, 7N4J_H_L
1553	1550	3	2.80374	3	0	0	0	0	0	7KQB_H_L, 7KQB_K_J, 7M71_H_L
1554	1549	3	2.80374	3	0	0	0	0	0	7CHF_A_B, 7CHO_H_L, 7CM4_H_L
2541	1549	3	2.80374	3	0	0	0	0	0	7BEJ_H_L, 7JX3_H_L, 7BEP_H_L
1549	2545	3	2.80374	1	0	0	0	3	0	7CHO_H_L, 7JMP_H_L, 7PS6_C_D
2545	1548	2	1.86916	2	0	0	0	0	0	7KQB_H_L, 7KQB_K_J
1557	1550	2	1.86916	2	0	0	0	0	0	7KQB_H_L, 7KQB_K_J
1549	1555	2	1.86916	2	0	0	0	0	0	7KQB_K_J, 7M71_H_L
9551	1555	2	1.86916	2	0	0	0	0	0	7KQB_H_L, 7KQB_K_J
2551	1556	2	1.86916	2	0	0	0	0	0	7KQB_K_J, 7M71_H_L
7545	6551	2	1.86916	2	0	0	0	0	0	7KQB_K_J, 7M71_H_L
1557	1548	2	1.86916	2	0	0	0	0	0	7KQB_H_L, 7KQB_K_J
2553	7549	2	1.86916	0	0	0	0	2	0	7MZJ_C_D, 6XKP_H_L
1556	9553	2	1.86916	2	0	0	0	0	0	7KQB_K_J, 7MZI_H_L
1554	1550	2	1.86916	2	0	0	0	0	0	7CHF_A_B, 7EAN_H_L
1551	2551	2	1.86916	2	0	0	0	0	0	7KQB_H_L, 7EAN_H_L
2546	1549	2	1.86916	2	0	0	0	0	0	7Q6E_J_K, 6ZCZ_H_L
1551	1554	2	1.86916	2	0	0	0	0	0	7CZT_H_L, 7CZT_I_M
7545	7549	2	1.86916	2	0	0	0	0	0	7JX3_C_D, 7PS6_C_D
1556	1550	2	1.86916	2	2	0	0	0	0	7R8L_C_D, 7JX3_H_L
6558	7551	2	1.86916	2	0	0	0	0	0	7NXB_H_L, 7N4J_H_L
6549	7540	2	1.86916	2	0	0	0	0	0	7NX7_H_L, 6ZCZ_H_L
1556	1554	1	0.934579	0	0	1	0	0	0	7KQB_H_L
6549	6560	1	0.934579	1	0	0	0	0	0	7NX8_H_L
7548	2551	1	0.934579	1	0	0	0	0	0	7EAN_H_L
1555	9551	1	0.934579	1	0	0	0	0	0	7EAN_H_L
7551	1549	1	0.934579	1	0	0	0	0	0	7KMH_A_B
6548	6560	1	0.934579	1	1	0	0	0	0	7NX8_H_L
2540	1550	1	0.934579	1	0	0	0	0	0	7M71_H_L
2540	1548	1	0.934579	1	0	0	0	0	0	7M71_H_L
9553	1555	1	0.934579	1	0	0	0	0	0	7KQB_K_J
1552	1554	1	0.934579	1	0	0	0	0	0	7KQB_K_J
6548	7540	1	0.934579	1	1	0	0	0	0	7NX7_H_L
1557	9552	1	0.934579	1	0	0	0	0	0	7KQB_K_J
1555	9550	1	0.934579	1	0	0	0	0	0	7KQB_H_L
2542	9550	1	0.934579	1	0	0	0	0	0	7KN7_H_L
1555	1549	1	0.934579	1	0	0	0	0	0	7CHO_H_L
7547	6553	1	0.934579	1	0	0	0	0	0	7KQB_H_L
1556	1548	1	0.934579	1	0	0	0	0	0	7R6W_H_L
2546	1548	1	0.934579	1	0	0	0	0	0	7KQB_H_L
2542	1547	1	0.934579	1	0	0	0	0	0	7Q0G_A_B
7549	2553	1	0.934579	1	0	0	0	0	0	7EAN_H_L
