# Supplementary material for: IgStrand: A universal residue numbering scheme for the immunoglobulin-fold (Ig-fold) to study Ig-proteomes and Ig-interactomes
Source: PLoS Comput Biol. 2025 Apr 14;21(4):e1012813. doi: 10.1371/journal.pcbi.1012813 (PMC12051499; doi:10.1371/journal.pcbi.1012813)
Supplement: S9 Data — (XLXS) [file pcbi.1012813.s010.xlsx]

## Sheet: VH
								A				AA'			A'								B										BC loop									C						CC' loop
structure	refpdbname	tmscore	seqid	nresAlign	A1546	A1547	A1548	A1549	A1550	A1551	A1552	A'1847	A'1848	A'1849	A'1850	A'1851	B2542	B2543	B2544	B2545	B2546	B2547	B2548	B2549	B2550	B2551	B2552	B2553	B2554	B2555	B2556	B2557	B2558	C3542	C3543	C3544	C3545	C3546	C3547	C3548	C3549	C3550	C3551	C3552	C3553	C3554	C3555	C3556	C'4545
8oxv_B_1	FAB-HEAVY_5esv_V-n1	0.943796	0.619835	121	V	Q	L	V	E	S	G	G	G	L	V	Q	P	G	R	S	L	R	L	S	C	T	A	S	G	F	T	F				D	D	Y	A	M	H	W	V	R	Q	A	P	G	K
3ifl_H_1	FAB-HEAVY_5esv_V-n1	0.87871	0.413793	116	V	T	L	K	E	S	G	P	G	I	L	K	P	S	Q	T	L	S	L	T	C	S	F	S	G	F	S	L		S	T	S	G	M	S	V	G	W	I	R	Q	P	S	G	K
4tul_H_1	FAB-HEAVY_5esv_V-n1	0.868165	0.441441	111	V	Q	L	L	Q	S	G	P	E	L	E	K	P	G	A	S	V	M	I	S	C	K	A	S	G	S	S	F				T	G	Y	N	M	N	W	V	R	Q	N	I	G	K
5hdq_H_1	FAB-HEAVY_5esv_V-n1	0.859234	0.458333	120	V	Q	L	Q	Q	S	G	A	E	L	A	R	P	G	A	S	V	K	M	S	C	K	A	S	G	Y	T	F				T	R	Y	T	M	H	W	V	Q	Q	R	P	G	Q
5lqb_H_1	FAB-HEAVY_5esv_V-n1	0.860504	0.478992	119	V	Q	L	Q	Q	S	G	A	E	L	V	R	P	G	T	S	V	K	V	S	C	K	A	S	G	Y	A	F				T	N	Y	L	I	E	W	V	K	Q	R	P	G	Q
8oxw_B_1	FAB-HEAVY_5esv_V-n1	0.895998	0.619835	121	V	Q	L	V	E	S	G	G	G	L	V	Q	P	G	R	S	L	R	L	S	C	T	A	S	G	F	T	F				D	D	Y	A	M	H	W	V	R	Q	A	P	G	K
6p7h_A_1	FAB-HEAVY_5esv_V-n1	0.847307	0.474138	116	V	Q	L	Q	E	S	G	P	G	V	V	K	P	S	E	T	L	S	L	T	C	A	V	S	G	G	T	I		S	S	G	S	Y	Y	W	S	W	I	R	Q	P	P	G	K
5ea0_H_1	FAB-HEAVY_5esv_V-n1	0.946659	0.655462	119	V	Q	L	V	E	S	G	G	G	V	V	Q	P	G	R	S	L	R	L	S	C	A	A	S	G	F	T	F				S	R	Y	G	M	H	W	V	R	Q	A	P	G	K
5gis_H_1	FAB-HEAVY_5esv_V-n1	0.834369	0.415929	113	V	Q	L	Q	Q	P	G	A	E	L	V	R	P	G	A	S	V	K	L	S	C	K	A	S	G	Y	T	F				T	S	Y	W	M	N	W	V	K	Q	R	P	G	Q
5myk_B_1	FAB-HEAVY_5esv_V-n1	0.933647	0.57377	122	V	K	L	V	E	S	G	G	G	L	V	Q	P	G	G	S	R	K	L	S	C	A	A	S	G	F	T	F				S	D	Y	G	M	A	W	V	R	Q	A	P	G	K
4ala_H_1	FAB-HEAVY_5esv_V-n1	0.871331	0.444444	117	V	Q	L	V	E	P	G	A	E	L	V	Q	P	G	A	S	V	K	M	S	C	K	A	S	G	Y	T	F				S	S	Y	W	I	N	W	E	K	Q	R	P	G	K
7z0x_H_1	FAB-HEAVY_5esv_V-n1	0.837639	0.619835	121	V	Q	L	V	E	S	G	G	G	L	V	Q	P	G	G	S	L	R	L	S	C	A	A	S	G	F	T	V				S	S	N	Y	M	S	W	V	R	Q	A	P	G	K
7lsg_H_1	FAB-HEAVY_5esv_V-n1	0.960574	0.641667	120	V	Q	L	V	E	S	G	G	G	V	V	Q	P	G	R	S	L	R	L	S	C	A	A	S	G	F	T	F				S	N	Y	G	M	H	W	V	R	Q	A	P	G	K
8bse_H_1	FAB-HEAVY_5esv_V-n1	0.878988	0.649123	114	V	L	L	V	E	S	G	G	G	L	I	Q	P	G	G	S	L	R	L	S	C	A	A	S	G	F	T	V				S	S	N	Y	M	I	W	V	R	Q	A	P	G	K
7ekk_H_1	FAB-HEAVY_5esv_V-n1	0.851666	0.5	122	V	Q	L	V	Q	S	G	A	E	V	K	R	P	G	S	S	V	T	V	S	C	K	A	S	G	G	S	F				S	T	Y	A	L	S	W	V	R	Q	A	P	G	R
6cbv_H_1	FAB-HEAVY_5esv_V-n1	0.85473	0.642276	123	V	Q	L	V	E	S	G	G	G	L	V	Q	P	G	G	S	L	R	L	S	C	A	A	S	G	F	N	V				V	D	F	S	L	H	W	V	R	Q	A	P	G	K
7o4y_H_1	FAB-HEAVY_5esv_V-n1	0.828316	0.420168	119	V	Q	L	Q	Q	S	G	P	G	L	V	K	P	S	Q	T	L	S	L	T	C	A	I	S	G	D	S	V		S	S	N	S	A	A	W	N	W	I	R	Q	S	P	S	R
4jfz_H_1	FAB-HEAVY_5esv_V-n1	0.89856	0.641667	120	V	Q	L	V	E	S	G	G	G	L	V	Q	P	G	G	S	L	R	L	S	C	V	T	S	G	F	T	F				R	K	F	G	M	S	W	V	R	Q	A	P	G	K
7n05_H_1	FAB-HEAVY_5esv_V-n1	0.890123	0.548387	124	V	Q	L	V	Q	S	G	G	G	V	V	K	P	G	A	S	L	R	L	A	C	S	A	S	G	F	T	F				T	D	Y	Y	M	S	W	I	R	Q	T	P	G	K
7s3n_H_1	FAB-HEAVY_5esv_V-n1	0.856292	0.396694	121	V	Q	L	Q	Q	P	G	P	V	L	V	K	P	G	A	S	V	R	M	S	C	K	A	S	G	Y	R	I				T	D	N	F	M	N	W	V	K	Q	S	H	G	K
6x8q_H_1	FAB-HEAVY_5esv_V-n1	0.846714	0.418182	110	A	Y	L	Q	Q	S	G	A	E	L	V	R	S	G	A	S	V	K	M	S	C	K	A	S	G	Y	T	F				T	S	Y	N	M	H	W	V	K	Q	T	P	G	Q
4ojf_H_1	FAB-HEAVY_5esv_V-n1	0.933484	0.666667	117	V	Q	L	L	E	S	G	G	G	L	V	Q	P	G	G	S	L	R	L	S	C	A	A	S	G	F	T	F				S	N	Y	G	M	S	W	V	R	Q	A	P	G	K
3uyr_H_1	FAB-HEAVY_5esv_V-n1	0.936392	0.612069	116	V	K	L	V	E	S	E	G	G	L	V	Q	P	G	S	S	M	K	L	S	C	T	A	S	G	F	T	F				S	D	Y	Y	M	A	W	V	R	Q	V	P	E	K
4jg0_H_1	FAB-HEAVY_5esv_V-n1	0.892348	0.641667	120	V	Q	L	V	E	S	G	G	G	L	V	Q	P	G	G	S	L	R	L	S	C	V	T	S	G	F	T	F				R	K	F	G	M	S	W	V	R	Q	A	P	G	K
4lkx_A_1	FAB-HEAVY_5esv_V-n1	0.834641	0.465517	116	V	Q	L	Q	E	S	G	P	G	L	V	K	P	S	E	T	L	S	L	T	C	T	V	S	G	Y	S	I			T	S	D	Y	A	W	N	W	I	R	Q	P	P	G	K
5mo3_H_1	FAB-HEAVY_5esv_V-n1	0.87717	0.416667	120	V	Q	L	Q	Q	S	G	P	E	L	V	K	P	G	T	S	V	K	M	P	C	K	A	S	G	Y	I	F				T	D	Y	V	I	S	W	V	K	Q	R	T	G	Q
5uek_H_1	FAB-HEAVY_5esv_V-n1	0.933519	0.65812	117	V	Q	L	V	E	S	G	G	G	L	V	Q	P	G	G	S	L	R	L	S	C	A	A	S	G	F	N	V				S	Y	Y	S	I	H	W	V	R	Q	A	P	G	K
6ldv_H_1	FAB-HEAVY_5esv_V-n1	0.909544	0.464912	114	Q	S	V	E	E	S	G	G	R	L	V	T	P	G	T	P	L	T	L	T	C	T	V	S	G	F	S	L				N	S	N	A	I	S	W	V	R	Q	A	P	G	E
7skz_H_1	FAB-HEAVY_5esv_V-n1	0.863245	0.647541	122	V	Q	L	V	E	S	G	G	G	L	V	L	P	G	G	S	L	R	L	S	C	S	A	S	G	F	T	F				S	D	F	S	M	H	W	V	R	Q	S	P	G	K
5vag_C_1	FAB-HEAVY_5esv_V-n1	0.861854	0.491525	118	V	Q	L	V	Q	S	G	A	E	V	K	K	P	G	S	S	V	K	V	S	C	K	A	S	G	G	T	F				S	S	Y	A	I	S	W	V	R	Q	A	P	G	Q
5nmv_H_1	FAB-HEAVY_5esv_V-n1	0.874136	0.45	120	V	Q	L	K	Q	S	G	P	G	L	V	Q	P	S	Q	S	L	S	I	T	C	T	V	S	G	F	S	L				T	N	Y	G	V	H	W	V	R	Q	S	P	G	K
6blh_H_1	FAB-HEAVY_5esv_V-n1	0.858398	0.616667	120	V	Q	L	V	E	S	G	G	G	V	V	Q	P	G	R	S	L	R	L	S	C	S	A	S	G	F	T	F				S	V	Y	A	M	H	W	V	R	Q	A	P	G	Q
6x8u_H_1	FAB-HEAVY_5esv_V-n1	0.856462	0.414414	111	A	Y	L	Q	Q	S	G	A	E	L	V	R	S	G	A	S	V	K	M	S	C	K	A	S	G	Y	T	F				T	S	Y	N	M	H	W	V	K	Q	T	P	G	Q
6aq7_H_1	FAB-HEAVY_5esv_V-n1	0.862338	0.426087	115	V	K	L	Q	E	S	G	P	Q	L	V	R	P	G	S	S	V	K	I	S	C	K	A	S	G	Y	S	F				T	G	Y	F	M	H	W	V	R	Q	T	R	V	K
6d0x_A_1	FAB-HEAVY_5esv_V-n1	0.914213	0.629032	124	V	Q	L	V	E	S	G	G	G	V	V	Q	P	G	T	S	L	R	L	S	C	A	A	S	G	F	T	F				S	S	Y	G	M	H	W	V	R	Q	A	P	G	K
3v4u_H_1	FAB-HEAVY_5esv_V-n1	0.93155	0.615385	117	V	K	L	V	E	S	E	G	G	L	V	Q	P	G	S	S	M	K	L	S	C	T	A	S	G	F	T	F				S	D	Y	Y	M	A	W	V	R	Q	V	P	E	K
7v64_B_1	FAB-HEAVY_5esv_V-n1	0.89894	0.482759	116	V	K	L	H	Q	S	G	G	G	L	V	Q	P	G	G	F	L	K	I	S	C	V	V	S	G	I	D	F				S	R	Y	W	M	S	W	V	R	R	A	P	G	K
4dtg_H_1	FAB-HEAVY_5esv_V-n1	0.841617	0.616667	120	V	Q	L	V	E	S	G	G	G	L	V	K	P	G	G	S	L	R	L	S	C	A	A	S	G	F	T	F				S	N	Y	A	M	S	W	V	R	Q	T	P	E	K
7sjs_H_1	FAB-HEAVY_5esv_V-n1	0.956217	0.657895	114	V	Q	L	L	E	S	G	G	G	L	V	Q	P	G	G	S	L	R	L	S	C	A	A	S	G	F	T	F				S	S	Y	V	M	T	W	A	R	Q	A	P	G	K
7ow1_H_1	FAB-HEAVY_5esv_V-n1	0.847704	0.482759	116	V	Q	L	K	Q	S	G	P	G	L	V	Q	P	S	Q	S	L	S	I	T	C	T	V	S	G	F	S	L				T	S	Y	G	I	H	W	V	R	Q	S	P	G	K
8f5n_H_1	FAB-HEAVY_5esv_V-n1	0.885249	0.45	120	V	Q	L	Q	Q	S	G	A	E	L	V	K	P	G	A	S	V	K	L	S	C	K	A	S	G	Y	T	F				T	S	F	Y	M	Y	W	V	K	Q	R	P	G	Q
6k0y_A_1	FAB-HEAVY_5esv_V-n1	0.864078	0.452991	117	V	Q	L	Q	E	S	G	P	G	L	V	K	P	S	E	T	L	S	L	T	C	A	V	S	G	H	S	I	R			G	S	Y	F	W	G	W	I	R	Q	P	P	G	R
3idg_B_1	FAB-HEAVY_5esv_V-n1	0.851052	0.387931	116	I	T	L	K	E	S	G	P	P	L	V	K	P	T	Q	T	L	T	L	T	C	S	F	S	G	F	S	L		S	D	F	G	V	G	V	G	W	I	R	Q	P	P	G	K
8av9_H_1	FAB-HEAVY_5esv_V-n1	0.919878	0.638655	119	V	T	L	K	E	S	G	G	G	L	V	K	P	G	G	S	L	R	L	S	C	A	A	S	G	F	T	F				S	S	Y	S	M	N	W	V	R	Q	A	P	G	K
4hpy_H_1	FAB-HEAVY_5esv_V-n1	0.843793	0.638655	119	V	Q	L	V	E	S	G	G	G	L	V	Q	P	G	R	S	L	R	L	S	C	A	A	S	G	F	T	F				D	D	G	A	M	H	W	V	R	Q	A	P	G	K
6pxr_H_1	FAB-HEAVY_5esv_V-n1	0.934359	0.586207	116	V	H	L	V	E	S	G	G	A	L	V	K	P	G	G	S	L	K	L	S	C	A	A	S	G	F	S	F				S	K	Y	G	M	S	W	V	R	Q	T	P	D	K
8fas_A_1	FAB-HEAVY_5esv_V-n1	0.882571	0.65	120	V	Q	L	V	E	S	G	G	G	V	V	Q	P	G	R	S	L	R	L	S	C	A	A	S	G	F	T	F				S	D	Y	G	M	H	W	V	R	Q	A	P	G	K
6uoe_H_1	FAB-HEAVY_5esv_V-n1	0.905256	0.64	125	V	Q	L	V	E	S	G	G	G	V	V	Q	P	G	R	S	L	R	L	S	C	A	A	S	G	F	T	F				S	N	H	G	L	H	W	V	R	Q	A	P	G	K
8fa7_H_1	FAB-HEAVY_5esv_V-n1	0.850037	0.617886	123	V	Q	L	V	E	S	G	G	G	V	V	Q	P	G	R	S	L	R	L	S	C	E	A	S	G	F	T	F				S	N	F	G	M	H	W	V	R	Q	T	P	V	K
6nmt_B_1	FAB-HEAVY_5esv_V-n1	0.923685	0.516949	118	V	T	L	D	E	S	G	G	G	L	Q	T	P	G	G	A	L	S	L	V	C	K	A	S	G	F	I	F				S	D	Y	G	M	N	W	V	R	Q	A	P	G	K
6u8d_H_1	FAB-HEAVY_5esv_V-n1	0.851851	0.652893	121	V	Q	L	V	E	S	G	G	G	L	V	Q	P	G	G	S	L	R	L	S	C	A	A	S	G	F	Y	I				S	S	Y	S	I	H	W	V	R	Q	A	P	G	K
8fb8_H_1	FAB-HEAVY_5esv_V-n1	0.898867	0.642276	123	V	Q	L	V	E	S	G	G	G	V	V	Q	P	G	R	S	L	R	L	S	C	A	A	S	G	F	T	F				S	N	S	G	M	H	W	V	R	Q	V	P	G	K
3sob_H_1	FAB-HEAVY_5esv_V-n1	0.894681	0.634921	126	V	Q	L	V	E	S	G	G	G	L	V	Q	P	G	G	S	L	R	L	S	C	A	A	S	G	F	T	F				T	N	S	Y	I	H	W	V	R	Q	A	P	G	K
6lra_H_1	FAB-HEAVY_5esv_V-n1	0.894936	0.462185	119	V	Q	L	Q	Q	S	G	A	A	L	V	R	P	G	T	S	V	K	V	S	C	R	A	S	E	Y	A	F				T	N	Y	V	I	E	W	V	K	Q	R	P	G	Q
7ue9_H_1	FAB-HEAVY_5esv_V-n1	0.919762	0.495495	111	V	Q	L	V	Q	S	G	A	E	V	K	K	P	G	A	S	V	K	V	S	C	K	A	S	G	Y	T	F				T	N	Y	Y	I	N	W	V	R	Q	A	P	G	Q
7e9b_H_1	FAB-HEAVY_5esv_V-n1	0.931214	0.646552	116	V	Q	L	V	E	S	G	G	G	L	V	K	P	G	G	S	L	R	L	S	C	A	A	S	G	F	T	F				S	N	Y	G	M	S	W	I	R	Q	A	P	G	K
1h0d_B_1	FAB-HEAVY_5esv_V-n1	0.923524	0.6	120	V	M	L	V	E	S	G	G	G	L	V	K	P	G	G	S	L	K	L	S	C	A	A	S	G	F	T	F				S	S	Y	T	M	S	W	V	R	Q	T	P	E	K
3v52_H_1	FAB-HEAVY_5esv_V-n1	0.93517	0.612069	116	V	K	L	V	E	S	E	G	G	L	V	Q	P	G	S	S	M	K	L	S	C	T	A	S	G	F	T	F				S	D	Y	Y	M	A	W	V	R	Q	V	P	E	K
5w0d_B_1	FAB-HEAVY_5esv_V-n1	0.862311	0.508475	118	V	Q	L	V	Q	S	G	A	E	V	K	K	P	G	A	S	V	K	V	S	C	K	A	S	G	Y	T	F				T	G	Y	Y	M	H	W	V	R	Q	A	P	G	Q
7jkm_H_1	FAB-HEAVY_5esv_V-n1	0.924555	0.631148	122	V	H	L	V	E	S	G	G	G	L	V	Q	P	G	R	S	L	R	L	S	C	A	A	S	G	F	T	F				D	D	Y	T	M	H	W	V	R	Q	A	P	G	K
3uo1_H_1	FAB-HEAVY_5esv_V-n1	0.9331	0.615385	117	V	K	L	V	E	S	E	G	G	L	V	Q	P	G	S	S	M	K	L	S	C	T	A	S	G	F	T	F				S	D	Y	Y	M	A	W	V	R	Q	V	P	E	K
8fa8_H_1	FAB-HEAVY_5esv_V-n1	0.865876	0.628099	121	V	Q	L	V	E	S	G	G	G	V	V	Q	P	G	R	S	L	R	L	S	C	E	A	S	G	F	T	F				S	N	F	G	M	H	W	V	R	Q	T	P	V	K
8f6l_A_1	FAB-HEAVY_5esv_V-n1	0.898355	0.495798	119	V	Q	L	V	Q	S	G	A	E	V	K	K	P	G	A	S	V	K	V	S	C	K	A	S	G	F	S	L				W	T	Y	A	M	N	W	V	R	Q	A	P	G	Q
4tuk_H_1	FAB-HEAVY_5esv_V-n1	0.906159	0.4375	112	V	Q	L	L	Q	S	G	P	E	L	E	K	P	G	A	S	V	M	I	S	C	K	A	S	G	S	S	F				T	G	Y	N	M	N	W	V	R	Q	N	I	G	K
5w5z_H_1	FAB-HEAVY_5esv_V-n1	0.877373	0.418803	117	V	Q	L	Q	Q	S	G	A	E	L	V	K	P	G	S	S	V	K	I	S	C	K	A	S	G	Y	T	F				T	N	Y	D	M	H	W	I	K	Q	R	P	G	S
3ley_H_1	FAB-HEAVY_5esv_V-n1	0.88986	0.434783	115	V	Q	L	Q	E	S	G	P	G	L	V	K	P	S	Q	S	L	S	L	T	C	T	V	T	G	Y	L	I			T	T	D	Y	A	W	N	W	I	R	Q	F	P	G	N
8dgu_H_1	FAB-HEAVY_5esv_V-n1	0.868357	0.521368	117	V	Q	L	V	Q	S	G	A	E	V	K	K	P	G	A	S	L	K	V	S	C	K	A	S	G	Y	T	F				T	D	Y	Y	M	H	W	V	R	Q	A	P	G	Q
3mlr_H_1	FAB-HEAVY_5esv_V-n1	0.855955	0.475	120	V	Q	L	V	E	S	G	G	E	V	K	Q	P	G	Q	S	L	K	I	S	C	K	S	S	G	Y	N	F				L	D	S	W	I	G	W	V	R	Q	I	P	G	K
1f58_H_1	FAB-HEAVY_5esv_V-n1	0.835792	0.411765	119	V	Q	L	Q	Q	S	G	P	D	L	V	K	P	S	Q	S	L	S	L	T	C	T	V	T	G	Y	S	I			T	S	G	Y	S	W	H	W	I	R	Q	F	P	G	N
7ssc_H_1	FAB-HEAVY_5esv_V-n1	0.942139	0.634146	123	V	Q	L	V	E	S	G	G	G	V	V	Q	P	G	R	S	L	R	L	S	C	A	A	S	G	F	T	F				S	S	Y	N	M	H	W	V	R	Q	A	P	G	K
5kvg_H_1	FAB-HEAVY_5esv_V-n1	0.843624	0.422414	116	A	Q	L	Q	Q	S	G	T	G	L	A	R	P	G	A	S	V	K	L	S	C	K	A	S	G	Y	T	F				T	S	Y	G	I	S	W	V	T	Q	R	A	G	Q
6kx1_A_1	FAB-HEAVY_5esv_V-n1	0.876448	0.59292	113	V	N	L	E	E	S	G	G	G	L	V	Q	P	G	G	S	M	K	L	S	C	V	A	S	G	F	T	F				S	N	Y	W	M	N	W	V	R	Q	S	P	E	K
5cin_H_1	FAB-HEAVY_5esv_V-n1	0.852508	0.5	122	V	Q	L	V	Q	S	G	A	E	V	K	R	P	G	S	S	V	T	V	S	C	K	A	S	G	G	S	F				S	T	Y	A	L	S	W	V	R	Q	A	P	G	R
5sy8_H_1	FAB-HEAVY_5esv_V-n1	0.844404	0.631148	122	V	Q	L	V	E	S	G	G	G	L	V	K	P	G	G	S	L	R	L	S	C	S	A	S	G	F	D	F				D	N	A	W	M	T	W	V	R	Q	P	P	G	K
5fgc_E_1	FAB-HEAVY_5esv_V-n1	0.888952	0.653226	124	V	Q	L	V	E	S	G	G	G	L	A	Q	P	G	E	S	L	R	L	S	C	A	A	S	G	F	N	F				Y	T	Y	A	M	T	W	V	R	Q	A	P	G	K
8oxy_B_1	FAB-HEAVY_5esv_V-n1	0.900095	0.619835	121	V	Q	L	V	E	S	G	G	G	L	V	Q	P	G	R	S	L	R	L	S	C	T	A	S	G	F	T	F				D	D	Y	A	M	H	W	V	R	Q	A	P	G	K
8fdd_A_1	FAB-HEAVY_5esv_V-n1	0.910346	0.569106	123	V	Q	L	V	E	S	G	G	G	V	V	Q	P	G	R	S	L	R	L	S	C	V	A	S	G	F	T	F				S	N	A	G	M	H	W	V	R	Q	T	P	G	K
8dp3_H_1	FAB-HEAVY_5esv_V-n1	0.851039	0.641667	120	V	Q	L	V	E	S	G	G	G	L	V	Q	P	G	G	S	L	R	L	S	C	A	A	S	G	F	Y	I				S	Y	S	S	I	H	W	V	R	Q	A	P	G	K
8ds5_C_1	FAB-HEAVY_5esv_V-n1	0.86475	0.517241	116	I	Q	L	V	Q	S	G	A	E	V	K	K	P	G	A	S	V	K	V	S	C	K	A	S	G	Y	T	F				T	N	Y	G	M	N	W	V	K	Q	A	P	G	Q
5vkd_H_1	FAB-HEAVY_5esv_V-n1	0.866051	0.626016	123	V	Q	L	V	E	S	G	G	G	L	V	Q	P	G	G	S	L	R	L	S	C	A	A	S	G	F	N	I				S	Y	S	S	I	H	W	V	R	Q	A	P	G	K
6b0g_D_1	FAB-HEAVY_5esv_V-n1	0.843261	0.479675	123	V	Q	L	V	Q	S	G	G	E	V	K	K	P	G	A	S	V	K	V	S	C	K	A	S	G	Y	T	F				T	S	Y	G	I	S	W	V	R	Q	A	P	G	Q
7vtj_H_1	FAB-HEAVY_5esv_V-n1	0.893734	0.462185	119	V	Q	L	Q	Q	S	G	A	A	L	V	R	P	G	T	S	V	K	V	S	C	R	A	S	E	Y	A	F				T	N	Y	V	I	E	W	V	K	Q	R	P	G	Q
5v6m_H_1	FAB-HEAVY_5esv_V-n1	0.90999	0.544643	112	E	Q	L	E	E	S	G	G	G	L	V	Q	P	E	G	S	L	T	L	T	C	K	A	S	G	F	S	F				S	A	I	A	M	C	W	V	R	Q	A	P	G	K
6bqb_H_1	FAB-HEAVY_5esv_V-n1	0.898605	0.65	120	V	Q	L	V	E	S	G	G	G	V	V	Q	P	G	R	S	L	R	L	S	C	A	A	S	G	F	R	F				S	D	Y	G	M	H	W	V	R	Q	A	P	G	K
7neh_H_1	FAB-HEAVY_5esv_V-n1	0.821623	0.632479	117	V	Q	L	V	E	S	G	G	G	L	I	Q	P	G	G	S	L	R	L	S	C	A	A	S	G	L	T	V				N	R	N	Y	M	S	W	I	R	Q	A	P	G	K
4tsb_H_1	FAB-HEAVY_5esv_V-n1	0.884762	0.65812	117	V	Q	L	V	E	S	G	G	G	L	V	Q	P	G	G	S	L	R	L	S	C	A	A	S	G	F	T	V				S	S	N	Y	M	S	W	V	R	Q	A	P	G	K
7kmi_A_1	FAB-HEAVY_5esv_V-n1	0.886347	0.663793	116	V	Q	L	V	E	S	G	G	G	L	I	Q	P	G	G	S	L	R	L	S	C	A	A	S	G	F	T	V				S	S	N	Y	M	S	W	V	R	Q	A	P	G	K
5u3n_H_1	FAB-HEAVY_5esv_V-n1	0.855242	0.511811	127	V	Q	L	V	Q	S	G	G	G	L	V	K	P	G	G	S	L	T	P	S	C	V	T	S	G	F	T	F				S	N	T	W	M	S	W	V	R	Q	T	P	G	K
5ocx_H_1	FAB-HEAVY_5esv_V-n1	0.888861	0.428571	119	V	Q	L	E	E	S	G	P	G	L	V	R	P	S	E	T	L	S	L	S	C	T	V	S	G	F	P	M			S	E	S	Y	F	W	G	W	I	R	Q	S	P	G	K
2v17_H_1	FAB-HEAVY_5esv_V-n1	0.901352	0.575	120	V	N	L	V	E	S	G	G	G	L	E	Q	S	G	G	S	L	S	L	S	C	A	A	S	G	F	T	F				T	D	Y	Y	M	S	W	V	R	Q	P	P	G	K
5ock_H_1	FAB-HEAVY_5esv_V-n1	0.88699	0.428571	119	V	Q	L	E	E	S	G	P	G	L	V	R	P	S	E	T	L	S	L	S	C	T	V	S	G	F	P	M			S	E	S	Y	F	W	G	W	I	R	Q	S	P	G	K
7kmh_A_1	FAB-HEAVY_5esv_V-n1	0.900198	0.652174	115	V	Q	L	V	E	S	G	G	G	L	I	Q	P	G	G	S	L	R	L	S	C	A	A	S	G	L	T	V				S	S	N	Y	M	S	W	V	R	Q	A	P	G	K
6db6_H_1	FAB-HEAVY_5esv_V-n1	0.86061	0.504132	121	V	Q	L	V	Q	S	G	A	E	V	K	K	P	G	A	S	V	K	I	S	C	K	A	S	G	Y	N	F				T	T	Y	A	M	H	W	V	R	Q	A	P	G	Q
2r8s_H_1	FAB-HEAVY_5esv_V-n1	0.870242	0.636364	121	V	Q	L	V	E	S	G	G	G	L	V	Q	P	G	G	S	L	R	L	S	C	A	A	S	G	F	N	L				Y	S	S	S	I	H	W	V	R	Q	A	P	G	K
6wfy_H_1	FAB-HEAVY_5esv_V-n1	0.860243	0.552	125	V	Q	L	V	E	S	G	G	G	L	V	Q	P	G	R	S	L	R	L	P	C	T	A	S	G	F	S	F				G	D	H	A	M	S	W	V	R	Q	A	P	G	K
4onf_H_1	FAB-HEAVY_5esv_V-n1	0.9184	0.601695	118	V	K	L	V	E	S	G	G	G	L	V	K	P	G	A	S	L	K	L	S	C	A	A	S	G	F	T	F				S	N	Y	G	M	S	W	V	R	Q	N	S	D	K
7bxv_H_1	FAB-HEAVY_5esv_V-n1	0.880505	0.483051	118	I	Q	L	V	Q	S	G	P	E	V	K	K	P	G	E	T	V	K	I	S	C	T	A	S	G	Y	T	F				T	N	Y	V	I	H	W	V	K	Q	A	P	G	K
4al8_H_1	FAB-HEAVY_5esv_V-n1	0.880595	0.444444	117	V	Q	L	V	E	P	G	A	E	L	V	Q	P	G	A	S	V	K	M	S	C	K	A	S	G	Y	T	F				S	S	Y	W	I	N	W	E	K	Q	R	P	G	K
5ucb_H_1	FAB-HEAVY_5esv_V-n1	0.941572	0.65812	117	V	Q	L	V	E	S	G	G	G	L	V	Q	P	G	G	S	L	R	L	S	C	A	A	S	G	F	N	V				S	Y	Y	S	I	H	W	V	R	Q	A	P	G	K
8ivx_H_1	FAB-HEAVY_5esv_V-n1	0.822773	0.466667	120	V	Q	L	K	Q	S	G	P	G	L	V	Q	P	S	Q	S	L	S	I	T	C	T	V	S	G	F	S	L				T	S	Y	G	V	H	W	V	R	Q	S	P	G	K
6pdu_H_1	FAB-HEAVY_5esv_V-n1	0.88053	0.616071	112	V	Q	L	V	E	S	G	G	G	L	V	K	P	G	G	S	Q	R	L	S	C	V	V	S	G	L	T	L				S	T	S	D	I	H	W	V	R	Q	A	P	G	K
7ox3_A_1	FAB-HEAVY_5esv_V-n1	0.843277	0.440678	118	V	Q	V	Q	E	S	G	P	G	L	V	K	P	S	Q	T	L	S	L	T	C	T	V	S	G	G	P	I		T	T	R	Y	Y	A	W	S	W	I	R	Q	P	P	G	K
1u8i_B_1	FAB-HEAVY_5esv_V-n1	0.851078	0.387931	116	I	T	L	K	E	S	G	P	P	L	V	K	P	T	Q	T	L	T	L	T	C	S	F	S	G	F	S	L		S	D	F	G	V	G	V	G	W	I	R	Q	P	P	G	K
3nps_B_1	FAB-HEAVY_5esv_V-n1	0.855189	0.459677	124	V	Q	L	V	Q	S	G	A	E	V	K	K	P	G	S	S	V	K	V	S	C	K	A	S	G	G	T	F				S	S	Y	A	I	S	W	V	R	Q	A	G	Q
8ib1_B_1	FAB-HEAVY_5esv_V-n1	0.8409	0.419643	112	V	Q	L	E	Q	S	G	A	E	V	K	K	P	G	S	S	V	K	V	S	C	K	A	S	G	P	M	F				S	R	S	A	F	S	W	V	R	Q	A	P	G	Q
5vpg_D_1	FAB-HEAVY_5esv_V-n1	0.856052	0.425	120	V	Q	L	Q	E	S	G	P	G	L	V	K	P	S	Q	S	L	S	L	T	C	T	V	T	G	Y	S	I			T	S	D	Y	A	W	N	W	I	R	Q	F	P	G	N
7b3o_H_1	FAB-HEAVY_5esv_V-n1	0.876622	0.646552	116	V	Q	L	V	E	S	G	G	G	L	V	Q	P	G	G	S	L	R	L	S	C	A	A	S	G	L	T	V				S	S	N	Y	M	S	W	V	R	Q	A	P	G	K
[truncated: 94 more columns]

## Sheet: VL
							A						A'				A'B loop					B													BC loop											C
structure	refpdbname	tmscore	seqid	nresAlign	A1546	A1547	A1548	A1549	A1550	A1551	A1552	A'1846	A'1847	A'1848	A'1849	A'1850	A'1851	B2542	B2543	B2544	B2545	B2546	B2547	B2548	B2549	B2550	B2551	B2552	B2553	B2554	B2555	B2556	B2557	B2558	B2559	C3540	C3541	C3542	C3543	C3544	C3545	C3546	C3547	C3548	C3549	C3550	C3551	C3552	C3553
8oxv_C_1	FAB-LIGHT_5esv_V-n1	0.900944	0.407407	108	F	M	L	T	Q	P		H	S	V	S	E	S	P	G	K	T	V	T	I	S	C	T	R	S	S	G	S	I	D							S	N	Y	V	Q	W	Y	Q	Q
3ifl_L_1	FAB-LIGHT_5esv_V-n1	0.951127	0.541284	109	V	L	M	T	Q	T	P	L	S	L	P	V	S	L	G	D	Q	A	S	I	S	C	R	S	S	Q	S	I	V				H	S	N	G	N	T	Y	L	E	W	Y	L	Q
4tul_L_1	FAB-LIGHT_5esv_V-n1	0.951967	0.568807	109	V	V	M	T	Q	T	P	L	S	L	P	V	S	L	G	D	Q	A	S	I	S	C	R	S	S	Q	S	L	V	H				R	N	G	N	T	Y	L	H	W	Y	L	Q
5hdq_L_1	FAB-LIGHT_5esv_V-n1	0.949075	0.614679	109	I	V	M	S	Q	S	P	S	S	L	A	V	S	V	G	E	K	V	T	M	S	C	K	S	S	Q	S	L	L			Y	S	S	N	E	K	N	Y	L	A	W	Y	Q	Q
5lqb_L_1	FAB-LIGHT_5esv_V-n1	0.955858	0.623853	109	I	V	L	T	Q	S	P	A	S	L	A	V	S	L	G	Q	R	A	T	I	S	C	K	A	S	Q	S	V	D					Y	D	G	D	S	Y	M	N	W	Y	Q	Q
8oxw_C_1	FAB-LIGHT_5esv_V-n1	0.901881	0.407407	108	F	M	L	T	Q	P		H	S	V	S	E	S	P	G	K	T	V	T	I	S	C	T	R	S	S	G	S	I	D							S	N	Y	V	Q	W	Y	Q	Q
6p7h_B_1	FAB-LIGHT_5esv_V-n1	0.921884	0.584906	106	I	V	M	T	Q	T	P	L	S	L	S	V	T	P	G	E	P	A	S	I	S	C	R	S	S	Q	S	L	L				H	S	N	G	H	T	Y	L	H	W	Y	L	Q
5ea0_L_1	FAB-LIGHT_5esv_V-n1	0.949221	0.614679	109	I	V	M	T	Q	S	P	D	S	L	T	V	S	L	G	E	R	A	T	I	S	C	K	S	S	Q	R	L	L			Y	S	S	N	N	K	N	Y	L	A	W	Y	Q	Q
5gis_L_1	FAB-LIGHT_5esv_V-n1	0.967687	0.583333	108	I	V	L	I	Q	S	P	A	T	L	S	V	T	P	G	D	S	V	S	L	S	C	R	A	S	Q	R	I									S	N	N	L	H	W	Y	Q	Q
5myk_A_1	FAB-LIGHT_5esv_V-n1	0.956702	0.568807	109	V	V	M	T	Q	T	P	L	S	L	P	V	S	L	G	D	Q	A	S	I	S	C	R	S	S	Q	S	L	V				H	S	D	G	N	T	Y	L	H	W	Y	L	Q
4ala_L_1	FAB-LIGHT_5esv_V-n1	0.948694	0.564815	108	I	V	M	T	Q	S	Q	K	F	M	S	T	S	V	G	D	R	V	S	I	T	C	K	A	S	Q	N	V									R	T	S	V	A	W	Y	Q	Q
7z0x_L_1	FAB-LIGHT_5esv_V-n1	0.868495	0.435185	108	Y	E	L	T	Q	P		A	S	V	S	G	S	P	G	Q	S	I	T	I	S	C	T	G	T	S	S	D	V						G	S	Y	N	L	V	S	W	Y	Q	Q
7lsg_L_1	FAB-LIGHT_5esv_V-n1	0.975866	0.722222	108	I	V	M	T	Q	S	P	A	T	L	S	V	S	P	G	E	R	A	T	L	S	C	W	A	S	Q	S	V									S	S	N	L	A	W	Y	Q	Q
8bse_L_1	FAB-LIGHT_5esv_V-n1	0.949654	0.527778	108	I	Q	M	T	Q	S	P	S	S	L	S	A	S	V	G	D	R	V	T	I	T	C	Q	A	S	Q	D	I									N	K	Y	L	N	W	Y	Q	Q
7ekk_L_1	FAB-LIGHT_5esv_V-n1	0.953025	0.761468	109	I	V	L	T	Q	S	P	G	T	Q	S	L	S	P	G	E	R	A	T	L	S	C	R	A	S	Q	S	V	G								N	N	K	L	A	W	Y	Q	Q
6cbv_L_1	FAB-LIGHT_5esv_V-n1	0.928344	0.611111	108	I	Q	M	T	Q	S	P	S	S	L	S	A	S	V	G	D	R	V	T	I	T	C	R	A	S	Q	S	V									S	S	A	V	A	W	Y	Q	Q
7o4y_L_1	FAB-LIGHT_5esv_V-n1	0.948365	0.555556	108	I	Q	M	T	Q	S	P	S	S	L	S	A	S	V	G	D	R	V	T	I	T	C	R	A	S	Q	T	I									W	S	Y	L	N	W	Y	Q	Q
4jfz_L_1	FAB-LIGHT_5esv_V-n1	0.963752	0.666667	108	I	V	L	T	Q	S	P	A	T	L	S	L	S	P	G	E	R	A	T	L	S	C	M	T	S	T	D									I	D	D	D	M	N	W	Y	Q	Q
7n05_L_1	FAB-LIGHT_5esv_V-n1	0.954518	0.559633	109	F	L	L	T	Q	S	P	D	S	L	A	V	T	L	G	E	T	A	T	I	T	C	R	S	S	R	N	I	L			H	S	L	N	N	K	N	Y	L	A	W	Y	Q	Q
7s3n_L_1	FAB-LIGHT_5esv_V-n1	0.942013	0.518519	108	V	V	L	T	Q	T	P	L	S	L	P	V	N	I	G	D	Q	A	S	I	S	C	K	S	T	K	S	L	L	N	R						F	T	F	L	D	W	Y	L	Q
6x8q_L_1	FAB-LIGHT_5esv_V-n1	0.950042	0.504587	109	V	V	M	T	Q	T	P	L	T	L	S	V	T	I	G	Q	P	A	S	I	S	C	K	S	S	Q	S	L	L				Y	S	D	G	K	T	Y	L	N	W	L	L	Q
4ojf_L_1	FAB-LIGHT_5esv_V-n1	0.952717	0.559633	109	V	V	M	T	Q	S	P	L	S	L	P	V	T	P	G	E	P	A	S	I	S	C	K	S	S	Q	S	L	L				D	S	D	G	K	T	Y	L	N	W	L	L	Q
3uyr_L_1	FAB-LIGHT_5esv_V-n1	0.945332	0.564815	108	V	V	M	T	Q	T	P	L	S	L	P	V	S	L	G	D	Q	A	S	I	S	C	R	S	S	Q	S	L	V				H	S	N	G	N	T	Y	L	H	W	Y	L	Q
4jg0_L_1	FAB-LIGHT_5esv_V-n1	0.965452	0.666667	108	I	V	L	T	Q	S	P	A	T	L	S	L	S	P	G	E	R	A	T	L	S	C	M	T	S	T	D									I	D	D	D	M	N	W	Y	Q	Q
4lkx_B_1	FAB-LIGHT_5esv_V-n1	0.93274	0.587156	109	I	V	M	T	Q	T	P	L	S	L	S	V	T	P	G	Q	P	A	S	I	S	C	R	S	S	Q	S	I	V	H	S				N	G	N	T	Y	L	E	W	Y	L	Q
5mo3_L_1	FAB-LIGHT_5esv_V-n1	0.940501	0.574074	108	I	V	M	S	Q	S	P	S	S	L	A	V	S	A	G	E	K	V	T	M	S	C	K	S	S	Q	S	L	L			N	S	R	T	R	K	N	Y	L	A	W	Y	Q	Q
5uek_L_1	FAB-LIGHT_5esv_V-n1	0.935686	0.575472	106	I	Q	M	T	Q	S	P	S	S	L	S	A	S	V	G	D	R	V	T	I	T	C	R	A	S	Q	S	V									S	S	A	V	A	W	Y	Q	Q
6ldv_L_1	FAB-LIGHT_5esv_V-n1	0.920924	0.46789	109	Q	G	L	T	Q	T	P	S	P	V	S	A	A	L	G	G	T	V	T	I	N	C	Q	S	S	Q	S	V	Y							G	N	N	R	L	A	W	Y	Q	Q
7skz_L_1	FAB-LIGHT_5esv_V-n1	0.940505	0.712963	108	I	V	M	T	Q	S	P	A	T	L	S	V	S	P	G	D	R	A	T	L	S	C	R	A	S	Q	S	V									S	S	N	L	A	W	Y	Q	Q
5vag_B_1	FAB-LIGHT_5esv_V-n1	0.960288	0.601852	108	I	Q	L	T	Q	S	P	S	S	L	S	A	S	V	G	D	R	V	T	I	T	C	R	A	S	Q	S	I									S	S	Y	L	N	W	Y	Q	Q
5nmv_L_1	FAB-LIGHT_5esv_V-n1	0.96044	0.598131	107	I	V	M	T	Q	S	Q	K	F	M	S	T	T	V	G	D	R	V	S	I	T	C	K	A	S	Q	S	V									G	P	A	V	A	W	Y	Q	Q
6blh_L_1	FAB-LIGHT_5esv_V-n1	0.881479	0.439252	107	Y	E	L	T	Q	P		P	S	V	S	V	S	P	G	Q	T	A	R	V	T	C	S	G	D	A	M	A									E	Q	Y	T	Y	W	Y	Q	Q
6x8u_L_1	FAB-LIGHT_5esv_V-n1	0.953113	0.504587	109	V	V	M	T	Q	T	P	L	T	L	S	V	T	I	G	Q	P	A	S	I	S	C	K	S	S	Q	S	L	L	Y	S				D	G	K	T	Y	L	N	W	L	L	Q
6aq7_L_1	FAB-LIGHT_5esv_V-n1	0.945765	0.541284	109	I	V	M	T	Q	S	P	A	V	L	A	T	S	N	G	E	R	A	T	I	T	C	K	A	S	M	S	V					S	T	S	T	Y	S	Y	M	D	W	Y	Q	Q
6d0x_B_1	FAB-LIGHT_5esv_V-n1	0.964617	0.598131	107	I	Q	M	T	Q	S	P	S	T	L	S	A	S	V	G	D	R	V	T	I	T	C	R	A	S	Q	S	I									S	S	W	L	A	W	Y	Q	Q
3v4u_L_1	FAB-LIGHT_5esv_V-n1	0.946976	0.564815	108	V	V	M	T	Q	T	P	L	S	L	P	V	S	L	G	D	Q	A	S	I	S	C	R	S	S	Q	S	L	V				H	S	N	G	N	T	Y	L	H	W	Y	L	Q
7v64_A_1	FAB-LIGHT_5esv_V-n1	0.86969	0.407407	108	A	V	V	T	Q	E		S	A	L	T	T	S	P	G	E	T	V	T	L	T	C	R	S	S	T	G	A	V						I	T	S	N	Y	A	N	W	V	Q	E
4dtg_L_1	FAB-LIGHT_5esv_V-n1	0.948089	0.568807	109	I	V	M	T	Q	T	P	L	S	L	S	V	T	P	G	Q	P	A	S	I	S	C	K	S	S	Q	S	L	L				E	S	D	G	K	T	Y	L	N	W	Y	L	Q
7sjs_L_1	FAB-LIGHT_5esv_V-n1	0.879119	0.401869	107	Y	E	L	T	Q	P		P	S	V	S	V	S	P	G	Q	T	A	R	I	T	C	S	G	D	A	L	P									K	R	Y	A	Y	W	Y	Q	Q
7ow1_K_1	FAB-LIGHT_5esv_V-n1	0.952858	0.518519	108	I	Q	M	T	Q	T	T	S	S	L	S	A	S	L	G	D	R	V	T	I	S	C	R	A	S	Q	D	I									S	N	Y	L	N	W	Y	Q	Q
8f5n_L_1	FAB-LIGHT_5esv_V-n1	0.934149	0.514019	107	I	V	M	T	Q	S	T	S	S	L	S	A	S	L	G	D	R	V	T	I	S	C	R	A	S	Q	D	I									S	N	S	L	N	W	Y	Q	Q
6k0y_B_1	FAB-LIGHT_5esv_V-n1	0.931418	0.611111	108	I	Q	L	T	Q	S	P	S	F	L	S	A	S	V	G	D	R	V	T	I	I	C	R	A	S	Q	G	I									N	N	Y	L	A	W	Y	Q	Q
3idg_A_1	FAB-LIGHT_5esv_V-n1	0.955563	0.564815	108	L	Q	L	T	Q	S	P	S	S	L	S	A	S	V	G	D	R	I	T	I	T	C	R	A	S	Q	G	V									T	S	A	L	A	W	Y	R	Q
8av9_L_1	FAB-LIGHT_5esv_V-n1	0.883295	0.429907	107	S	V	L	T	Q	P		P	S	A	S	G	T	P	G	Q	R	V	T	I	S	C	S	G	S	S	S	N	I							G	S	N	T	V	N	W	Y	Q	Q
4hpy_L_1	FAB-LIGHT_5esv_V-n1	0.88931	0.429907	107	Y	E	L	T	Q	P		P	S	V	S	V	S	P	G	Q	T	A	R	I	T	C	S	G	D	A	L	P									K	N	Y	A	Y	W	Y	Q	Q
6pxr_L_1	FAB-LIGHT_5esv_V-n1	0.96124	0.513761	109	V	L	M	T	Q	T	P	L	S	L	P	V	S	L	G	D	Q	A	S	I	S	C	K	S	S	Q	S	I	V	H				S	N	G	N	T	Y	L	E	W	Y	L	Q
8fas_B_1	FAB-LIGHT_5esv_V-n1	0.940119	0.550459	109	V	V	M	T	Q	S	P	L	S	L	P	V	T	L	G	Q	P	A	S	I	F	C	R	S	S	Q	S	L	V				Y	S	D	G	N	T	Y	L	N	W	F	Q	R
6uoe_L_1	FAB-LIGHT_5esv_V-n1	0.969455	0.759259	108	I	V	L	T	Q	S	P	A	T	L	S	L	S	P	G	E	R	A	T	L	S	C	R	A	S	Q	S	V									G	R	Y	L	A	W	Y	Q	Q
8fa7_L_1	FAB-LIGHT_5esv_V-n1	0.965124	0.598131	107	I	Q	M	T	Q	S	P	S	T	L	S	A	S	V	G	D	R	V	T	I	T	C	R	A	S	Q	S	I									N	G	W	L	A	W	Y	Q	Q
6nmt_A_1	FAB-LIGHT_5esv_V-n1	0.892059	0.401961	102	X	A	L	T	Q	P		A	S	V	S	A	N	L	G	G	T	V	K	I	T	C	S	G	S	R												G	R	Y	G	W	Y	Q	Q
6u8d_L_1	FAB-LIGHT_5esv_V-n1	0.921344	0.601852	108	I	Q	M	T	Q	S	P	S	S	L	S	A	S	V	G	D	R	V	T	I	T	C	R	A	S	Q	S	V									S	S	A	V	A	W	Y	Q	Q
8fb8_L_1	FAB-LIGHT_5esv_V-n1	0.969393	0.579439	107	I	Q	M	T	Q	S	P	S	T	L	S	A	S	V	G	D	R	V	T	I	T	C	R	A	S	Q	S	I									S	R	W	L	A	W	F	Q	K
3sob_L_1	FAB-LIGHT_5esv_V-n1	0.948096	0.601852	108	I	Q	M	T	Q	S	P	S	S	L	S	A	S	V	G	D	R	V	T	I	T	C	R	A	S	Q	D	V									S	T	A	V	A	W	Y	Q	Q
6lra_L_1	FAB-LIGHT_5esv_V-n1	0.86807	0.401869	107	L	V	L	T	Q	S	S		S	A	S	F	S	L	G	A	S	A	K	L	T	C	T	L	S	S	Q	H								S	T	Y	T	I	E	W	Y	Q	Q
7ue9_L_1	FAB-LIGHT_5esv_V-n1	0.960294	0.541284	109	V	V	M	T	Q	S	P	L	S	L	P	V	T	L	G	Q	P	A	S	I	S	C	K	S	S	Q	S	L	L				D	S	D	G	K	T	Y	L	N	W	F	Q	Q
7e9b_L_1	FAB-LIGHT_5esv_V-n1	0.970469	0.583333	108	I	Q	M	T	Q	S	P	S	S	L	S	A	S	V	G	D	R	V	T	I	T	C	K	A	S	Q	D	V									T	T	A	V	A	W	Y	Q	Q
1h0d_A_1	FAB-LIGHT_5esv_V-n1	0.950887	0.577982	109	I	V	L	T	Q	S	P	A	S	L	A	V	S	L	G	Q	R	A	T	I	S	C	R	A	S	E	S	V	D					N	Y	G	I	S	F	M	S	W	F	Q	Q
3v52_L_1	FAB-LIGHT_5esv_V-n1	0.944883	0.564815	108	V	V	M	T	Q	T	P	L	S	L	P	V	S	L	G	D	Q	A	S	I	S	C	R	S	S	Q	S	L	V				H	S	N	G	N	T	Y	L	H	W	Y	L	Q
5w0d_C_1	FAB-LIGHT_5esv_V-n1	0.921647	0.45	100	S	A	L	T	Q	P		A	S	V	S	G	S	P	G	Q	S	I	T	I	S	C	T	G	T	S	S	D	V						G	S	Y	N	L	V	S	W	Y	Q	Q
7jkm_L_1	FAB-LIGHT_5esv_V-n1	0.957104	0.537037	108	I	Q	M	T	Q	S	P	I	L	L	S	A	S	V	G	D	R	V	T	I	T	C	R	A	S	Q	S	I									R	S	Y	L	N	W	Y	Q	Q
3uo1_L_1	FAB-LIGHT_5esv_V-n1	0.945808	0.564815	108	V	V	M	T	Q	T	P	L	S	L	P	V	S	L	G	D	Q	A	S	I	S	C	R	S	S	Q	S	L	V				H	S	N	G	N	T	Y	L	H	W	Y	L	Q
8fa8_L_1	FAB-LIGHT_5esv_V-n1	0.967851	0.598131	107	I	Q	M	T	Q	S	P	S	T	L	S	A	S	V	G	D	R	V	T	I	T	C	R	A	S	Q	S	I									N	G	W	L	A	W	Y	Q	Q
8f6l_B_1	FAB-LIGHT_5esv_V-n1	0.94565	0.592593	108	I	V	M	T	Q	S	P	D	S	L	A	V	S	L	G	E	R	A	T	I	N	C	Q	A	S	R	N	I									Y	N	F	L	A	W	Y	Q	Q
4tuk_L_1	FAB-LIGHT_5esv_V-n1	0.957892	0.568807	109	V	V	M	T	Q	T	P	L	S	L	P	V	S	L	G	D	Q	A	S	I	S	C	R	S	S	Q	S	L	V	H				R	N	G	N	T	Y	L	H	W	Y	L	Q
5w5z_L_1	FAB-LIGHT_5esv_V-n1	0.962318	0.53271	107	I	Q	M	T	Q	S	P	S	F	L	S	A	S	V	G	D	R	V	T	I	N	C	K	A	S	Q	N	V									N	K	Y	L	D	W	Y	Q	Q
3ley_L_1	FAB-LIGHT_5esv_V-n1	0.961039	0.504587	109	V	V	M	T	Q	T	P	L	S	L	S	V	T	L	G	Q	P	A	S	I	S	C	K	S	S	Q	S	L	L				D	S	D	G	K	T	Y	L	N	W	L	L	Q
8dgu_L_1	FAB-LIGHT_5esv_V-n1	0.871012	0.420561	107	S	V	L	T	Q	P		P	S	V	S	A	P	P	G	Q	K	V	T	I	S	C	S	G	S	S	S	N	I							G	N	N	Y	V	S	W	Y	Q	Q
3mlr_L_1	FAB-LIGHT_5esv_V-n1	0.879799	0.392523	107	Y	D	L	T	Q	P		P	S	V	S	V	S	P	G	Q	T	A	S	I	S	C	S	G	D	K	L	D									D	K	Y	V	S	W	Y	Y	Q
1f58_L_1	FAB-LIGHT_5esv_V-n1	0.964547	0.605505	109	I	V	L	T	Q	S	P	A	S	L	A	V	S	L	G	Q	R	A	T	I	S	C	K	A	S	Q	G	V	D					F	D	G	A	S	F	M	N	W	Y	Q	Q
7ssc_L_1	FAB-LIGHT_5esv_V-n1	0.955687	0.768519	108	I	V	L	T	Q	S	P	A	T	L	S	L	S	P	G	E	R	A	T	L	S	C	R	A	S	Q	S	V									G	S	Y	L	A	W	Y	Q	Q
5kvg_L_1	FAB-LIGHT_5esv_V-n1	0.961017	0.583333	108	I	V	M	T	Q	S	Q	K	F	M	S	T	S	V	G	D	R	V	S	I	T	C	K	A	S	Q	N	V									G	T	A	V	A	W	Y	Q	Q
6kx1_B_1	FAB-LIGHT_5esv_V-n1	0.948917	0.568807	109	V	V	M	T	Q	T	P	L	S	L	P	V	S	L	G	D	Q	A	S	I	S	C	R	S	S	Q	S	L	V				H	S	N	G	N	T	Y	L	H	W	Y	L	Q
5cin_L_1	FAB-LIGHT_5esv_V-n1	0.95283	0.761468	109	I	V	L	T	Q	S	P	G	T	Q	S	L	S	P	G	E	R	A	T	L	S	C	R	A	S	Q	S	V	G								N	N	K	L	A	W	Y	Q	Q
5sy8_L_1	FAB-LIGHT_5esv_V-n1	0.850333	0.4	105	Y	E	L	T	Q	E		T	G	V	S	V	A	L	G	Q	T	V	T	I	T	C	Q	G	D	S	L	R									S	H	Y	A	S	W	Y	Q	K
5fgc_B_1	FAB-LIGHT_5esv_V-n1	0.8667	0.420561	107	Y	E	L	T	Q	P		P	S	V	S	V	S	P	G	Q	A	A	T	I	T	C	S	G	D	K	L	G									D	K	Y	V	S	W	Y	Q	Q
8oxy_C_1	FAB-LIGHT_5esv_V-n1	0.902796	0.407407	108	F	M	L	T	Q	P		H	S	V	S	E	S	P	G	K	T	V	T	I	S	C	T	R	S	S	G	S	I	D							S	N	Y	V	Q	W	Y	Q	Q
8fdd_B_1	FAB-LIGHT_5esv_V-n1	0.964371	0.579439	107	I	Q	M	T	Q	S	P	S	T	L	S	A	S	V	G	D	R	V	T	I	S	C	R	A	S	Q	T	I									S	T	W	L	A	W	F	Q	Q
8dp3_L_1	FAB-LIGHT_5esv_V-n1	0.940383	0.601852	108	I	Q	M	T	Q	S	P	S	S	L	S	A	S	V	G	D	R	V	T	I	T	C	R	A	S	Q	S	V									S	S	A	V	A	W	Y	Q	Q
8ds5_B_1	FAB-LIGHT_5esv_V-n1	0.969803	0.682243	107	I	V	L	T	Q	S	P	A	T	L	S	L	S	P	G	E	R	A	T	L	S	C	S	A	S	S	S	V										S	Y	M	H	W	Y	Q	Q
5vkd_L_1	FAB-LIGHT_5esv_V-n1	0.940074	0.607477	107	I	Q	M	T	Q	S	P	S	S	L	S	A	S	V	G	D	R	V	T	I	T	C	R	A	S	Q	S	V									S	S	A	V	A	W	Y	Q	Q
6b0g_C_1	FAB-LIGHT_5esv_V-n1	0.958622	0.559633	109	V	V	M	T	Q	S	P	L	S	L	P	V	T	L	G	Q	P	A	S	I	S	C	R	S	S	Q	S	L	V	Y	S				D	G	N	T	Y	L	S	W	F	Q	Q
7vtj_L_1	FAB-LIGHT_5esv_V-n1	0.865891	0.401869	107	L	V	L	T	Q	S	S		S	A	S	F	S	L	G	A	S	A	K	L	T	C	T	L	S	S	Q	H								S	T	Y	T	I	E	W	Y	Q	Q
5v6m_L_1	FAB-LIGHT_5esv_V-n1	0.924213	0.477064	109	Q	V	L	T	Q	T	P	S	S	V	S	A	A	V	G	G	T	V	T	I	K	C	Q	S	S	Q	S	V	Y							P	N	N	N	L	G	W	Y	Q	Q
6bqb_L_1	FAB-LIGHT_5esv_V-n1	0.948073	0.605505	109	I	V	M	T	Q	S	P	D	S	L	A	V	S	L	G	E	R	A	T	I	N	C	R	S	S	Q	S	V	L			S	S	S	N	N	K	N	Y	L	A	W	Y	Q	H
7neh_L_1	FAB-LIGHT_5esv_V-n1	0.951263	0.574074	108	I	Q	L	T	Q	S	P	S	F	L	S	A	S	I	G	D	R	V	T	I	T	C	R	A	S	Q	G	I									S	S	Y	L	A	W	Y	Q	Q
4tsb_L_1	FAB-LIGHT_5esv_V-n1	0.884768	0.415094	106	S	V	L	A	Q	P		P	S	V	S	G	A	P	G	Q	R	V	S	I	S	C	T	G	R	S	S	N	I	G						A	G	Y	D	V	H	W	Y	Q	Q
7kmi_B_1	FAB-LIGHT_5esv_V-n1	0.938753	0.546296	108	I	Q	M	T	Q	S	P	S	S	V	S	A	S	V	G	D	R	V	T	I	T	C	R	A	S	Q	G	I									S	S	W	L	A	W	Y	Q	Q
5u3n_L_1	FAB-LIGHT_5esv_V-n1	0.939546	0.555556	108	I	R	L	T	Q	S	P	S	S	L	S	A	S	V	G	D	R	I	T	I	T	C	R	A	S	Q	S	I									K	D	Y	L	N	W	Y	K	H
5ocx_L_1	FAB-LIGHT_5esv_V-n1	0.893959	0.398148	108	S	V	W	T	Q	P		P	S	V	S	A	A	P	G	Q	K	V	T	I	S	C	S	G	D	D	S	I	L							R	S	A	F	V	S	W	Y	Q	Q
2v17_L_1	FAB-LIGHT_5esv_V-n1	0.946062	0.583333	108	V	Q	I	T	Q	S	P	S	Y	L	A	A	S	P	G	E	T	I	T	I	N	C	R	A	S	K	S	I									R	K	F	L	A	W	Y	R	E
5ock_L_1	FAB-LIGHT_5esv_V-n1	0.896849	0.398148	108	S	V	W	T	Q	P		P	S	V	S	A	A	P	G	Q	K	V	T	I	S	C	S	G	D	D	S	I	L							R	S	A	F	V	S	W	Y	Q	Q
7kmh_B_1	FAB-LIGHT_5esv_V-n1	0.941757	0.546296	108	I	Q	M	T	Q	S	P	S	S	L	S	A	S	V	G	D	R	V	T	I	T	C	Q	A	S	Q	D	I									S	N	Y	L	N	W	Y	Q	Q
6db6_L_1	FAB-LIGHT_5esv_V-n1	0.870778	0.433962	106	Y	E	L	T	Q	P		P	S	V	S	V	S	P	G	Q	T	A	R	I	T	C	S	G	D	V	L	P									K	K	Y	A	Y	W	Y	Q	Q
2r8s_L_1	FAB-LIGHT_5esv_V-n1	0.943318	0.611111	108	I	Q	M	T	Q	S	P	S	S	L	S	A	S	V	G	D	R	V	T	I	T	C	R	A	S	Q	S	V									S	S	A	V	A	W	Y	Q	Q
6wfy_L_1	FAB-LIGHT_5esv_V-n1	0.878827	0.448598	107	S	V	L	T	Q	P		P	S	V	S	G	A	P	G	Q	R	V	T	I	S	C	T	G	M	N	S	N	I	G						A	G	Y	D	V	Y	W	Y	Q	Q
4onf_L_1	FAB-LIGHT_5esv_V-n1	0.949133	0.495413	109	V	V	M	T	Q	T	P	L	T	L	S	V	T	I	G	Q	P	A	S	I	S	C	K	S	S	Q	S	L	L				D	S	D	G	K	T	Y	L	N	W	L	L	Q
7bxv_L_1	FAB-LIGHT_5esv_V-n1	0.950725	0.568807	109	V	V	M	T	Q	T	P	L	S	L	T	V	S	L	G	D	Q	A	S	I	S	C	R	S	S	Q	S	L	V				H	S	N	G	N	A	Y	L	H	W	Y	L	Q
4al8_L_1	FAB-LIGHT_5esv_V-n1	0.964951	0.564815	108	I	V	M	T	Q	S	Q	K	F	M	S	T	S	V	G	D	R	V	S	I	T	C	K	A	S	Q	N	V									R	T	S	V	A	W	Y	Q	Q
5ucb_L_1	FAB-LIGHT_5esv_V-n1	0.926564	0.566038	106	X	Q	M	T	Q	S	P	S	S	L	S	A	S	V	G	D	R	V	T	I	T	C	R	A	S	Q	S	V									S	S	A	V	A	W	Y	Q	Q
8ivx_L_1	FAB-LIGHT_5esv_V-n1	0.946529	0.574074	108	I	V	M	T	Q	S	Q	K	F	M	S	T	T	V	G	D	R	V	S	I	T	C	K	A	S	Q	N	V									G	T	A	V	A	W	Y	Q	Q
6pdu_L_1	FAB-LIGHT_5esv_V-n1	0.941076	0.568807	109	V	V	M	T	Q	S	P	L	S	L	P	I	T	P	G	Q	P	A	S	I	S	C	R	S	S	Q	G	L	V				H	W	D	G	N	T	Y	L	S	W	Y	Q	Q
7ox3_B_1	FAB-LIGHT_5esv_V-n1	0.872223	0.424528	106	Y	E	L	T	Q	P		S	A	L	S	V	T	L	G	Q	T	A	K	I	T	C	Q	G	G	S	L	G									S	S	Y	A	H	W	Y	Q	Q
1u8i_A_1	FAB-LIGHT_5esv_V-n1	0.95566	0.564815	108	L	Q	L	T	Q	S	P	S	S	L	S	A	S	V	G	D	R	I	T	I	T	C	R	A	S	Q	G	V									T	S	A	L	A	W	Y	R	Q
3nps_C_1	FAB-LIGHT_5esv_V-n1	0.880826	0.490385	104	X	V	L	T	Q	P		P	S	V	S	G	A	P	G	Q	R	V	T	I	S	C	S	G	S	S	S	N	I							G	S	N	Y	V	S	W	Y	Q	Q
8ib1_A_1	FAB-LIGHT_5esv_V-n1	0.94255	0.614679	109	I	V	M	T	Q	S	P	L	S	L	P	V	I	P	G	E	P	A	S	I	S	C	R	S	S	Q	S	L	L				Q	S	N	G	N	N	Y	L	D	W	Y	L	Q
5vpg_C_1	FAB-LIGHT_5esv_V-n1	0.956151	0.490741	108	I	V	M	T	Q	S	P	F	S	M	Y	A	T	L	G	E	R	V	T	I	T	C	K	A	S	Q	D	I									Y	S	Y	L	S	W	L	Q	Q
7b3o_L_1	FAB-LIGHT_5esv_V-n1	0.947077	0.592593	108	I	V	M	T	Q	S	P	S	F	L	S	A	S	V	G	D	R	V	T	I	T	C	R	A	S	Q	G	I									S	S	Y	L	A	W	Y	Q	Q
[truncated: 86 more columns]

## Sheet: CH1
									A								AB loop											B								BC loop				C						CD loop
structure	refpdbname	tmscore	seqid	nresAlign	A1544	A1545	A1546	A1547	A1548	A1549	A1550	A1551	A1552	A1553	A1554	A1555	A1556	A1557	B2541	B2542	B2543	B2544	B2545	B2546	B2547	B2548	B2549	B2550	B2551	B2552	B2553	B2554	B2555	B2556	B2557	B2558	C3545	C3546	C3547	C3548	C3549	C3550	C3551	C3552	C3553	C3554	D6546	D6547	D6548
8oxv_B_2	FAB-HEAVY_5esv_C1-n2	0.934417	0.989583	96	K	G	P	S	V	F	P	L	A	P	S	S	K	S	T	S	G	G	T	A	A	L	G	C	L	V	K	D	Y	F	P	E	P	V	T	V	S	W	N	S	G	A	L	T	S
3ifl_H_2	FAB-HEAVY_5esv_C1-n2	0.912427	0.659574	94	T	P	P	S	V	Y	P	L	A	P	G	S	A	A	Q	T	N	S	M	V	T	L	G	C	L	V	K	G	Y	F	P	E	P	V	T	V	T	W	N	S	G	S	L	S	S
4tul_H_2	FAB-HEAVY_5esv_C1-n2	0.89087	0.659574	94	T	A	P	S	V	Y	P	L	A	P	V	C	G	D	T	T	G	S	S	V	T	L	G	C	L	V	K	G	Y	F	P	E	P	V	T	L	T	W	N	S	G	S	L	S	S
5hdq_H_2	FAB-HEAVY_5esv_C1-n2	0.879562	0.652174	92	T	P	P	S	V	Y	P	L	A	P	G	C	G	D	T	T	G	S	S	V	T	L	G	C	L	V	K	G	Y	F	P	E	S	V	T	V	T	W	N	S	G	S	L	S	S
5lqb_H_2	FAB-HEAVY_5esv_C1-n2	0.891172	0.595745	94	T	A	P	S	V	Y	P	L	A	P	V	C	G	D	T	T	G	S	S	V	T	L	G	C	L	V	K	G	Y	F	P	E	P	V	T	L	T	W	N	S	G	S	L	S	S
8oxw_B_2	FAB-HEAVY_5esv_C1-n2	0.942173	0.979381	97	K	G	P	S	V	F	P	L	A	P	S	S	K	S	T	S	G	G	T	A	A	L	G	C	L	V	K	D	Y	F	P	E	P	V	T	V	S	W	N	S	G	A	L	T	S
6p7h_A_2	FAB-HEAVY_5esv_C1-n2	0.962402	0.956989	93	K	G	P	S	V	F	P	L	A	P	S	S	R	S	T	S	E	S	T	A	A	L	G	C	L	V	K	D	Y	F	P	E	P	V	T	V	S	W	N	S	G	S	L	T	S
5ea0_H_2	FAB-HEAVY_5esv_C1-n2	0.952597	1	93	K	G	P	S	V	F	P	L	A	P	S	S	K	S	T	S	G	G	T	A	A	L	G	C	L	V	K	D	Y	F	P	E	P	V	T	V	S	W	N	S	G	A	L	T	S
5gis_H_2	FAB-HEAVY_5esv_C1-n2	0.896068	0.652632	95	T	A	P	S	V	Y	P	L	A	P	V	C	G	D	T	T	G	S	S	V	T	L	G	C	L	V	K	G	Y	F	P	E	P	V	T	L	T	W	N	S	G	S	L	S	S
5myk_B_2	FAB-HEAVY_5esv_C1-n2	0.89516	0.645161	93	T	P	P	S	V	Y	P	L	A	P	G	C	G	D	T	T	G	S	S	V	T	L	G	C	L	V	K	G	Y	F	P	E	S	V	T	V	T	W	N	S	G	S	L	S	S
4ala_H_2	FAB-HEAVY_5esv_C1-n2	0.897175	0.659091	88	T	P	P	S	V	Y	P	L	A	P	G	C	G	D	T	T	G	S	S	V	T	L	G	C	L	V	K	G	Y	F	P	E	S	V	T	V	T	W	N	S	G	S	L	S	S
7z0x_H_2	FAB-HEAVY_5esv_C1-n2	0.929081	0.989362	94	K	G	P	S	V	F	P	L	A	P	S	S	K	S	T	S	G	G	T	A	A	L	G	C	L	V	K	D	Y	F	P	E	P	V	T	V	S	W	N	S	G	A	L	T	S
7lsg_H_2	FAB-HEAVY_5esv_C1-n2	0.965514	0.989474	95	K	G	P	S	V	F	P	L	A	P	S	S	K	S	T	S	G	G	T	A	A	L	G	C	L	V	K	D	Y	F	P	E	P	V	T	V	S	W	N	S	G	A	L	T	S
8bse_H_2	FAB-HEAVY_5esv_C1-n2	0.952417	0.969072	97	K	G	P	S	V	F	P	L	A	P	S	S	K	S	T	S	G	G	T	A	A	L	G	C	L	V	K	D	Y	F	P	E	P	V	T	V	S	W	N	S	G	A	L	T	S
7ekk_H_2	FAB-HEAVY_5esv_C1-n2	0.96892	0.989247	93	K	G	P	S	V	F	P	L	A	P	S	S	K	S	T	S	G	G	T	A	A	L	G	C	L	V	K	D	Y	F	P	E	P	V	T	V	S	W	N	S	G	A	L	T	S
6cbv_H_2	FAB-HEAVY_5esv_C1-n2	0.950109	0.969072	97	K	G	P	S	V	F	P	L	A	P	S	S	K	S	T	S	G	G	T	A	A	L	G	C	L	V	K	D	Y	F	P	E	P	V	T	V	S	W	N	S	G	A	L	T	S
7o4y_H_2	FAB-HEAVY_5esv_C1-n2	0.962865	0.967742	93	K	G	P	S	V	F	P	L	A	P	S	S	K	S	T	S	G	G	T	A	A	L	G	C	L	V	K	D	Y	F	P	E	P	V	T	V	S	W	N	S	G	A	L	T	S
4jfz_H_2	FAB-HEAVY_5esv_C1-n2	0.960575	0.969072	97	K	G	P	S	V	F	P	L	A	P	S	S	K	S	T	S	G	G	T	A	A	L	G	C	L	V	K	D	Y	F	P	E	P	V	T	V	S	W	N	S	G	A	L	T	S
7n05_H_2	FAB-HEAVY_5esv_C1-n2	0.956579	0.978723	94	K	G	P	S	V	F	P	L	A	P	S	S	K	S	T	S	G	G	T	A	A	L	G	C	L	V	K	D	Y	F	P	E	P	V	T	V	S	W	N	S	G	A	L	T	S
7s3n_H_2	FAB-HEAVY_5esv_C1-n2	0.953811	0.98913	92	K	G	P	S	V	F	P	L	A	P	S	S	K	S	T	S	G	G	T	A	A	L	G	C	L	V	K	D	Y	F	P	E	P	V	T	V	S	W	N	S	G	A	L	T	S
6x8q_H_2	FAB-HEAVY_5esv_C1-n2	0.954045	0.969072	97	K	G	P	S	V	F	P	L	A	P	S	S	K	S	T	S	G	G	T	A	A	L	G	C	L	V	K	D	Y	F	P	E	P	V	T	V	S	W	N	S	G	A	L	T	S
4ojf_H_2	FAB-HEAVY_5esv_C1-n2	0.956398	0.947917	96	K	G	P	S	V	F	P	L	A	P	S	S	K	S	T	S	G	G	T	A	A	L	G	C	L	V	K	D	Y	F	P	Q	P	V	T	V	S	W	N	S	G	A	L	T	S
3uyr_H_2	FAB-HEAVY_5esv_C1-n2	0.896652	0.638298	94	T	P	P	S	V	Y	P	L	A	P	G	C	G	D	T	T	G	S	S	V	T	L	G	C	L	V	K	G	Y	F	P	E	S	V	T	V	T	W	N	S	G	S	L	S	S
4jg0_H_2	FAB-HEAVY_5esv_C1-n2	0.96019	0.969072	97	K	G	P	S	V	F	P	L	A	P	S	S	K	S	T	S	G	G	T	A	A	L	G	C	L	V	K	D	Y	F	P	E	P	V	T	V	S	W	N	S	G	A	L	T	S
4lkx_A_2	FAB-HEAVY_5esv_C1-n2	0.929702	0.978947	95	K	G	P	S	V	F	P	L	A	P	S	S	K	S	T	S	G	G	T	A	A	L	G	C	L	V	K	D	Y	F	P	E	P	V	T	V	S	W	N	S	G	A	L	T	S
5mo3_H_2	FAB-HEAVY_5esv_C1-n2	0.895235	0.659574	94	T	P	P	S	V	Y	P	L	A	P	G	S	A	A	Q	T	N	S	M	V	T	L	G	C	L	V	K	G	Y	F	P	E	P	V	T	V	T	W	N	S	G	S	L	S	S
5uek_H_2	FAB-HEAVY_5esv_C1-n2	0.939609	0.947368	95	K	G	P	S	V	F	P	L	A	P	S	S	K	S	T	S	G	G	T	A	A	L	G	C	L	V	K	D	Y	F	P	E	P	V	T	V	S	W	N	S	G	A	L	T	S
6ldv_H_2	FAB-HEAVY_5esv_C1-n2	0.911313	0.681818	88	K	A	P	S	V	F	P	L	A	P	C	C	G	D	T	P	S	S	T	V	T	L	G	C	L	V	K	G	Y	L	P	E	P	V	T	V	T	W	N	S	G	T	L	T	N
7skz_H_2	FAB-HEAVY_5esv_C1-n2	0.953824	0.969072	97	K	G	P	S	V	F	P	L	A	P	S	S	K	S	T	S	G	G	T	A	A	L	G	C	L	V	K	D	Y	F	P	E	P	V	T	V	S	W	N	S	G	A	L	T	S
5vag_C_2	FAB-HEAVY_5esv_C1-n2	0.961285	0.958763	97	K	G	P	S	V	F	P	L	A	P	S	S	K	S	T	S	G	G	T	A	A	L	G	C	L	V	K	D	Y	F	P	E	P	V	T	V	S	W	N	S	G	A	L	T	S
5nmv_H_2	FAB-HEAVY_5esv_C1-n2	0.933989	0.926316	95	K	G	P	S	V	F	P	L	A	P	C	S	R	S	T	S	E	S	T	A	A	L	G	C	L	V	K	D	Y	F	P	E	P	V	T	V	S	W	N	S	G	A	L	T	S
6blh_H_2	FAB-HEAVY_5esv_C1-n2	0.945321	0.989583	96	K	G	P	S	V	F	P	L	A	P	S	S	K	S	T	S	G	G	T	A	A	L	G	C	L	V	K	D	Y	F	P	E	P	V	T	V	S	W	N	S	G	A	L	T	S
6x8u_H_2	FAB-HEAVY_5esv_C1-n2	0.952572	0.958763	97	K	G	P	S	V	F	P	L	A	P	S	S	K	S	T	S	G	G	T	A	A	L	G	C	L	V	K	D	Y	F	P	E	P	V	T	V	S	W	N	S	G	A	L	T	S
6aq7_H_2	FAB-HEAVY_5esv_C1-n2	0.909249	0.65625	96	T	P	P	S	V	Y	P	L	A	P	S	A	A		A	A	N	S	M	V	T	L	G	C	L	V	K	G	Y	F	P	E	P	V	T	V	T	W	N	S	G	S	L	S	G
6d0x_A_2	FAB-HEAVY_5esv_C1-n2	0.948869	0.96875	96	K	G	P	S	V	F	P	L	A	P	S	S	K	S	T	S	G	G	T	A	A	L	G	C	L	V	K	D	Y	F	P	E	P	V	T	V	S	W	N	S	G	A	L	T	S
3v4u_H_2	FAB-HEAVY_5esv_C1-n2	0.906516	0.631579	95	T	P	P	S	V	Y	P	L	A	P	G	C	G	D	T	T	G	S	S	V	T	L	G	C	L	V	K	G	Y	F	P	E	S	V	T	V	T	W	N	S	G	S	L	S	S
7v64_B_2	FAB-HEAVY_5esv_C1-n2	0.953766	0.989474	95	K	G	P	S	V	F	P	L	A	P	S	S	K	S	T	S	G	G	T	A	A	L	G	C	L	V	K	D	Y	F	P	E	P	V	T	V	S	W	N	S	G	A	L	T	S
4dtg_H_2	FAB-HEAVY_5esv_C1-n2	0.94173	0.927835	97	K	G	P	S	V	F	P	L	A	P	C	S	R	S	T	S	E	S	T	A	A	L	G	C	L	V	K	D	Y	F	P	E	P	V	T	V	S	W	N	S	G	A	L	T	S
7sjs_H_2	FAB-HEAVY_5esv_C1-n2	0.946595	1	92	K	G	P	S	V	F	P	L	A	P	S	S	K	S	T	S	G	G	T	A	A	L	G	C	L	V	K	D	Y	F	P	E	P	V	T	V	S	W	N	S	G	A	L	T	S
7ow1_H_2	FAB-HEAVY_5esv_C1-n2	0.949906	0.969072	97	K	G	P	S	V	F	P	L	A	P	S	S	K	S	T	S	G	G	T	A	A	L	G	C	L	V	K	D	Y	F	P	E	P	V	T	V	S	W	N	S	G	A	L	T	S
8f5n_H_2	FAB-HEAVY_5esv_C1-n2	0.97177	0.988506	87	K	G	P	S	V	F	P	L	A	P	S	S	K	S	T	S	G	G	T	A	A	L	G	C	L	V	K	D	Y	F	P	E	P	V	T	V	S	W	N	S	G	A	L	T	S
6k0y_A_2	FAB-HEAVY_5esv_C1-n2	0.926656	0.936842	95	K	G	P	S	V	F	P	L	A	P	C	S	R	S	T	S	E	S	T	A	A	L	G	C	L	V	K	D	Y	F	P	E	P	V	T	V	S	W	N	S	G	A	L	T	S
3idg_B_2	FAB-HEAVY_5esv_C1-n2	0.909345	0.978261	92	K	G	P	S	V	F	P	L	A	P	S	S	K	S	T	S	G	G	T	A	A	L	G	C	L	V	K	D	Y	F	P	E	P	V	T	V	S	W	N	S	G	A	L	T	S
8av9_H_2	FAB-HEAVY_5esv_C1-n2	0.867189	0.715909	88	T	P	P	S	V	Y	P	L	A	P	G	S	A	A	Q	T	N	S	M	V	T	L	G	C	L	V	K	G	Y	F	P	E	P	V	T	V	T	W	N	S	G	S	L	S	S
4hpy_H_2	FAB-HEAVY_5esv_C1-n2	0.954209	0.969072	97	K	G	P	S	V	F	P	L	A	P	S	S	K	S	T	S	G	G	T	A	A	L	G	C	L	V	K	D	Y	F	P	E	P	V	T	V	S	W	N	S	G	A	L	T	S
6pxr_H_2	FAB-HEAVY_5esv_C1-n2	0.892041	0.673913	92	T	P	P	S	V	Y	P	L	A	P	G	S	A	A	Q	T	N	S	M	V	T	L	G	C	L	V	K	G	Y	F	P	E	P	V	T	V	T	W	N	S	G	S	L	S	S
8fas_A_2	FAB-HEAVY_5esv_C1-n2	0.949619	0.958763	97	K	G	P	S	V	F	P	L	A	P	S	S	K	S	T	S	G	G	T	A	A	L	G	C	L	V	K	D	Y	F	P	E	P	V	T	V	S	W	N	S	G	A	L	T	S
6uoe_H_2	FAB-HEAVY_5esv_C1-n2	0.963652	0.989691	97	K	G	P	S	V	F	P	L	A	P	S	S	K	S	T	S	G	G	T	A	A	L	G	C	L	V	K	D	Y	F	P	E	P	V	T	V	S	W	N	S	G	A	L	T	S
8fa7_H_2	FAB-HEAVY_5esv_C1-n2	0.963175	0.969072	97	K	G	P	S	V	F	P	L	A	P	S	S	K	S	T	S	G	G	T	A	A	L	G	C	L	V	K	D	Y	F	P	E	P	V	T	V	S	W	N	S	G	A	L	T	S
6nmt_B_2	FAB-HEAVY_5esv_C1-n2	0.960141	0.989247	93	K	G	P	S	V	F	P	L	A	P	S	S	K	S	T	S	G	G	T	A	A	L	G	C	L	V	K	D	Y	F	P	E	P	V	T	V	S	W	N	S	G	A	L	T	S
6u8d_H_2	FAB-HEAVY_5esv_C1-n2	0.966962	0.958763	97	K	G	P	S	V	F	P	L	A	P	S	S	K	S	T	S	G	G	T	A	A	L	G	C	L	V	K	D	Y	F	P	E	P	V	T	V	S	W	N	S	G	A	L	T	S
8fb8_H_2	FAB-HEAVY_5esv_C1-n2	0.951469	0.979167	96	K	G	P	S	V	F	P	L	A	P	S	S	K	S	T	S	G	G	T	A	A	L	G	C	L	V	K	D	Y	F	P	E	P	V	T	V	S	W	N	S	G	A	L	T	S
3sob_H_2	FAB-HEAVY_5esv_C1-n2	0.952407	0.989362	94	K	G	P	S	V	F	P	L	A	P	S	S	K	S	T	S	G	G	T	A	A	L	G	C	L	V	K	D	Y	F	P	E	P	V	T	V	S	W	N	S	G	A	L	T	S
6lra_H_2	FAB-HEAVY_5esv_C1-n2	0.903549	0.663158	95	T	A	P	S	V	Y	P	L	A	P	V	C	G	D	T	T	G	S	S	V	T	L	G	C	L	V	K	G	Y	F	P	E	P	V	T	L	T	W	N	S	G	S	L	S	S
7ue9_H_2	FAB-HEAVY_5esv_C1-n2	0.944351	0.9375	96	K	G	P	S	V	F	P	L	A	P	C	S	R	S	T	S	E	S	T	A	A	L	G	C	L	V	K	D	Y	F	P	E	P	V	T	V	S	W	N	S	G	A	L	T	S
7e9b_H_2	FAB-HEAVY_5esv_C1-n2	0.926509	0.946237	93	K	G	P	S	V	F	P	L	A	P	C	S	R	S	T	S	E	S	T	A	A	L	G	C	L	V	K	D	Y	F	P	E	P	V	T	V	S	W	N	S	G	A	L	T	S
1h0d_B_2	FAB-HEAVY_5esv_C1-n2	0.89868	0.663158	95	T	P	P	S	V	Y	P	L	A	P	G	G	G	G	G	G	G	A	M	V	T	L	G	C	L	V	K	G	Y	F	P	E	P	V	T	V	T	W	N	S	G	S	L	S	S
3v52_H_2	FAB-HEAVY_5esv_C1-n2	0.897436	0.638298	94	T	P	P	S	V	Y	P	L	A	P	G	C	G	D	T	T	G	S	S	V	T	L	G	C	L	V	K	G	Y	F	P	E	S	V	T	V	T	W	N	S	G	S	L	S	S
5w0d_B_2	FAB-HEAVY_5esv_C1-n2	0.952027	0.969072	97	K	G	P	S	V	F	P	L	A	P	S	S	K	S	T	S	G	G	T	A	A	L	G	C	L	V	K	D	Y	F	P	E	P	V	T	V	S	W	N	S	G	A	L	T	S
7jkm_H_2	FAB-HEAVY_5esv_C1-n2	0.955092	0.967742	93	K	G	P	S	V	F	P	L	A	P	S	S	K	S	T	S	G	G	T	A	A	L	G	C	L	V	K	D	Y	F	P	E	P	V	T	V	S	W	N	S	G	A	L	T	S
3uo1_H_2	FAB-HEAVY_5esv_C1-n2	0.895246	0.638298	94	T	P	P	S	V	Y	P	L	A	P	G	C	G	D	T	T	G	S	S	V	T	L	G	C	L	V	K	G	Y	F	P	E	S	V	T	V	T	W	N	S	G	S	L	S	S
8fa8_H_2	FAB-HEAVY_5esv_C1-n2	0.935122	0.968421	95	K	G	P	S	V	F	P	L	A	P	S	S	K	S	T	S	G	G	T	A	A	L	G	C	L	V	K	D	Y	F	P	E	P	V	T	V	S	W	N	S	G	A	L	T	S
8f6l_A_2	FAB-HEAVY_5esv_C1-n2	0.958246	0.989247	93	K	G	P	S	V	F	P	L	A	P	S	S	K	S	T	S	G	G	T	A	A	L	G	C	L	V	K	D	Y	F	P	E	P	V	T	V	S	W	N	S	G	A	L	T	S
4tuk_H_2	FAB-HEAVY_5esv_C1-n2	0.922623	0.666667	93	T	A	P	S	V	Y	P	L	A	P	V	C	G	D	T	T	G	S	S	V	T	L	G	C	L	V	K	G	Y	F	P	E	P	V	T	L	T	W	N	S	G	S	L	S	S
5w5z_H_2	FAB-HEAVY_5esv_C1-n2	0.935599	0.692308	91	T	A	P	S	V	Y	P	L	A	P	G	T	A	L	K	S	N	S	M	V	T	L	G	C	L	V	K	G	Y	F	P	E	P	V	T	V	T	W	N	S	G	A	L	S	S
3ley_H_2	FAB-HEAVY_5esv_C1-n2	0.888407	0.652632	95	T	A	P	S	V	Y	P	L	A	P	V	C	G	D	T	T	G	S	S	V	T	L	G	C	L	V	K	G	Y	F	P	E	P	V	T	L	T	W	N	S	G	S	L	S	S
8dgu_H_2	FAB-HEAVY_5esv_C1-n2	0.949036	0.979381	97	K	G	P	S	V	F	P	L	A	P	S	S	K	S	T	S	G	G	T	A	A	L	G	C	L	V	K	D	Y	F	P	E	P	V	T	V	S	W	N	S	G	A	L	T	S
3mlr_H_2	FAB-HEAVY_5esv_C1-n2	0.939323	0.947917	96	K	G	P	S	V	F	P	L	A	P	S	S	K	S	T	S	G	G	T	A	A	L	G	C	L	V	K	D	Y	F	P	E	P	V	T	V	S	W	N	S	G	A	L	T	S
1f58_H_2	FAB-HEAVY_5esv_C1-n2	0.888607	0.670213	94	T	P	P	S	V	Y	P	L	A	P	G	S	A	A	Q	T	N	S	M	V	T	L	G	C	L	V	K	G	Y	F	P	E	P	V	T	V	T	W	N	S	G	S	L	S	S
7ssc_H_2	FAB-HEAVY_5esv_C1-n2	0.958247	0.978947	95	K	G	P	S	V	F	P	L	A	P	S	S	K	S	T	S	G	G	T	A	A	L	G	C	L	V	K	D	Y	F	P	E	P	V	T	V	S	W	N	S	G	A	L	T	S
5kvg_H_2	FAB-HEAVY_5esv_C1-n2	0.905752	0.666667	96	T	A	P	S	V	Y	P	L	A	P	V	C	G	G	T	T	G	S	S	V	T	L	G	C	L	V	K	G	Y	F	P	E	P	V	T	L	T	W	N	S	G	S	L	S	S
6kx1_A_2	FAB-HEAVY_5esv_C1-n2	0.892614	0.680851	94	T	P	P	S	V	Y	P	L	A	P	G	S	A	A	Q	T	N	S	M	V	T	L	G	C	L	V	K	G	Y	F	P	E	P	V	T	V	T	W	N	S	G	A	L	S	S
5cin_H_2	FAB-HEAVY_5esv_C1-n2	0.968754	0.989247	93	K	G	P	S	V	F	P	L	A	P	S	S	K	S	T	S	G	G	T	A	A	L	G	C	L	V	K	D	Y	F	P	E	P	V	T	V	S	W	N	S	G	A	L	T	S
5sy8_H_2	FAB-HEAVY_5esv_C1-n2	0.948933	0.969072	97	K	G	P	S	V	F	P	L	A	P	S	S	K	S	T	S	G	G	T	A	A	L	G	C	L	V	K	D	Y	F	P	E	P	V	T	V	S	W	N	S	G	A	L	T	S
5fgc_E_2	FAB-HEAVY_5esv_C1-n2	0.935554	0.978723	94	K	G	P	S	V	F	P	L	A	P	S	S	K	S	T	S	G	G	T	A	A	L	G	C	L	V	K	D	Y	F	P	E	P	V	T	V	S	W	N	S	G	A	L	T	S
8oxy_B_2	FAB-HEAVY_5esv_C1-n2	0.943788	0.979381	97	K	G	P	S	V	F	P	L	A	P	S	S	K	S	T	S	G	G	T	A	A	L	G	C	L	V	K	D	Y	F	P	E	P	V	T	V	S	W	N	S	G	A	L	T	S
8fdd_A_2	FAB-HEAVY_5esv_C1-n2	0.949869	0.989583	96	K	G	P	S	V	F	P	L	A	P	S	S	K	S	T	S	G	G	T	A	A	L	G	C	L	V	K	D	Y	F	P	E	P	V	T	V	S	W	N	S	G	A	L	T	S
8dp3_H_2	FAB-HEAVY_5esv_C1-n2	0.952468	0.958763	97	K	G	P	S	V	F	P	L	A	P	S	S	K	S	T	S	G	G	T	A	A	L	G	C	L	V	K	D	Y	F	P	E	P	V	T	V	S	W	N	S	G	A	L	T	S
8ds5_C_2	FAB-HEAVY_5esv_C1-n2	0.946293	0.978947	95	K	G	P	S	V	F	P	L	A	P	S	S	K	S	T	S	G	G	T	A	A	L	G	C	L	V	K	D	Y	F	P	E	P	V	T	V	S	W	N	S	G	A	L	T	S
5vkd_H_2	FAB-HEAVY_5esv_C1-n2	0.953472	0.958333	96	K	G	P	S	V	F	P	L	A	P	S	S	K	S	T	S	G	G	T	A	A	L	G	C	L	V	K	D	Y	F	P	E	P	V	T	V	S	W	N	S	G	A	L	T	S
6b0g_D_2	FAB-HEAVY_5esv_C1-n2	0.957877	0.969072	97	K	G	P	S	V	F	P	L	A	P	S	S	K	S	T	S	G	G	T	A	A	L	G	C	L	V	K	D	Y	F	P	E	P	V	T	V	S	W	N	S	G	A	L	T	S
7vtj_H_2	FAB-HEAVY_5esv_C1-n2	0.902732	0.663158	95	T	A	P	S	V	Y	P	L	A	P	V	C	G	D	T	T	G	S	S	V	T	L	G	C	L	V	K	G	Y	F	P	E	P	V	T	L	T	W	N	S	G	S	L	S	S
5v6m_H_2	FAB-HEAVY_5esv_C1-n2	0.946672	0.96875	96	K	G	P	S	V	F	P	L	A	P	S	S	K	S	T	S	G	G	T	A	A	L	G	C	L	V	K	D	Y	F	P	E	P	V	T	V	S	W	N	S	G	A	L	T	S
6bqb_H_2	FAB-HEAVY_5esv_C1-n2	0.950736	0.979167	96	K	G	P	S	V	F	P	L	A	P	S	S	K	S	T	S	G	G	T	A	A	L	G	C	L	V	K	D	Y	F	P	E	P	V	T	V	S	W	N	S	G	A	L	T	S
7neh_H_2	FAB-HEAVY_5esv_C1-n2	0.956505	0.958763	97	K	G	P	S	V	F	P	L	A	P	S	S	K	S	T	S	G	G	T	A	A	L	G	C	L	V	K	D	Y	F	P	E	P	V	T	V	S	W	N	S	G	A	L	T	S
4tsb_H_2	FAB-HEAVY_5esv_C1-n2	0.941942	0.989583	96	K	G	P	S	V	F	P	L	A	P	S	S	K	S	T	S	G	G	T	A	A	L	G	C	L	V	K	D	Y	F	P	E	P	V	T	V	S	W	N	S	G	A	L	T	S
7kmi_A_2	FAB-HEAVY_5esv_C1-n2	0.951526	0.927835	97	K	G	P	S	V	F	P	L	A	P	C	S	R	S	T	S	E	S	T	A	A	L	G	C	L	V	K	D	Y	F	P	E	P	V	T	V	S	W	N	S	G	A	L	T	S
5u3n_H_2	FAB-HEAVY_5esv_C1-n2	0.962998	0.979381	97	K	G	P	S	V	F	P	L	A	P	S	S	K	S	T	S	G	G	T	A	A	L	G	C	L	V	K	D	Y	F	P	E	P	V	T	V	S	W	N	S	G	A	L	T	S
5ocx_H_2	FAB-HEAVY_5esv_C1-n2	0.84821	0.631579	95	T	P	P	S	V	Y	P	L	A	P	G	C	G	D	T	T	G	S	S	V	T	L	G	C	L	V	K	G	Y	F	P	E	S	V	T	V	T	W	N	S	G	S	L	S	S
2v17_H_2	FAB-HEAVY_5esv_C1-n2	0.859583	0.638298	94	T	P	P	S	V	Y	P	L	A	P	G	C	G	D	T	T	G	S	S	V	T	L	G	C	L	V	K	G	Y	F	P	E	S	V	T	V	T	W	N	S	G	S	L	S	S
5ock_H_2	FAB-HEAVY_5esv_C1-n2	0.848895	0.638298	94	T	P	P	S	V	Y	P	L	A	P	G	C	G	D	T	T	G	S	S	V	T	L	G	C	L	V	K	G	Y	F	P	E	S	V	T	V	T	W	N	S	G	S	L	S	S
7kmh_A_2	FAB-HEAVY_5esv_C1-n2	0.920575	0.936842	95	K	G	P	S	V	F	P	L	A	P	C	S	R	S	T	S	E	S	T	A	A	L	G	C	L	V	K	D	Y	F	P	E	P	V	T	V	S	W	N	S	G	A	L	T	S
6db6_H_2	FAB-HEAVY_5esv_C1-n2	0.926237	0.978947	95	K	G	P	S	V	F	P	L	A	P	S	S	K	S	T	S	G	G	T	A	A	L	G	C	L	V	K	D	Y	F	P	E	P	V	T	V	S	W	N	S	G	A	L	T	S
2r8s_H_2	FAB-HEAVY_5esv_C1-n2	0.933748	0.989362	94	K	G	P	S	V	F	P	L	A	P	S	S	K	S	T	S	G	G	T	A	A	L	G	C	L	V	K	D	Y	F	P	E	P	V	T	V	S	W	N	S	G	A	L	T	S
6wfy_H_2	FAB-HEAVY_5esv_C1-n2	0.966088	0.958763	97	K	G	P	S	V	F	P	L	A	P	S	S	K	S	T	S	G	G	T	A	A	L	G	C	L	V	K	D	Y	F	P	E	P	V	T	V	S	W	N	S	G	A	L	T	S
4onf_H_2	FAB-HEAVY_5esv_C1-n2	0.922048	0.688889	90	T	P	P	S	V	Y	P	L	A	P	G	S	A	A	Q	T	N	S	M	V	T	L	G	C	L	V	K	G	Y	F	P	E	P	V	T	V	T	W	N	S	G	S	L	S	S
7bxv_H_2	FAB-HEAVY_5esv_C1-n2	0.897545	0.652632	95	T	P	P	S	V	Y	P	L	A	P	G	S	A	A	Q	T	N	S	M	V	T	L	G	C	L	V	K	G	Y	F	P	E	P	V	T	V	T	W	N	S	G	S	L	S	S
4al8_H_2	FAB-HEAVY_5esv_C1-n2	0.933313	0.648936	94	T	P	P	S	V	Y	P	L	A	P	G	C	G	D	T	T	G	S	S	V	T	L	G	C	L	V	K	G	Y	F	P	E	S	V	T	V	T	W	N	S	G	S	L	S	S
5ucb_H_2	FAB-HEAVY_5esv_C1-n2	0.938378	0.936842	95	K	P	P	S	V	F	P	L	A	P	S	S	K	S	T	S	G	G	T	A	A	L	G	C	L	V	K	D	Y	F	P	E	P	V	T	V	S	W	N	S	G	A	L	T	S
8ivx_H_2	FAB-HEAVY_5esv_C1-n2	0.886776	0.677419	93	T	P	P	S	V	Y	P	L	A	P	G	S	A	A	Q	T	N	S	M	V	T	L	G	C	L	V	K	G	Y	F	P	E	P	V	T	V	T	W	N	S	G	S	L	S	S
6pdu_H_2	FAB-HEAVY_5esv_C1-n2	0.955289	0.989691	97	K	G	P	S	V	F	P	L	A	P	S	S	K	S	T	S	G	G	T	A	A	L	G	C	L	V	K	D	Y	F	P	E	P	V	T	V	S	W	N	S	G	A	L	T	S
7ox3_A_2	FAB-HEAVY_5esv_C1-n2	0.902533	0.978947	95	K	G	P	S	V	F	P	L	A	P	S	S	K	S	T	S	G	G	T	A	A	L	G	C	L	V	K	D	Y	F	P	E	P	V	T	V	S	W	N	S	G	A	L	T	S
1u8i_B_2	FAB-HEAVY_5esv_C1-n2	0.910015	0.956522	92	K	G	P	S	V	F	P	L	A	P	S	S	K	S	T	A	G	A	A	A	A	L	G	C	L	V	K	D	Y	F	P	E	P	V	T	V	S	W	N	S	G	A	L	T	S
3nps_B_2	FAB-HEAVY_5esv_C1-n2	0.944364	0.958333	96	K	G	P	S	V	F	P	L	A	P	S	S	K	S	T	S	G	G	T	A	A	L	G	C	L	V	K	D	Y	F	P	E	P	V	T	V	S	W	N	S	G	A	L	T	S
8ib1_B_2	FAB-HEAVY_5esv_C1-n2	0.928954	0.978947	95	K	G	P	S	V	F	P	L	A	P	S	S	K	S	T	S	G	G	T	A	A	L	G	C	L	V	K	D	Y	F	P	E	P	V	T	V	S	W	N	S	G	A	L	T	S
5vpg_D_2	FAB-HEAVY_5esv_C1-n2	0.900347	0.659574	94	T	P	P	S	V	Y	P	L	A	P	G	S	A	A	Q	T	N	S	M	V	T	L	G	C	L	V	K	G	Y	F	P	E	P	V	T	V	T	W	N	S	G	S	L	S	S
7b3o_H_2	FAB-HEAVY_5esv_C1-n2	0.950575	0.96875	96	K	G	P	S	V	F	P	L	A	P	S	S	K	S	T	S	G	G	T	A	A	L	G	C	L	V	K	D	Y	F	P	E	P	V	T	V	S	W	N	S	G	A	L	T	S
[truncated: 50 more columns]

## Sheet: CL
									A									AB loop										B								BC loop						C					C'
structure	refpdbname	tmscore	seqid	nresAlign	A1544	A1545	A1546	A1547	A1548	A1549	A1550	A1551	A1552	A1553	A1554	A1555	A1556	A1557	B2541	B2542	B2543	B2544	B2545	B2546	B2547	B2548	B2549	B2550	B2551	B2552	B2553	B2554	B2555	B2556	B2557	B2558	C3545	C3546	C3547	C3548	C3549	C3550	C3551	C3552	C3553	C'4547	C'4548	C'4549	C'4550
8oxv_C_2	FAB-LIGHT_5esv_C1-n2	0.849852	0.361702	94	A	A	P	S	V	T	L	F	P	P	S	S	E	E	L	Q	A	N	K	A	T	L	V	C	L	I	S	D	F	Y	P	G	A	V	T	V	A	W	K	A	D	S	S	P	V
3ifl_L_2	FAB-LIGHT_5esv_C1-n2	0.956325	0.6	105	A	A	P	T	V	S	I	F	P	P	S	S	E	Q	L	T	S	G	G	A	S	V	V	C	F	L	N	N	F	Y	P	K	D	I	N	V	K	W	K	I	D	G	S	E	R
4tul_L_2	FAB-LIGHT_5esv_C1-n2	0.955769	0.596154	104	A	A	P	T	V	S	I	F	P	P	S	S	E	Q	L	T	S	G	G	A	S	V	V	C	F	L	N	N	F	Y	P	K	D	I	N	V	K	W	K	I	D	G	S	E	R
5hdq_L_2	FAB-LIGHT_5esv_C1-n2	0.963424	0.601942	103	A	A	P	T	V	S	I	F	P	P	S	S	E	Q	L	T	S	G	G	A	S	V	V	C	F	L	N	N	F	Y	P	K	D	I	N	V	K	W	K	I	D	G	S	E	R
5lqb_L_2	FAB-LIGHT_5esv_C1-n2	0.964706	0.6	105	A	A	P	T	V	S	I	F	P	P	S	S	E	Q	L	T	S	G	G	A	S	V	V	C	F	L	N	N	F	Y	P	K	D	I	N	V	K	W	K	I	D	G	S	E	R
8oxw_C_2	FAB-LIGHT_5esv_C1-n2	0.843429	0.388235	85	A	A	P	S	V	T	L	F	P	P	S	S	E	E	L	Q	A	N	K	A	T	L	V	C	L	I	S	D	F	Y	P	G	A	V	T	V	A	W	K	A	D	S	S	P	V
6p7h_B_2	FAB-LIGHT_5esv_C1-n2	0.989592	0.846154	104	A	A	P	S	V	F	I	F	P	P	S	E	D	Q	V	K	S	G	T	V	S	V	V	C	L	L	N	N	F	Y	P	R	E	A	S	V	K	W	K	V	D	G	V	L	K
5ea0_L_2	FAB-LIGHT_5esv_C1-n2	0.97941	1	104	A	A	P	S	V	F	I	F	P	P	S	D	E	Q	L	K	S	G	T	A	S	V	V	C	L	L	N	N	F	Y	P	R	E	A	K	V	Q	W	K	V	D	N	A	L	Q
5gis_L_2	FAB-LIGHT_5esv_C1-n2	0.962432	0.601942	103	A	A	P	T	V	S	I	F	P	P	S	S	E	Q	L	T	S	G	G	A	S	V	V	C	F	L	N	N	F	Y	P	K	D	I	N	V	K	W	K	I	D	G	S	E	R
5myk_A_2	FAB-LIGHT_5esv_C1-n2	0.96526	0.6	105	A	A	P	T	V	S	I	F	P	P	S	S	E	Q	L	T	S	G	G	A	S	V	V	C	F	L	N	N	F	Y	P	K	D	I	N	V	K	W	K	I	D	G	S	E	R
4ala_L_2	FAB-LIGHT_5esv_C1-n2	0.926953	0.583333	96	A	A	P	T	V	S	I	F	P	P	S	S	E	Q	L	T	S	G	G	A	S	V	V	C	F	L	N	N	F	Y	P	K	D	I	N	V	K	W	K	I	D	G	S	E	R
7z0x_L_2	FAB-LIGHT_5esv_C1-n2	0.891776	0.372549	102	A	A	P	S	V	T	L	F	P	P	S	S	E	E	L	Q	A	N	K	A	T	L	V	C	L	I	S	D	F	Y	P	G	A	V	T	V	A	W	K	A	D	S	S	P	V
7lsg_L_2	FAB-LIGHT_5esv_C1-n2	0.989845	1	104	A	A	P	S	V	F	I	F	P	P	S	D	E	Q	L	K	S	G	T	A	S	V	V	C	L	L	N	N	F	Y	P	R	E	A	K	V	Q	W	K	V	D	N	A	L	Q
8bse_L_2	FAB-LIGHT_5esv_C1-n2	0.9539	1	97	A	A	P	S	V	F	I	F	P	P	S	D	E	Q	L	K	S	G	T	A	S	V	V	C	L	L	N	N	F	Y	P	R	E	A	K	V	Q	W	K	V	D	N	A	L	Q
7ekk_L_2	FAB-LIGHT_5esv_C1-n2	0.989234	1	103	A	A	P	S	V	F	I	F	P	P	S	D	E	Q	L	K	S	G	T	A	S	V	V	C	L	L	N	N	F	Y	P	R	E	A	K	V	Q	W	K	V	D	N	A	L	Q
6cbv_L_2	FAB-LIGHT_5esv_C1-n2	0.983111	0.990291	103	A	A	P	S	V	F	I	F	P	P	S	D	S	Q	L	K	S	G	T	A	S	V	V	C	L	L	N	N	F	Y	P	R	E	A	K	V	Q	W	K	V	D	N	A	L	Q
7o4y_L_2	FAB-LIGHT_5esv_C1-n2	0.983044	1	105	A	A	P	S	V	F	I	F	P	P	S	D	E	Q	L	K	S	G	T	A	S	V	V	C	L	L	N	N	F	Y	P	R	E	A	K	V	Q	W	K	V	D	N	A	L	Q
4jfz_L_2	FAB-LIGHT_5esv_C1-n2	0.98743	0.990476	105	A	A	P	S	V	F	I	F	P	P	S	D	S	Q	L	K	S	G	T	A	S	V	V	C	L	L	N	N	F	Y	P	R	E	A	K	V	Q	W	K	V	D	N	A	L	Q
7n05_L_2	FAB-LIGHT_5esv_C1-n2	0.989181	1	104	A	A	P	S	V	F	I	F	P	P	S	D	E	Q	L	K	S	G	T	A	S	V	V	C	L	L	N	N	F	Y	P	R	E	A	K	V	Q	W	K	V	D	N	A	L	Q
7s3n_L_2	FAB-LIGHT_5esv_C1-n2	0.973175	0.95098	102	A	A	P	S	V	F	I	F	P	P	S	D	E	Q	L	K	S	G	T	A	S	V	V	C	L	L	N	N	F	Y	P	R	E	A	K	V	Q	W	K	V	D	N	A	L	Q
6x8q_L_2	FAB-LIGHT_5esv_C1-n2	0.973752	1	104	A	A	P	S	V	F	I	F	P	P	S	D	E	Q	L	K	S	G	T	A	S	V	V	C	L	L	N	N	F	Y	P	R	E	A	K	V	Q	W	K	V	D	N	A	L	Q
4ojf_L_2	FAB-LIGHT_5esv_C1-n2	0.968804	1	104	A	A	P	S	V	F	I	F	P	P	S	D	E	Q	L	K	S	G	T	A	S	V	V	C	L	L	N	N	F	Y	P	R	E	A	K	V	Q	W	K	V	D	N	A	L	Q
3uyr_L_2	FAB-LIGHT_5esv_C1-n2	0.935964	0.57732	97	A	A	P	T	V	S	I	F	P	P	S	S	E	Q	L	T	S	G	G	A	S	V	V	C	F	L	N	N	F	Y	P	K	D	I	N	V	K	W	K	I	D	G	S	E	R
4jg0_L_2	FAB-LIGHT_5esv_C1-n2	0.987426	0.990476	105	A	A	P	S	V	F	I	F	P	P	S	D	S	Q	L	K	S	G	T	A	S	V	V	C	L	L	N	N	F	Y	P	R	E	A	K	V	Q	W	K	V	D	N	A	L	Q
4lkx_B_2	FAB-LIGHT_5esv_C1-n2	0.9865	1	105	A	A	P	S	V	F	I	F	P	P	S	D	E	Q	L	K	S	G	T	A	S	V	V	C	L	L	N	N	F	Y	P	R	E	A	K	V	Q	W	K	V	D	N	A	L	Q
5mo3_L_2	FAB-LIGHT_5esv_C1-n2	0.939548	0.587629	97	A	A	P	T	V	S	I	F	P	P	S	S	E	Q	L	T	S	G	G	A	S	V	V	C	F	L	N	N	F	Y	P	K	D	I	N	V	R	W	K	I	D	G	S	E	R
5uek_L_2	FAB-LIGHT_5esv_C1-n2	0.983698	0.990196	102	A	A	P	S	V	F	I	F	P	P	S	D	S	Q	L	K	S	G	T	A	S	V	V	C	L	L	N	N	F	Y	P	R	E	A	K	V	Q	W	K	V	D	N	A	L	Q
6ldv_L_2	FAB-LIGHT_5esv_C1-n2	0.839298	0.468085	94	V	A	P	T	V	L	I	F	P	P	S	A	D	L	V	A	T	G	T	V	T	I	V	C	V	A	N	K	Y	F	P		D	V	T	V	T	W	E	V	D	G	T	T	Q
7skz_L_2	FAB-LIGHT_5esv_C1-n2	0.97508	1	104	A	A	P	S	V	F	I	F	P	P	S	D	E	Q	L	K	S	G	T	A	S	V	V	C	L	L	N	N	F	Y	P	R	E	A	K	V	Q	W	K	V	D	N	A	L	Q
5vag_B_2	FAB-LIGHT_5esv_C1-n2	0.98103	1	105	A	A	P	S	V	F	I	F	P	P	S	D	E	Q	L	K	S	G	T	A	S	V	V	C	L	L	N	N	F	Y	P	R	E	A	K	V	Q	W	K	V	D	N	A	L	Q
5nmv_L_2	FAB-LIGHT_5esv_C1-n2	0.988632	1	105	A	A	P	S	V	F	I	F	P	P	S	D	E	Q	L	K	S	G	T	A	S	V	V	C	L	L	N	N	F	Y	P	R	E	A	K	V	Q	W	K	V	D	N	A	L	Q
6blh_L_2	FAB-LIGHT_5esv_C1-n2	0.900653	0.366337	101	A	A	P	S	V	T	L	F	P	P	S	S	E	E	L	Q	A	N	K	A	T	L	V	C	L	I	S	D	F	Y	P	G	A	V	T	V	A	W	K	A	D	S	S	P	V
6x8u_L_2	FAB-LIGHT_5esv_C1-n2	0.972687	1	104	A	A	P	S	V	F	I	F	P	P	S	D	E	Q	L	K	S	G	T	A	S	V	V	C	L	L	N	N	F	Y	P	R	E	A	K	V	Q	W	K	V	D	N	A	L	Q
6aq7_L_2	FAB-LIGHT_5esv_C1-n2	0.96701	0.601942	103	A	A	P	T	V	S	I	F	P	P	S	S	E	Q	L	T	S	G	G	A	S	V	V	C	F	L	N	N	F	Y	P	K	D	I	N	V	K	W	K	I	D	G	S	E	R
6d0x_B_2	FAB-LIGHT_5esv_C1-n2	0.987186	1	104	A	A	P	S	V	F	I	F	P	P	S	D	E	Q	L	K	S	G	T	A	S	V	V	C	L	L	N	N	F	Y	P	R	E	A	K	V	Q	W	K	V	D	N	A	L	Q
3v4u_L_2	FAB-LIGHT_5esv_C1-n2	0.957463	0.596154	104	A	A	P	T	V	S	I	F	P	P	S	S	E	Q	L	T	S	G	G	A	S	V	V	C	F	L	N	N	F	Y	P	K	D	I	N	V	K	W	K	I	D	G	S	E	R
7v64_A_2	FAB-LIGHT_5esv_C1-n2	0.973135	1	103	A	A	P	S	V	F	I	F	P	P	S	D	E	Q	L	K	S	G	T	A	S	V	V	C	L	L	N	N	F	Y	P	R	E	A	K	V	Q	W	K	V	D	N	A	L	Q
4dtg_L_2	FAB-LIGHT_5esv_C1-n2	0.973278	1	104	A	A	P	S	V	F	I	F	P	P	S	D	E	Q	L	K	S	G	T	A	S	V	V	C	L	L	N	N	F	Y	P	R	E	A	K	V	Q	W	K	V	D	N	A	L	Q
7sjs_L_2	FAB-LIGHT_5esv_C1-n2	0.917529	0.376238	101	A	A	P	S	V	T	L	F	P	P	S	S	E	E	L	Q	A	N	K	A	T	L	V	C	L	I	S	D	F	Y	P	G	A	V	T	V	A	W	K	A	D	S	S	P	V
7ow1_K_2	FAB-LIGHT_5esv_C1-n2	0.979249	1	105	A	A	P	S	V	F	I	F	P	P	S	D	E	Q	L	K	S	G	T	A	S	V	V	C	L	L	N	N	F	Y	P	R	E	A	K	V	Q	W	K	V	D	N	A	L	Q
8f5n_L_2	FAB-LIGHT_5esv_C1-n2	0.989516	0.990291	103	A	A	P	S	V	F	I	F	P	P	S	D	E	Q	L	K	S	G	T	A	S	V	V	C	L	L	N	N	F	Y	P	R	E	A	K	V	Q	W	K	V	D	N	A	L	Q
6k0y_B_2	FAB-LIGHT_5esv_C1-n2	0.983135	1	104	A	A	P	S	V	F	I	F	P	P	S	D	E	Q	L	K	S	G	T	A	S	V	V	C	L	L	N	N	F	Y	P	R	E	A	K	V	Q	W	K	V	D	N	A	L	Q
3idg_A_2	FAB-LIGHT_5esv_C1-n2	0.984081	0.980952	105	A	A	P	S	V	F	I	F	P	P	S	D	E	Q	L	K	S	G	T	A	S	V	V	C	L	L	N	N	F	Y	P	R	E	A	K	V	Q	W	K	V	D	N	A	L	Q
8av9_L_2	FAB-LIGHT_5esv_C1-n2	0.929053	0.392157	102	S	S	P	S	V	T	L	F	P	P	S	S	E	E	L	E	T	N	K	A	T	L	V	C	T	I	T	D	F	Y	P	G	V	V	T	V	D	W	K	V	D	G	T	P	V
4hpy_L_2	FAB-LIGHT_5esv_C1-n2	0.897571	0.372549	102	A	A	P	S	V	T	L	F	P	P	S	S	E	E	L	Q	A	N	K	A	T	L	V	C	L	I	S	D	F	Y	P	G	A	V	T	V	A	W	K	A	D	S	S	P	V
6pxr_L_2	FAB-LIGHT_5esv_C1-n2	0.959855	0.6	105	A	A	P	T	V	S	I	F	P	P	S	S	E	Q	L	T	S	G	G	A	S	V	V	C	F	L	N	N	F	Y	P	K	D	I	N	V	K	W	K	I	D	G	S	E	R
8fas_B_2	FAB-LIGHT_5esv_C1-n2	0.991451	1	103	A	A	P	S	V	F	I	F	P	P	S	D	E	Q	L	K	S	G	T	A	S	V	V	C	L	L	N	N	F	Y	P	R	E	A	K	V	Q	W	K	V	D	N	A	L	Q
6uoe_L_2	FAB-LIGHT_5esv_C1-n2	0.984844	1	105	A	A	P	S	V	F	I	F	P	P	S	D	E	Q	L	K	S	G	T	A	S	V	V	C	L	L	N	N	F	Y	P	R	E	A	K	V	Q	W	K	V	D	N	A	L	Q
8fa7_L_2	FAB-LIGHT_5esv_C1-n2	0.975228	1	105	A	A	P	S	V	F	I	F	P	P	S	D	E	Q	L	K	S	G	T	A	S	V	V	C	L	L	N	N	F	Y	P	R	E	A	K	V	Q	W	K	V	D	N	A	L	Q
6nmt_A_2	FAB-LIGHT_5esv_C1-n2	0.989153	1	104	A	A	P	S	V	F	I	F	P	P	S	D	E	Q	L	K	S	G	T	A	S	V	V	C	L	L	N	N	F	Y	P	R	E	A	K	V	Q	W	K	V	D	N	A	L	Q
6u8d_L_2	FAB-LIGHT_5esv_C1-n2	0.98877	1	105	A	A	P	S	V	F	I	F	P	P	S	D	E	Q	L	K	S	G	T	A	S	V	V	C	L	L	N	N	F	Y	P	R	E	A	K	V	Q	W	K	V	D	N	A	L	Q
8fb8_L_2	FAB-LIGHT_5esv_C1-n2	0.985453	1	105	A	A	P	S	V	F	I	F	P	P	S	D	E	Q	L	K	S	G	T	A	S	V	V	C	L	L	N	N	F	Y	P	R	E	A	K	V	Q	W	K	V	D	N	A	L	Q
3sob_L_2	FAB-LIGHT_5esv_C1-n2	0.984614	1	104	A	A	P	S	V	F	I	F	P	P	S	D	E	Q	L	K	S	G	T	A	S	V	V	C	L	L	N	N	F	Y	P	R	E	A	K	V	Q	W	K	V	D	N	A	L	Q
6lra_L_2	FAB-LIGHT_5esv_C1-n2	0.874501	0.33	100	S	T	P	T	L	T	V	F	P	P	S	S	E	E	L	K	E	N	K	A	T	L	V	C	L	I	S	N	F	S	P	S	G	V	T	V	A	W	K	A	N	G	T	P	I
7ue9_L_2	FAB-LIGHT_5esv_C1-n2	0.982739	1	105	A	A	P	S	V	F	I	F	P	P	S	D	E	Q	L	K	S	G	T	A	S	V	V	C	L	L	N	N	F	Y	P	R	E	A	K	V	Q	W	K	V	D	N	A	L	Q
7e9b_L_2	FAB-LIGHT_5esv_C1-n2	0.989184	1	104	A	A	P	S	V	F	I	F	P	P	S	D	E	Q	L	K	S	G	T	A	S	V	V	C	L	L	N	N	F	Y	P	R	E	A	K	V	Q	W	K	V	D	N	A	L	Q
1h0d_A_2	FAB-LIGHT_5esv_C1-n2	0.949847	0.601942	103	A	A	P	T	V	S	I	F	P	P	S	S	E	Q	L	T	S	G	G	A	S	V	V	C	F	L	N	N	F	Y	P	K	D	I	N	V	R	W	K	I	D	G	S	E	R
3v52_L_2	FAB-LIGHT_5esv_C1-n2	0.937036	0.57732	97	A	A	P	T	V	S	I	F	P	P	S	S	E	Q	L	T	S	G	G	A	S	V	V	C	F	L	N	N	F	Y	P	K	D	I	N	V	K	W	K	I	D	G	S	E	R
5w0d_C_2	FAB-LIGHT_5esv_C1-n2	0.903487	0.356436	101	G	A	P	S	V	T	L	F	P	P	S	S	E	E	L	Q	A	N	K	A	T	L	V	C	L	I	S	D	F	Y	P	G	A	V	T	V	A	W	K	A	D	S	S	P	V
7jkm_L_2	FAB-LIGHT_5esv_C1-n2	0.98537	1	105	A	A	P	S	V	F	I	F	P	P	S	D	E	Q	L	K	S	G	T	A	S	V	V	C	L	L	N	N	F	Y	P	R	E	A	K	V	Q	W	K	V	D	N	A	L	Q
3uo1_L_2	FAB-LIGHT_5esv_C1-n2	0.937966	0.57732	97	A	A	P	T	V	S	I	F	P	P	S	S	E	Q	L	T	S	G	G	A	S	V	V	C	F	L	N	N	F	Y	P	K	D	I	N	V	K	W	K	I	D	G	S	E	R
8fa8_L_2	FAB-LIGHT_5esv_C1-n2	0.979981	1	105	A	A	P	S	V	F	I	F	P	P	S	D	E	Q	L	K	S	G	T	A	S	V	V	C	L	L	N	N	F	Y	P	R	E	A	K	V	Q	W	K	V	D	N	A	L	Q
8f6l_B_2	FAB-LIGHT_5esv_C1-n2	0.989688	1	105	A	A	P	S	V	F	I	F	P	P	S	D	E	Q	L	K	S	G	T	A	S	V	V	C	L	L	N	N	F	Y	P	R	E	A	K	V	Q	W	K	V	D	N	A	L	Q
4tuk_L_2	FAB-LIGHT_5esv_C1-n2	0.953645	0.596154	104	A	A	P	T	V	S	I	F	P	P	S	S	E	Q	L	T	S	G	G	A	S	V	V	C	F	L	N	N	F	Y	P	K	D	I	N	V	K	W	K	I	D	G	S	E	R
5w5z_L_2	FAB-LIGHT_5esv_C1-n2	0.958769	0.619048	105	A	A	P	T	V	S	I	F	P	P	S	M	E	Q	L	T	S	G	G	A	T	V	V	C	F	V	N	N	F	Y	P	R	D	I	S	V	K	W	K	I	D	G	S	E	Q
3ley_L_2	FAB-LIGHT_5esv_C1-n2	0.906292	0.595745	94	A	A	P	T	V	S	I	F	P	P	S	S	E	Q	L	T	S	G	G	A	S	V	V	C	F	L	N	N	F	Y	P	K	D	I	N	V	K	W	K	I	D	G	S	E	R
8dgu_L_2	FAB-LIGHT_5esv_C1-n2	0.906159	0.356436	101	A	N	P	S	V	T	L	F	P	P	S	S	E	E	L	Q	A	N	K	A	T	L	V	C	L	I	S	D	F	Y	P	G	A	V	T	V	A	W	K	A	D	S	S	P	V
3mlr_L_2	FAB-LIGHT_5esv_C1-n2	0.890496	0.37	100	A	A	P	S	V	T	L	F	P	P	S	S	E	E	L	Q	A	N	K	A	T	L	V	C	L	I	S	D	F	Y	P	G	A	V	T	V	A	W	K	A	D	S	S	P	V
1f58_L_2	FAB-LIGHT_5esv_C1-n2	0.958494	0.596154	104	A	A	P	T	V	S	I	F	P	P	S	S	E	Q	L	T	S	G	G	A	S	V	V	C	F	L	N	N	F	Y	P	K	D	I	N	V	K	W	K	I	D	G	S	E	R
7ssc_L_2	FAB-LIGHT_5esv_C1-n2	0.983477	1	105	A	A	P	S	V	F	I	F	P	P	S	D	E	Q	L	K	S	G	T	A	S	V	V	C	L	L	N	N	F	Y	P	R	E	A	K	V	Q	W	K	V	D	N	A	L	Q
5kvg_L_2	FAB-LIGHT_5esv_C1-n2	0.959119	0.6	105	A	A	P	T	V	S	I	F	P	P	S	S	E	Q	L	T	S	G	G	A	S	V	V	C	F	L	N	N	F	Y	P	K	D	I	N	V	K	W	K	I	D	G	S	E	R
6kx1_B_2	FAB-LIGHT_5esv_C1-n2	0.941488	0.587629	97	A	A	P	T	V	S	I	F	P	P	S	S	E	Q	L	T	S	G	G	A	S	V	V	C	F	L	N	N	F	Y	P	K	D	I	N	V	K	W	K	I	D	G	S	E	R
5cin_L_2	FAB-LIGHT_5esv_C1-n2	0.987383	1	103	A	A	P	S	V	F	I	F	P	P	S	D	E	Q	L	K	S	G	T	A	S	V	V	C	L	L	N	N	F	Y	P	R	E	A	K	V	Q	W	K	V	D	N	A	L	Q
5sy8_L_2	FAB-LIGHT_5esv_C1-n2	0.894341	0.366337	101	A	A	P	S	V	T	L	F	P	P	S	S	E	E	L	Q	A	N	K	A	T	L	V	C	L	I	S	D	F	Y	P	G	A	V	T	V	A	W	K	A	D	S	S	P	V
5fgc_B_2	FAB-LIGHT_5esv_C1-n2	0.978499	1	104	A	A	P	S	V	F	I	F	P	P	S	D	E	Q	L	K	S	G	T	A	S	V	V	C	L	L	N	N	F	Y	P	R	E	A	K	V	Q	W	K	V	D	N	A	L	Q
8oxy_C_2	FAB-LIGHT_5esv_C1-n2	0.879151	0.372549	102	A	A	P	S	V	T	L	F	P	P	S	S	E	E	L	Q	A	N	K	A	T	L	V	C	L	I	S	D	F	Y	P	G	A	V	T	V	A	W	K	A	D	S	S	P	V
8fdd_B_2	FAB-LIGHT_5esv_C1-n2	0.986269	1	105	A	A	P	S	V	F	I	F	P	P	S	D	E	Q	L	K	S	G	T	A	S	V	V	C	L	L	N	N	F	Y	P	R	E	A	K	V	Q	W	K	V	D	N	A	L	Q
8dp3_L_2	FAB-LIGHT_5esv_C1-n2	0.975233	0.990385	104	A	A	P	S	V	F	I	F	P	P	S	D	E	Q	L	K	S	G	T	A	S	V	V	C	L	L	N	N	F	Y	P	R	E	A	K	V	Q	W	K	V	D	N	A	L	Q
8ds5_B_2	FAB-LIGHT_5esv_C1-n2	0.989189	1	105	A	A	P	S	V	F	I	F	P	P	S	D	E	Q	L	K	S	G	T	A	S	V	V	C	L	L	N	N	F	Y	P	R	E	A	K	V	Q	W	K	V	D	N	A	L	Q
5vkd_L_2	FAB-LIGHT_5esv_C1-n2	0.977294	0.990476	105	A	A	P	S	V	F	I	F	P	P	S	D	S	Q	L	K	S	G	T	A	S	V	V	C	L	L	N	N	F	Y	P	R	E	A	K	V	Q	W	K	V	D	N	A	L	Q
6b0g_C_2	FAB-LIGHT_5esv_C1-n2	0.988085	1	105	A	A	P	S	V	F	I	F	P	P	S	D	E	Q	L	K	S	G	T	A	S	V	V	C	L	L	N	N	F	Y	P	R	E	A	K	V	Q	W	K	V	D	N	A	L	Q
7vtj_L_2	FAB-LIGHT_5esv_C1-n2	0.878221	0.33	100	S	T	P	T	L	T	V	F	P	P	S	S	E	E	L	K	E	N	K	A	T	L	V	C	L	I	S	N	F	S	P	S	G	V	T	V	A	W	K	A	N	G	T	P	I
5v6m_L_2	FAB-LIGHT_5esv_C1-n2	0.984375	1	104	A	A	P	S	V	F	I	F	P	P	S	D	E	Q	L	K	S	G	T	A	S	V	V	C	L	L	N	N	F	Y	P	R	E	A	K	V	Q	W	K	V	D	N	A	L	Q
6bqb_L_2	FAB-LIGHT_5esv_C1-n2	0.988579	1	105	A	A	P	S	V	F	I	F	P	P	S	D	E	Q	L	K	S	G	T	A	S	V	V	C	L	L	N	N	F	Y	P	R	E	A	K	V	Q	W	K	V	D	N	A	L	Q
7neh_L_2	FAB-LIGHT_5esv_C1-n2	0.987525	1	105	A	A	P	S	V	F	I	F	P	P	S	D	E	Q	L	K	S	G	T	A	S	V	V	C	L	L	N	N	F	Y	P	R	E	A	K	V	Q	W	K	V	D	N	A	L	Q
4tsb_L_2	FAB-LIGHT_5esv_C1-n2	0.908171	0.376238	101	A	A	P	S	V	T	L	F	P	P	S	S	E	E	L	Q	A	N	K	A	T	L	V	C	L	I	S	D	F	Y	P	G	A	V	T	V	A	W	K	A	D	S	S	P	V
7kmi_B_2	FAB-LIGHT_5esv_C1-n2	0.943721	0.941176	102	A	A	P	S	V	F	I	F	P	P	S	D	E	Q	L	K	S	G	T	A	S	V	V	C	L	L	N	N	F	Y	P	R	E	A	K	V	Q	W	K	V	D	N	A	L	Q
5u3n_L_2	FAB-LIGHT_5esv_C1-n2	0.986427	1	105	A	A	P	S	V	F	I	F	P	P	S	D	E	Q	L	K	S	G	T	A	S	V	V	C	L	L	N	N	F	Y	P	R	E	A	K	V	Q	W	K	V	D	N	A	L	Q
5ocx_L_2	FAB-LIGHT_5esv_C1-n2	0.946355	0.596154	104	A	A	P	T	V	S	I	F	P	P	S	S	E	Q	L	T	S	G	G	A	S	V	V	C	F	L	N	N	F	Y	P	K	D	I	N	V	K	W	K	I	D	G	S	E	R
2v17_L_2	FAB-LIGHT_5esv_C1-n2	0.957404	0.590476	105	A	A	P	T	V	S	I	F	P	P	S	S	E	Q	L	T	S	G	G	A	S	V	V	C	F	L	N	N	F	Y	P	K	D	I	N	V	K	W	K	I	D	G	S	E	R
5ock_L_2	FAB-LIGHT_5esv_C1-n2	0.960426	0.601942	103	A	A	P	T	V	S	I	F	P	P	S	S	E	Q	L	T	S	G	G	A	S	V	V	C	F	L	N	N	F	Y	P	K	D	I	N	V	K	W	K	I	D	G	S	E	R
7kmh_B_2	FAB-LIGHT_5esv_C1-n2	0.962143	0.95098	102	A	A	P	S	V	F	I	F	P	P	S	D	E	Q	L	K	S	G	T	A	S	V	V	C	L	L	N	N	F	Y	P	R	E	A	K	V	Q	W	K	V	D	N	A	L	Q
6db6_L_2	FAB-LIGHT_5esv_C1-n2	0.882332	0.362745	102	A	N	P	S	V	T	L	F	P	P	S	S	E	E	L	Q	A	N	K	A	T	L	V	C	L	I	S	D	F	Y	P	G	A	V	T	V	A	W	K	A	D	S	S	P	V
2r8s_L_2	FAB-LIGHT_5esv_C1-n2	0.971756	1	104	A	A	P	S	V	F	I	F	P	P	S	D	E	Q	L	K	S	G	T	A	S	V	V	C	L	L	N	N	F	Y	P	R	E	A	K	V	Q	W	K	V	D	N	A	L	Q
6wfy_L_2	FAB-LIGHT_5esv_C1-n2	0.900606	0.372549	102	A	A	P	S	V	T	L	F	P	P	S	S	E	E	L	Q	A	N	K	A	T	L	V	C	L	V	S	D	F	Y	P	G	A	V	T	V	A	W	K	A	D	G	S	P	V
4onf_L_2	FAB-LIGHT_5esv_C1-n2	0.959455	0.605769	104	A	A	P	T	V	S	I	F	P	P	S	S	E	Q	L	T	S	G	G	A	S	V	V	C	F	L	N	N	F	Y	P	K	D	I	N	V	K	W	K	I	D	G	S	E	R
7bxv_L_2	FAB-LIGHT_5esv_C1-n2	0.959721	0.601942	103	A	A	P	T	V	S	I	F	P	P	S	S	E	Q	L	T	S	G	G	A	S	V	V	C	F	L	N	N	F	Y	P	K	D	I	N	V	K	W	K	I	D	G	S	E	R
4al8_L_2	FAB-LIGHT_5esv_C1-n2	0.962763	0.6	105	A	A	P	T	V	S	I	F	P	P	S	S	E	Q	L	T	S	G	G	A	S	V	V	C	F	L	N	N	F	Y	P	K	D	I	N	V	K	W	K	I	D	G	S	E	R
5ucb_L_2	FAB-LIGHT_5esv_C1-n2	0.98318	1	103	A	A	P	S	V	F	I	F	P	P	S	D	E	Q	L	K	S	G	T	A	S	V	V	C	L	L	N	N	F	Y	P	R	E	A	K	V	Q	W	K	V	D	N	A	L	Q
8ivx_L_2	FAB-LIGHT_5esv_C1-n2	0.966935	0.601942	103	A	A	P	T	V	S	I	F	P	P	S	S	E	Q	L	T	S	G	G	A	S	V	V	C	F	L	N	N	F	Y	P	K	D	I	N	V	K	W	K	I	D	G	S	E	R
6pdu_L_2	FAB-LIGHT_5esv_C1-n2	0.974043	1	104	A	A	P	S	V	F	I	F	P	P	S	D	E	Q	L	K	S	G	T	A	S	V	V	C	L	L	N	N	F	Y	P	R	E	A	K	V	Q	W	K	V	D	N	A	L	Q
7ox3_B_2	FAB-LIGHT_5esv_C1-n2	0.912845	0.37	100	A	A	P	S	V	T	L	F	P	P	S	S	E	E	L	Q	A	N	K	A	T	L	V	C	L	I	S	D	F	Y	P	G	A	V	T	V	A	W	K	A	D	S	S	P	V
1u8i_A_2	FAB-LIGHT_5esv_C1-n2	0.984893	0.980952	105	A	A	P	S	V	F	I	F	P	P	S	D	E	Q	L	K	S	G	T	A	S	V	V	C	L	L	N	N	F	Y	P	R	E	A	K	V	Q	W	K	V	D	N	A	L	Q
3nps_C_2	FAB-LIGHT_5esv_C1-n2	0.976056	1	103	A	A	P	S	V	F	I	F	P	P	S	D	E	Q	L	K	S	G	T	A	S	V	V	C	L	L	N	N	F	Y	P	R	E	A	K	V	Q	W	K	V	D	N	A	L	Q
8ib1_A_2	FAB-LIGHT_5esv_C1-n2	0.985082	1	104	A	A	P	S	V	F	I	F	P	P	S	D	E	Q	L	K	S	G	T	A	S	V	V	C	L	L	N	N	F	Y	P	R	E	A	K	V	Q	W	K	V	D	N	A	L	Q
5vpg_C_2	FAB-LIGHT_5esv_C1-n2	0.949342	0.601942	103	A	A	P	T	V	S	I	F	P	P	S	S	E	Q	L	T	S	G	G	A	S	V	V	C	F	L	N	N	F	Y	P	K	D	I	N	V	K	W	K	I	D	G	S	E	R
7b3o_L_2	FAB-LIGHT_5esv_C1-n2	0.989527	0.990476	105	A	A	P	S	V	F	I	F	P	P	S	D	E	Q	L	K	S	G	T	A	S	V	V	C	L	L	N	N	F	Y	P	R	E	A	K	V	Q	W	K	V	D	N	A	L	Q
[truncated: 56 more columns]

## Sheet: diverse  PDB inter
	Resolution	Method	#VHVL_igpair	#CH1CL_igpair	VHVL_igpair	VH_seqid	VL_seqid	VH_refpdb	VL_refpdb	CH1CL_igpair	CH1_seqid	CL_seqid	CH1_refpdb	CL_refpdb
8OXV_B_C	1.8	X-RAY DIFFRACTION	43	30	[('8554', '4553'), ('8554', '4552'), ('8555', '3549'), ('8555', '3547'), ('8555', '4553'), ('9543', '8553'), ('9543', '3547'), ('9544', '8551'), ('9544', '9547'), ('9544', '8553'), ('9544', '8555'), ('9544', '3549'), ('9545', '3551'), ('9545', '3549'), ('9545', '8551'), ('9546', '3551'), ('9546', '9547'), ('9546', '4549'), ('9546', '8551'), ('9546', '9549'), ('9547', '4549'), ('9549', '3551'), ('…	62	41	FAB-HEAVY_5esv_V-n1	FAB-LIGHT_5esv_V-n1	[('1549', '1554'), ('1549', '1556'), ('1549', '1557'), ('1550', '1554'), ('1550', '1556'), ('1551', '1551'), ('1552', '1551'), ('2547', '1549'), ('2547', '1551'), ('2551', '7549'), ('2553', '1557'), ('2553', '2547'), ('2553', '2545'), ('6551', '7545'), ('6551', '6557'), ('6551', '7539'), ('6553', '7547'), ('6553', '7546'), ('6553', '7545'), ('6554', '6556'), ('6554', '6553'), ('6556', '6551'), ('…	99	36	FAB-HEAVY_5esv_C1-n2	FAB-LIGHT_5esv_C1-n2
3IFL_H_L	1.5	X-RAY DIFFRACTION	28	41	[('8553', '3549'), ('8553', '8551'), ('8553', '8553'), ('8558', '3549'), ('8558', '3547'), ('9545', '4552'), ('9545', '3549'), ('9545', '4549'), ('9545', '5551'), ('9546', '3551'), ('9546', '8551'), ('9546', '4549'), ('9547', '5551'), ('9549', '4547'), ('9549', '3551'), ('9550', '4546'), ('9551', '4546'), ('3553', '3553'), ('3553', '8549'), ('4547', '9549'), ('4547', '8549'), ('4549', '9547'), ('…	41	54	FAB-HEAVY_5esv_V-n1	FAB-LIGHT_5esv_V-n1	[('1549', '1554'), ('1549', '1557'), ('1549', '1556'), ('1549', '2543'), ('1550', '1554'), ('1550', '1556'), ('1551', '1551'), ('1551', '2549'), ('1551', '2551'), ('1552', '1551'), ('1553', '1551'), ('2547', '1551'), ('2547', '1549'), ('2551', '2547'), ('2553', '1557'), ('2553', '2547'), ('2553', '7551'), ('6551', '6558'), ('6551', '7545'), ('6551', '2554'), ('6551', '2553'), ('6552', '6555'), ('…	66	60	FAB-HEAVY_5esv_C1-n2	FAB-LIGHT_5esv_C1-n2
4TUL_H_L	1.4	X-RAY DIFFRACTION	24	40	[('8554', '3551'), ('8554', '9549'), ('8554', '9547'), ('9547', '4549'), ('9548', '5551'), ('9549', '3551'), ('9549', '4546'), ('9549', '4547'), ('9550', '4546'), ('3553', '3553'), ('3553', '8549'), ('4545', '8549'), ('4547', '9549'), ('4547', '8549'), ('4549', '9547'), ('4549', '9546'), ('4549', '9545'), ('5549', '9545'), ('5550', '9545'), ('5551', '9546'), ('8549', '4546'), ('8549', '4547'), ('…	44	57	FAB-HEAVY_5esv_V-n1	FAB-LIGHT_5esv_V-n1	[('1548', '1556'), ('1549', '1554'), ('1549', '1557'), ('1550', '1554'), ('1551', '1551'), ('1551', '2549'), ('1552', '1551'), ('1554', '1550'), ('1554', '1552'), ('2547', '1549'), ('2547', '1551'), ('2549', '2551'), ('2551', '2547'), ('2553', '1557'), ('2553', '2547'), ('2553', '7551'), ('6551', '7545'), ('6551', '2554'), ('6551', '2553'), ('6553', '6553'), ('6553', '7547'), ('6553', '6555'), ('…	66	60	FAB-HEAVY_5esv_C1-n2	FAB-LIGHT_5esv_C1-n2
5HDQ_H_L	1.83	X-RAY DIFFRACTION	39	43	[('8558', '9545'), ('8558', '9547'), ('8558', '3547'), ('8558', '8553'), ('8558', '8554'), ('8559', '9547'), ('8559', '4553'), ('8559', '8553'), ('9545', '4552'), ('9545', '8553'), ('9545', '4549'), ('9545', '4553'), ('9546', '3551'), ('9546', '8551'), ('9546', '9547'), ('9546', '4549'), ('9547', '4549'), ('9547', '5551'), ('9549', '3551'), ('9549', '4547'), ('9549', '9549'), ('9550', '4546'), ('…	46	61	FAB-HEAVY_5esv_V-n1	FAB-LIGHT_5esv_V-n1	[('1549', '2543'), ('1549', '1554'), ('1549', '1557'), ('1549', '1556'), ('1550', '1554'), ('1550', '1556'), ('1551', '1551'), ('1551', '2549'), ('1551', '2551'), ('1552', '1551'), ('1552', '1552'), ('1553', '1551'), ('2547', '1549'), ('2547', '1551'), ('2549', '2551'), ('2551', '2547'), ('2553', '1557'), ('2553', '2547'), ('2553', '7551'), ('6551', '6558'), ('6551', '7545'), ('6551', '2554'), ('…	65	60	FAB-HEAVY_5esv_C1-n2	FAB-LIGHT_5esv_C1-n2
5LQB_H_L	1.95	X-RAY DIFFRACTION	28	41	[('9542', '3547'), ('9542', '3545'), ('9542', '4553'), ('9543', '4552'), ('9543', '3547'), ('9544', '3549'), ('9544', '8553'), ('9544', '9547'), ('9545', '4552'), ('9545', '3549'), ('9545', '4549'), ('9546', '3551'), ('9546', '9547'), ('9546', '4549'), ('9549', '4546'), ('9549', '4547'), ('9549', '3551'), ('9550', '4546'), ('3553', '3553'), ('3553', '8549'), ('4547', '9549'), ('4547', '8549'), ('…	48	62	FAB-HEAVY_5esv_V-n1	FAB-LIGHT_5esv_V-n1	[('1549', '2543'), ('1549', '1554'), ('1549', '1556'), ('1549', '1557'), ('1550', '1554'), ('1551', '1551'), ('1551', '2549'), ('1551', '2551'), ('1552', '1551'), ('1554', '1550'), ('1554', '1552'), ('1554', '9552'), ('2547', '1549'), ('2547', '1551'), ('2547', '2551'), ('2548', '2551'), ('2549', '2551'), ('2551', '2547'), ('2553', '7551'), ('6551', '6558'), ('6551', '7545'), ('6551', '2554'), ('…	60	60	FAB-HEAVY_5esv_C1-n2	FAB-LIGHT_5esv_C1-n2
8OXW_B_C	1.7	X-RAY DIFFRACTION	43	34	[('8554', '4553'), ('8554', '4552'), ('8555', '3549'), ('8555', '3547'), ('8555', '4553'), ('9543', '8553'), ('9543', '3547'), ('9544', '8551'), ('9544', '9547'), ('9544', '8553'), ('9544', '3549'), ('9545', '3551'), ('9545', '3549'), ('9545', '8551'), ('9546', '3551'), ('9546', '9547'), ('9546', '4549'), ('9546', '8551'), ('9546', '9549'), ('9547', '4549'), ('9549', '3551'), ('9549', '4547'), ('…	62	41	FAB-HEAVY_5esv_V-n1	FAB-LIGHT_5esv_V-n1	[('1549', '1554'), ('1549', '1556'), ('1549', '1557'), ('1550', '1554'), ('1550', '1556'), ('1551', '1551'), ('1551', '2549'), ('1552', '1551'), ('2547', '1549'), ('2547', '1551'), ('2551', '7549'), ('2551', '2547'), ('2553', '1557'), ('2553', '2547'), ('2553', '2545'), ('6551', '7545'), ('6551', '6557'), ('6551', '7539'), ('6551', '6556'), ('6553', '7546'), ('6553', '7547'), ('6553', '7545'), ('…	98	39	FAB-HEAVY_5esv_C1-n2	FAB-LIGHT_5esv_C1-n2
6P7H_A_B	1.78	X-RAY DIFFRACTION	30	34	[('9545', '5552'), ('9545', '4552'), ('9545', '5551'), ('9546', '5552'), ('9547', '3551'), ('9547', '4549'), ('9549', '3551'), ('9549', '4547'), ('9550', '4546'), ('3547', '9545'), ('3551', '9549'), ('3553', '3553'), ('3553', '8549'), ('4545', '8549'), ('4546', '8549'), ('4547', '9549'), ('4547', '4547'), ('4547', '8549'), ('4549', '9547'), ('4549', '9546'), ('4549', '9549'), ('5549', '9545'), ('…	47	58	FAB-HEAVY_5esv_V-n1	FAB-LIGHT_5esv_V-n1	[('1549', '1554'), ('1549', '1556'), ('1549', '1557'), ('1550', '1554'), ('1551', '1551'), ('1551', '2549'), ('1552', '1551'), ('2545', '1549'), ('2547', '1551'), ('2547', '1549'), ('2547', '2551'), ('2551', '2547'), ('2553', '1557'), ('2553', '2547'), ('6551', '6558'), ('6551', '7545'), ('6551', '2553'), ('6551', '2554'), ('6553', '6553'), ('6553', '6555'), ('6553', '7547'), ('6553', '7545'), ('…	96	85	FAB-HEAVY_5esv_C1-n2	FAB-LIGHT_5esv_C1-n2
5EA0_H_L	2	X-RAY DIFFRACTION	31	32	[('8558', '8553'), ('8558', '9547'), ('9545', '3551'), ('9545', '3549'), ('9545', '8553'), ('9545', '4549'), ('9546', '3551'), ('9546', '8551'), ('9546', '4549'), ('9547', '4549'), ('9547', '5551'), ('9549', '4547'), ('9549', '3551'), ('9550', '4546'), ('3549', '9547'), ('3553', '3553'), ('3553', '8549'), ('4545', '8549'), ('4546', '8549'), ('4547', '9549'), ('4547', '4547'), ('4547', '8549'), ('…	66	61	FAB-HEAVY_5esv_V-n1	FAB-LIGHT_5esv_V-n1	[('1549', '1554'), ('1549', '1556'), ('1549', '1557'), ('1550', '1554'), ('1551', '1551'), ('1551', '2549'), ('1552', '1551'), ('2545', '1549'), ('2547', '1551'), ('2547', '1549'), ('2548', '1551'), ('2551', '2547'), ('2553', '1557'), ('2553', '2547'), ('6551', '6558'), ('6551', '7545'), ('6551', '2553'), ('6551', '2554'), ('6553', '6553'), ('6553', '7547'), ('6553', '6555'), ('6553', '7545'), ('…	100	100	FAB-HEAVY_5esv_C1-n2	FAB-LIGHT_5esv_C1-n2
5GIS_H_L	1.93	X-RAY DIFFRACTION	22	40	[('9549', '4546'), ('9549', '4547'), ('9550', '4546'), ('3553', '3553'), ('4547', '9549'), ('4547', '4547'), ('4547', '8549'), ('4549', '9547'), ('4549', '9549'), ('4551', '9545'), ('4552', '9545'), ('4552', '9547'), ('5549', '9545'), ('5550', '9545'), ('5551', '9546'), ('5551', '9545'), ('8549', '4546'), ('8549', '3553'), ('8549', '4545'), ('8554', '3551'), ('8554', '8551'), ('8554', '4549')]	42	58	FAB-HEAVY_5esv_V-n1	FAB-LIGHT_5esv_V-n1	[('1549', '1554'), ('1549', '1556'), ('1549', '1557'), ('1550', '1556'), ('1550', '1554'), ('1551', '1551'), ('1551', '2549'), ('1552', '1551'), ('1554', '9552'), ('1554', '1550'), ('1554', '1552'), ('2547', '1551'), ('2547', '1549'), ('2549', '2551'), ('2551', '2547'), ('2553', '1557'), ('2553', '2547'), ('2553', '7551'), ('6551', '7545'), ('6551', '2554'), ('6551', '2553'), ('6553', '6553'), ('…	65	60	FAB-HEAVY_5esv_C1-n2	FAB-LIGHT_5esv_C1-n2
5MYK_B_A	1.6	X-RAY DIFFRACTION	34	46	[('8556', '4553'), ('9542', '3541'), ('9542', '3543'), ('9542', '3547'), ('9544', '4553'), ('9544', '3547'), ('9544', '8553'), ('9544', '3549'), ('9545', '3549'), ('9545', '3551'), ('9545', '4549'), ('9546', '3551'), ('9547', '4549'), ('9547', '5551'), ('9548', '5551'), ('9549', '3551'), ('9549', '4546'), ('9549', '4547'), ('9549', '9549'), ('9550', '4546'), ('9551', '4546'), ('9551', '4548'), ('…	57	57	FAB-HEAVY_5esv_V-n1	FAB-LIGHT_5esv_V-n1	[('1549', '2543'), ('1549', '1554'), ('1549', '1556'), ('1549', '1557'), ('1550', '1554'), ('1550', '1556'), ('1551', '1551'), ('1551', '2549'), ('1551', '2551'), ('1552', '1551'), ('1552', '1552'), ('1553', '1551'), ('1555', '9552'), ('1555', '1552'), ('1555', '9553'), ('2547', '1549'), ('2547', '1551'), ('2549', '2551'), ('2551', '2547'), ('2553', '1557'), ('2553', '2547'), ('6551', '6558'), ('…	65	60	FAB-HEAVY_5esv_C1-n2	FAB-LIGHT_5esv_C1-n2
4ALA_H_L	1.84	X-RAY DIFFRACTION	34	42	[('8555', '4553'), ('8555', '8553'), ('9544', '4552'), ('9544', '8553'), ('9544', '4553'), ('9545', '3551'), ('9545', '8551'), ('9545', '8553'), ('9546', '3551'), ('9546', '9547'), ('9546', '9549'), ('9546', '8551'), ('9547', '4549'), ('9549', '3551'), ('9549', '4547'), ('9550', '4546'), ('9551', '4546'), ('3547', '9545'), ('3549', '9547'), ('3551', '9549'), ('3553', '3553'), ('4547', '9549'), ('…	44	56	FAB-HEAVY_5esv_V-n1	FAB-LIGHT_5esv_V-n1	[('1549', '2543'), ('1549', '1554'), ('1549', '1557'), ('1549', '1556'), ('1550', '1554'), ('1550', '1556'), ('1551', '1551'), ('1551', '2549'), ('1551', '2551'), ('1552', '1551'), ('1552', '1552'), ('1553', '1551'), ('1554', '1552'), ('2547', '1551'), ('2547', '1549'), ('2551', '2547'), ('2553', '1557'), ('6551', '6558'), ('6551', '7545'), ('6551', '2554'), ('6551', '2553'), ('6552', '6555'), ('…	66	58	FAB-HEAVY_5esv_C1-n2	FAB-LIGHT_5esv_C1-n2
7Z0X_H_L	1.8	X-RAY DIFFRACTION	40	34	[('9540', '5549'), ('9540', '4553'), ('9541', '4553'), ('9542', '4553'), ('9542', '3547'), ('9543', '4553'), ('9543', '3547'), ('9544', '9547'), ('9544', '3549'), ('9545', '3551'), ('9545', '3549'), ('9545', '4549'), ('9545', '4552'), ('9546', '3551'), ('9546', '9549'), ('9546', '8551'), ('9546', '4549'), ('9547', '4549'), ('9549', '4546'), ('9549', '4547'), ('9550', '4546'), ('3551', '9549'), ('…	62	44	FAB-HEAVY_5esv_V-n1	FAB-LIGHT_5esv_V-n1	[('1549', '1554'), ('1549', '1556'), ('1549', '1557'), ('1550', '1554'), ('1550', '1556'), ('1551', '1551'), ('1552', '1551'), ('2547', '1551'), ('2551', '7549'), ('2553', '1557'), ('2553', '2547'), ('2553', '7551'), ('2554', '2545'), ('6551', '2553'), ('6551', '7539'), ('6551', '7545'), ('6553', '2551'), ('6553', '7546'), ('6553', '2552'), ('6553', '7545'), ('6554', '6556'), ('6554', '7547'), ('…	99	37	FAB-HEAVY_5esv_C1-n2	FAB-LIGHT_5esv_C1-n2
7LSG_H_L	1.86	X-RAY DIFFRACTION	36	32	[('8558', '9545'), ('9544', '8553'), ('9544', '8551'), ('9544', '9547'), ('9545', '3551'), ('9545', '3549'), ('9545', '4549'), ('9545', '8553'), ('9545', '4552'), ('9546', '3551'), ('9546', '8551'), ('9546', '9549'), ('9546', '4549'), ('9547', '4549'), ('9549', '4547'), ('9549', '3551'), ('9550', '4546'), ('3551', '9549'), ('3553', '3553'), ('3553', '8549'), ('4545', '8549'), ('4546', '8549'), ('…	64	72	FAB-HEAVY_5esv_V-n1	FAB-LIGHT_5esv_V-n1	[('1549', '1554'), ('1549', '1557'), ('1550', '1556'), ('1550', '1554'), ('1551', '1551'), ('1552', '1551'), ('1555', '9550'), ('2547', '1551'), ('2547', '1549'), ('2551', '2547'), ('2553', '1557'), ('2553', '2547'), ('6551', '6558'), ('6551', '7545'), ('6551', '2553'), ('6551', '2554'), ('6553', '6553'), ('6553', '7547'), ('6553', '6555'), ('6553', '2551'), ('6553', '7545'), ('6553', '7546'), ('…	99	100	FAB-HEAVY_5esv_C1-n2	FAB-LIGHT_5esv_C1-n2
8BSE_H_L	1.9	X-RAY DIFFRACTION	28	33	[('8555', '8553'), ('8555', '8554'), ('9547', '3551'), ('9547', '8553'), ('9547', '4549'), ('9547', '5551'), ('9547', '3549'), ('9549', '3551'), ('9549', '4547'), ('9549', '4549'), ('9550', '4546'), ('9551', '4546'), ('3553', '3553'), ('3553', '8549'), ('4545', '8549'), ('4546', '8549'), ('4547', '9549'), ('4547', '4547'), ('4547', '8549'), ('4549', '9547'), ('4549', '9546'), ('4549', '9549'), ('…	65	53	FAB-HEAVY_5esv_V-n1	FAB-LIGHT_5esv_V-n1	[('1549', '1554'), ('1549', '1557'), ('1549', '1556'), ('1550', '1554'), ('1551', '1551'), ('1551', '2549'), ('1552', '1551'), ('2545', '1549'), ('2547', '1551'), ('2547', '1549'), ('2547', '2551'), ('2551', '2547'), ('2553', '1557'), ('2553', '2547'), ('6551', '7545'), ('6551', '2553'), ('6551', '2554'), ('6553', '6553'), ('6553', '7547'), ('6553', '6555'), ('6553', '7545'), ('6553', '7546'), ('…	97	100	FAB-HEAVY_5esv_C1-n2	FAB-LIGHT_5esv_C1-n2
7EKK_H_L	1.7	X-RAY DIFFRACTION	33	32	[('9543', '4552'), ('9543', '4549'), ('9543', '8553'), ('9545', '3551'), ('9545', '3549'), ('9545', '4549'), ('9545', '4552'), ('9545', '8553'), ('9546', '3551'), ('9546', '8551'), ('9546', '4549'), ('9547', '4549'), ('9549', '4547'), ('9549', '3551'), ('9550', '4546'), ('3553', '3553'), ('3553', '8549'), ('4545', '8549'), ('4546', '8549'), ('4547', '9549'), ('4547', '4547'), ('4547', '8549'), ('…	50	76	FAB-HEAVY_5esv_V-n1	FAB-LIGHT_5esv_V-n1	[('1549', '1554'), ('1549', '1557'), ('1550', '1554'), ('1550', '1556'), ('1551', '1551'), ('1551', '2549'), ('1552', '1551'), ('2547', '1551'), ('2547', '1549'), ('2551', '2547'), ('2553', '1557'), ('2553', '2547'), ('6551', '6558'), ('6551', '7545'), ('6551', '2553'), ('6551', '2554'), ('6553', '6553'), ('6553', '6555'), ('6553', '7547'), ('6553', '7545'), ('6553', '7546'), ('6553', '2551'), ('…	99	100	FAB-HEAVY_5esv_C1-n2	FAB-LIGHT_5esv_C1-n2
6CBV_H_L	1.87	X-RAY DIFFRACTION	48	30	[('8553', '8556'), ('8553', '8553'), ('8553', '8555'), ('8553', '9547'), ('8554', '8556'), ('8555', '8556'), ('8559', '4552'), ('9542', '8553'), ('9542', '8556'), ('9542', '3547'), ('9542', '8554'), ('9543', '4552'), ('9543', '8553'), ('9543', '4553'), ('9543', '3546'), ('9543', '3547'), ('9544', '4552'), ('9544', '4549'), ('9545', '3551'), ('9545', '8553'), ('9546', '3551'), ('9546', '8551'), ('…	64	61	FAB-HEAVY_5esv_V-n1	FAB-LIGHT_5esv_V-n1	[('1549', '1554'), ('1549', '1556'), ('1549', '1557'), ('1550', '1554'), ('1551', '1551'), ('1551', '2549'), ('1552', '1551'), ('1556', '9551'), ('2547', '1551'), ('2547', '1549'), ('2551', '2547'), ('2553', '1557'), ('2553', '2547'), ('6551', '7545'), ('6551', '2553'), ('6551', '2554'), ('6553', '6553'), ('6553', '6555'), ('6553', '7547'), ('6553', '7545'), ('6553', '7546'), ('6553', '2551'), ('…	97	99	FAB-HEAVY_5esv_C1-n2	FAB-LIGHT_5esv_C1-n2
7O4Y_H_L	1.6	X-RAY DIFFRACTION	31	31	[('9542', '4552'), ('9542', '4553'), ('9543', '4552'), ('9543', '4549'), ('9544', '3549'), ('9544', '8553'), ('9545', '3551'), ('9545', '3549'), ('9545', '4549'), ('9546', '3551'), ('9546', '8551'), ('9546', '9549'), ('9546', '9547'), ('9546', '4549'), ('9547', '4549'), ('9549', '4546'), ('9549', '4547'), ('9550', '4546'), ('3553', '3553'), ('3553', '8549'), ('4547', '9549'), ('4547', '8549'), ('…	42	56	FAB-HEAVY_5esv_V-n1	FAB-LIGHT_5esv_V-n1	[('1549', '1554'), ('1549', '1557'), ('1550', '1554'), ('1551', '1551'), ('1551', '2549'), ('1552', '1551'), ('2547', '1551'), ('2547', '1549'), ('2551', '2547'), ('2553', '1557'), ('2553', '2547'), ('6551', '6558'), ('6551', '7541'), ('6551', '7545'), ('6551', '2553'), ('6551', '2554'), ('6553', '6553'), ('6553', '6555'), ('6553', '7545'), ('6553', '7546'), ('6553', '7547'), ('6553', '2551'), ('…	97	100	FAB-HEAVY_5esv_C1-n2	FAB-LIGHT_5esv_C1-n2
4JFZ_H_L	1.75	X-RAY DIFFRACTION	32	29	[('9543', '4553'), ('9543', '8553'), ('9544', '9547'), ('9545', '3551'), ('9545', '3549'), ('9545', '8553'), ('9546', '3551'), ('9546', '9547'), ('9546', '4549'), ('9546', '8551'), ('9547', '4549'), ('9549', '4546'), ('9549', '4547'), ('9549', '3551'), ('9550', '4546'), ('3553', '3553'), ('3553', '8549'), ('4545', '8549'), ('4546', '8549'), ('4547', '9549'), ('4547', '4547'), ('4547', '8549'), ('…	64	67	FAB-HEAVY_5esv_V-n1	FAB-LIGHT_5esv_V-n1	[('1549', '1554'), ('1549', '1556'), ('1549', '1557'), ('1550', '1554'), ('1551', '1551'), ('1551', '2549'), ('1552', '1551'), ('2547', '1551'), ('2547', '1549'), ('2551', '2547'), ('2553', '1557'), ('2553', '2547'), ('6551', '7545'), ('6551', '2553'), ('6551', '2554'), ('6553', '6553'), ('6553', '6555'), ('6553', '7547'), ('6553', '7545'), ('6553', '7546'), ('6553', '2551'), ('6554', '6553'), ('…	97	99	FAB-HEAVY_5esv_C1-n2	FAB-LIGHT_5esv_C1-n2
7N05_H_L	1.7	X-RAY DIFFRACTION	41	33	[('9541', '9545'), ('9542', '9547'), ('9542', '9545'), ('9543', '8553'), ('9543', '8554'), ('9543', '8555'), ('9544', '9547'), ('9544', '8553'), ('9544', '8551'), ('9545', '3551'), ('9545', '3549'), ('9545', '8553'), ('9545', '4549'), ('9545', '9547'), ('9546', '9547'), ('9546', '3551'), ('9546', '8551'), ('9546', '9549'), ('9546', '4549'), ('9549', '4546'), ('9549', '4547'), ('9549', '3551'), ('…	55	56	FAB-HEAVY_5esv_V-n1	FAB-LIGHT_5esv_V-n1	[('1549', '1554'), ('1549', '1556'), ('1549', '1557'), ('1550', '1554'), ('1550', '1556'), ('1551', '1551'), ('1551', '2549'), ('1552', '1551'), ('2547', '1551'), ('2547', '1549'), ('2551', '2547'), ('2553', '1557'), ('2553', '2547'), ('6551', '6558'), ('6551', '7545'), ('6551', '2553'), ('6551', '2554'), ('6553', '6553'), ('6553', '6555'), ('6553', '7547'), ('6553', '7545'), ('6553', '7546'), ('…	98	100	FAB-HEAVY_5esv_C1-n2	FAB-LIGHT_5esv_C1-n2
7S3N_H_L	1.9	X-RAY DIFFRACTION	43	34	[('8554', '4552'), ('8554', '5551'), ('8556', '3547'), ('8557', '3545'), ('8557', '3547'), ('8557', '4553'), ('8558', '3545'), ('8558', '4553'), ('8558', '4552'), ('9542', '4552'), ('9543', '3547'), ('9543', '4553'), ('9543', '3549'), ('9543', '8553'), ('9544', '3547'), ('9544', '8553'), ('9545', '3551'), ('9545', '3549'), ('9545', '4549'), ('9545', '4552'), ('9546', '3551'), ('9546', '8551'), ('…	40	52	FAB-HEAVY_5esv_V-n1	FAB-LIGHT_5esv_V-n1	[('1549', '1554'), ('1549', '1557'), ('1550', '1554'), ('1550', '1556'), ('1551', '1551'), ('1551', '2549'), ('1552', '1551'), ('2545', '1549'), ('2547', '1551'), ('2547', '1549'), ('2547', '2551'), ('2551', '2547'), ('2553', '1557'), ('2553', '2547'), ('6551', '6558'), ('6551', '2554'), ('6551', '7545'), ('6551', '2553'), ('6553', '6553'), ('6553', '6555'), ('6553', '7545'), ('6553', '7546'), ('…	99	95	FAB-HEAVY_5esv_C1-n2	FAB-LIGHT_5esv_C1-n2
6X8Q_H_L	1.6	X-RAY DIFFRACTION	23	42	[('9547', '4549'), ('9547', '5551'), ('9549', '4547'), ('9549', '3551'), ('9550', '4546'), ('9551', '4546'), ('3549', '8551'), ('3551', '9549'), ('3553', '3553'), ('3553', '8549'), ('4545', '8549'), ('4547', '9549'), ('4547', '8549'), ('4549', '9547'), ('4549', '9546'), ('4549', '9545'), ('4552', '9547'), ('4552', '9545'), ('5549', '9545'), ('8549', '4546'), ('8549', '4547'), ('8549', '3553'), ('…	42	50	FAB-HEAVY_5esv_V-n1	FAB-LIGHT_5esv_V-n1	[('1549', '1554'), ('1549', '1557'), ('1550', '1554'), ('1550', '1556'), ('1551', '1551'), ('1551', '2549'), ('1552', '1551'), ('1556', '1550'), ('1556', '9550'), ('1556', '9551'), ('1556', '1549'), ('2540', '1549'), ('2540', '1550'), ('2540', '1551'), ('2541', '1549'), ('2541', '9550'), ('2542', '1547'), ('2542', '1549'), ('2547', '1551'), ('2547', '1549'), ('2547', '2551'), ('2548', '1551'), ('…	97	100	FAB-HEAVY_5esv_C1-n2	FAB-LIGHT_5esv_C1-n2
4OJF_H_L	2	X-RAY DIFFRACTION	33	33	[('9544', '3547'), ('9545', '4549'), ('9545', '3549'), ('9545', '4552'), ('9545', '8551'), ('9546', '4549'), ('9546', '8551'), ('9546', '9547'), ('9547', '4549'), ('9549', '4547'), ('9549', '3551'), ('9550', '4546'), ('9551', '4546'), ('3549', '9547'), ('3551', '9547'), ('3553', '3553'), ('3553', '8549'), ('4545', '8549'), ('4546', '8549'), ('4547', '9549'), ('4547', '8549'), ('4549', '9547'), ('…	67	56	FAB-HEAVY_5esv_V-n1	FAB-LIGHT_5esv_V-n1	[('1549', '1554'), ('1549', '1557'), ('1550', '1554'), ('1550', '1556'), ('1551', '1551'), ('1552', '1551'), ('1552', '1552'), ('1554', '9552'), ('1555', '9552'), ('1557', '9552'), ('2547', '1551'), ('2547', '1549'), ('2551', '2547'), ('2553', '2547'), ('6551', '6558'), ('6551', '2554'), ('6551', '7545'), ('6551', '2553'), ('6553', '6553'), ('6553', '6555'), ('6553', '7547'), ('6553', '7545'), ('…	95	100	FAB-HEAVY_5esv_C1-n2	FAB-LIGHT_5esv_C1-n2
3UYR_H_L	1.7	X-RAY DIFFRACTION	28	43	[('8555', '3547'), ('8555', '4553'), ('9544', '8553'), ('9544', '3549'), ('9545', '4552'), ('9545', '3551'), ('9545', '3549'), ('9545', '4549'), ('9546', '3551'), ('9546', '4549'), ('9547', '4549'), ('9547', '5551'), ('9549', '4547'), ('9549', '3551'), ('9550', '4546'), ('9551', '4546'), ('3553', '3553'), ('3553', '8549'), ('4545', '8549'), ('4547', '9549'), ('4547', '8549'), ('4549', '9547'), ('…	61	56	FAB-HEAVY_5esv_V-n1	FAB-LIGHT_5esv_V-n1	[('1549', '1554'), ('1549', '1556'), ('1549', '1557'), ('1549', '2543'), ('1550', '1554'), ('1550', '1556'), ('1551', '1551'), ('1551', '2551'), ('1551', '2549'), ('1552', '1551'), ('1553', '1551'), ('1555', '9552'), ('2547', '1549'), ('2547', '1551'), ('2551', '2547'), ('2553', '1557'), ('2553', '2547'), ('2553', '7551'), ('6548', '7540'), ('6551', '6558'), ('6551', '7545'), ('6551', '2553'), ('…	64	58	FAB-HEAVY_5esv_C1-n2	FAB-LIGHT_5esv_C1-n2
4JG0_H_L	1.81	X-RAY DIFFRACTION	32	32	[('9543', '4553'), ('9543', '8553'), ('9544', '9547'), ('9545', '3551'), ('9545', '3549'), ('9545', '8553'), ('9546', '3551'), ('9546', '9547'), ('9546', '4549'), ('9546', '8551'), ('9547', '4549'), ('9549', '4546'), ('9549', '4547'), ('9549', '3551'), ('9550', '4546'), ('3553', '3553'), ('3553', '8549'), ('4545', '8549'), ('4546', '8549'), ('4547', '9549'), ('4547', '4547'), ('4547', '8549'), ('…	64	67	FAB-HEAVY_5esv_V-n1	FAB-LIGHT_5esv_V-n1	[('1549', '1554'), ('1549', '1556'), ('1549', '1557'), ('1550', '1554'), ('1551', '1551'), ('1551', '2549'), ('1552', '1551'), ('2547', '1551'), ('2547', '1549'), ('2547', '2551'), ('2548', '1551'), ('2551', '2547'), ('2553', '1557'), ('2553', '2547'), ('2553', '2545'), ('6551', '7545'), ('6551', '2553'), ('6551', '2554'), ('6553', '6553'), ('6553', '6555'), ('6553', '7547'), ('6553', '7545'), ('…	97	99	FAB-HEAVY_5esv_C1-n2	FAB-LIGHT_5esv_C1-n2
4LKX_A_B	1.92	X-RAY DIFFRACTION	28	34	[('9546', '3551'), ('9546', '8551'), ('9546', '3549'), ('9546', '4549'), ('9549', '4546'), ('9549', '4547'), ('9549', '3551'), ('9550', '4546'), ('9551', '4546'), ('3553', '3553'), ('3553', '8549'), ('4547', '9549'), ('4547', '8549'), ('4549', '9547'), ('4549', '9546'), ('5552', '9546'), ('8549', '4546'), ('8549', '3553'), ('8549', '4545'), ('8553', '8551'), ('8555', '3547'), ('8555', '4553'), ('…	47	59	FAB-HEAVY_5esv_V-n1	FAB-LIGHT_5esv_V-n1	[('1548', '1556'), ('1549', '1554'), ('1549', '1557'), ('1549', '1556'), ('1550', '1554'), ('1551', '1551'), ('1551', '2549'), ('1552', '1551'), ('2547', '1551'), ('2547', '1549'), ('2547', '2551'), ('2548', '1551'), ('2551', '2547'), ('2553', '1557'), ('2553', '2547'), ('6551', '7545'), ('6551', '2553'), ('6551', '2554'), ('6553', '7547'), ('6553', '6553'), ('6553', '6555'), ('6553', '7545'), ('…	98	100	FAB-HEAVY_5esv_C1-n2	FAB-LIGHT_5esv_C1-n2
5MO3_H_L	1.69	X-RAY DIFFRACTION	39	40	[('8557', '4553'), ('8557', '3547'), ('9543', '4553'), ('9543', '4552'), ('9543', '3547'), ('9543', '8553'), ('9544', '8553'), ('9544', '9547'), ('9544', '3547'), ('9544', '8551'), ('9545', '3551'), ('9545', '8551'), ('9545', '4552'), ('9546', '3551'), ('9546', '8551'), ('9546', '4549'), ('9547', '4549'), ('9547', '5551'), ('9549', '4546'), ('9549', '4547'), ('9549', '3551'), ('9550', '4546'), ('…	42	57	FAB-HEAVY_5esv_V-n1	FAB-LIGHT_5esv_V-n1	[('1549', '1554'), ('1549', '1557'), ('1549', '2543'), ('1550', '1554'), ('1550', '1556'), ('1551', '1551'), ('1551', '2549'), ('1551', '2551'), ('1552', '1551'), ('1552', '1552'), ('2547', '1549'), ('2547', '2551'), ('2547', '1551'), ('2548', '2551'), ('2551', '2547'), ('2553', '1557'), ('2553', '2547'), ('2553', '7551'), ('6551', '6558'), ('6551', '7545'), ('6551', '2553'), ('6551', '2554'), ('…	66	59	FAB-HEAVY_5esv_C1-n2	FAB-LIGHT_5esv_C1-n2
5UEK_H_L	1.7	X-RAY DIFFRACTION	36	35	[('9546', '3551'), ('9546', '4549'), ('9547', '4549'), ('9547', '5551'), ('9548', '5551'), ('9549', '4547'), ('9549', '3551'), ('9550', '4546'), ('3549', '9547'), ('3551', '9549'), ('3553', '3553'), ('3553', '8549'), ('4545', '8549'), ('4546', '8549'), ('4547', '9549'), ('4547', '4547'), ('4547', '8549'), ('4549', '9547'), ('4549', '9545'), ('4549', '9546'), ('4549', '9549'), ('4552', '9547'), ('…	66	58	FAB-HEAVY_5esv_V-n1	FAB-LIGHT_5esv_V-n1	[('1549', '1554'), ('1549', '1556'), ('1549', '1557'), ('1551', '1551'), ('1551', '2549'), ('1552', '1551'), ('1554', '1550'), ('1554', '1549'), ('1556', '1549'), ('1556', '1547'), ('1556', '9550'), ('2547', '1551'), ('2547', '1549'), ('2547', '2551'), ('2551', '2547'), ('2553', '1557'), ('2553', '2547'), ('6551', '7545'), ('6551', '2553'), ('6551', '2554'), ('6553', '6553'), ('6553', '6555'), ('…	95	99	FAB-HEAVY_5esv_C1-n2	FAB-LIGHT_5esv_C1-n2
6LDV_H_L	1.9	X-RAY DIFFRACTION	40	31	[('9545', '3551'), ('9545', '8551'), ('9545', '3549'), ('9545', '4549'), ('9545', '4552'), ('9546', '3551'), ('9546', '9547'), ('9546', '8551'), ('9546', '9549'), ('9546', '4549'), ('9547', '4549'), ('9549', '4546'), ('9549', '4547'), ('9549', '9549'), ('9549', '3551'), ('9550', '4546'), ('3553', '3553'), ('3553', '8549'), ('4545', '8549'), ('4546', '8549'), ('4547', '9549'), ('4547', '4547'), ('…	46	47	FAB-HEAVY_5esv_V-n1	FAB-LIGHT_5esv_V-n1	[('1549', '1554'), ('1549', '1556'), ('1549', '1557'), ('1549', '2543'), ('1550', '1554'), ('1551', '1551'), ('1551', '2549'), ('1552', '1551'), ('1552', '1552'), ('1554', '1552'), ('2547', '1549'), ('2547', '1551'), ('2551', '1557'), ('2551', '2547'), ('2553', '1557'), ('2553', '2545'), ('2553', '2547'), ('6551', '2553'), ('6551', '7545'), ('6552', '6555'), ('6553', '7547'), ('6553', '6553'), ('…	68	47	FAB-HEAVY_5esv_C1-n2	FAB-LIGHT_5esv_C1-n2
7SKZ_H_L	1.86	X-RAY DIFFRACTION	37	44	[('8558', '4552'), ('9542', '3547'), ('9542', '8553'), ('9543', '8553'), ('9543', '3546'), ('9543', '3547'), ('9543', '4553'), ('9544', '8556'), ('9544', '8553'), ('9545', '4552'), ('9545', '3551'), ('9545', '4549'), ('9546', '3551'), ('9546', '8551'), ('9546', '9549'), ('9546', '9547'), ('9546', '4549'), ('9549', '4546'), ('9549', '4547'), ('9549', '9549'), ('9550', '4546'), ('3547', '8556'), ('…	65	71	FAB-HEAVY_5esv_V-n1	FAB-LIGHT_5esv_V-n1	[('1549', '1554'), ('1549', '1556'), ('1549', '1557'), ('1550', '1554'), ('1550', '1556'), ('1551', '1551'), ('1551', '2549'), ('1552', '1551'), ('1556', '1550'), ('1556', '9551'), ('1556', '9552'), ('1556', '1549'), ('1556', '9550'), ('2540', '1549'), ('2540', '1551'), ('2541', '1549'), ('2542', '1549'), ('2547', '1551'), ('2547', '1549'), ('2547', '2551'), ('2548', '1551'), ('2551', '2547'), ('…	97	100	FAB-HEAVY_5esv_C1-n2	FAB-LIGHT_5esv_C1-n2
5VAG_C_B	1.9	X-RAY DIFFRACTION	34	39	[('8557', '9547'), ('8558', '3547'), ('9543', '8553'), ('9543', '3547'), ('9544', '9547'), ('9544', '8553'), ('9544', '3549'), ('9544', '8551'), ('9545', '4552'), ('9545', '3551'), ('9545', '3549'), ('9545', '4549'), ('9546', '3551'), ('9546', '8551'), ('9546', '9549'), ('9546', '4549'), ('9547', '5551'), ('9549', '4546'), ('9549', '4547'), ('9550', '4546'), ('3553', '3553'), ('3553', '8549'), ('…	49	60	FAB-HEAVY_5esv_V-n1	FAB-LIGHT_5esv_V-n1	[('1549', '1554'), ('1549', '1556'), ('1549', '1557'), ('1550', '1554'), ('1550', '1556'), ('1551', '1551'), ('1551', '2549'), ('1552', '1551'), ('1556', '1550'), ('1556', '9551'), ('1556', '9552'), ('1556', '1549'), ('1556', '9550'), ('2540', '1549'), ('2540', '1551'), ('2541', '1549'), ('2547', '1551'), ('2547', '1549'), ('2551', '2547'), ('2553', '1557'), ('2553', '2547'), ('6551', '6558'), ('…	96	100	FAB-HEAVY_5esv_C1-n2	FAB-LIGHT_5esv_C1-n2
5NMV_H_L	1.65	X-RAY DIFFRACTION	33	37	[('8555', '4552'), ('9542', '8553'), ('9543', '8553'), ('9543', '3547'), ('9544', '8553'), ('9544', '4553'), ('9544', '8551'), ('9545', '3551'), ('9545', '3549'), ('9545', '4549'), ('9546', '3551'), ('9546', '8551'), ('9546', '9547'), ('9546', '4549'), ('9547', '4549'), ('9547', '5551'), ('9548', '5551'), ('9549', '4546'), ('9549', '4547'), ('9549', '3551'), ('9550', '4546'), ('9551', '4546'), ('…	45	60	FAB-HEAVY_5esv_V-n1	FAB-LIGHT_5esv_V-n1	[('1549', '1554'), ('1549', '1557'), ('1550', '1554'), ('1551', '1551'), ('1551', '2549'), ('1552', '1551'), ('1552', '1552'), ('1553', '1550'), ('1553', '1551'), ('1554', '9552'), ('1554', '1552'), ('2543', '9550'), ('2547', '1549'), ('2547', '1551'), ('2551', '2547'), ('2553', '1557'), ('2553', '2547'), ('6551', '6558'), ('6551', '2554'), ('6551', '7545'), ('6551', '2553'), ('6553', '6553'), ('…	93	100	FAB-HEAVY_5esv_C1-n2	FAB-LIGHT_5esv_C1-n2
6BLH_H_L	2	X-RAY DIFFRACTION	36	28	[('8558', '4552'), ('8559', '4552'), ('9543', '5551'), ('9544', '4553'), ('9544', '3549'), ('9544', '4552'), ('9544', '4549'), ('9545', '3551'), ('9545', '3549'), ('9546', '3551'), ('9546', '8551'), ('9547', '4549'), ('9549', '4547'), ('9549', '9549'), ('9549', '3551'), ('9550', '4546'), ('9551', '4546'), ('3549', '9547'), ('3551', '9549'), ('3553', '3553'), ('3553', '8549'), ('4545', '8549'), ('…	62	44	FAB-HEAVY_5esv_V-n1	FAB-LIGHT_5esv_V-n1	[('1549', '1554'), ('1549', '1556'), ('1549', '1557'), ('1550', '1556'), ('1550', '1554'), ('1551', '1551'), ('1552', '1551'), ('2547', '1551'), ('2551', '7549'), ('2553', '1557'), ('2553', '2547'), ('2554', '2545'), ('6551', '7545'), ('6551', '6556'), ('6551', '6557'), ('6553', '7547'), ('6553', '7546'), ('6553', '2551'), ('6553', '7545'), ('6554', '6556'), ('6554', '6553'), ('6556', '6551'), ('…	99	37	FAB-HEAVY_5esv_C1-n2	FAB-LIGHT_5esv_C1-n2
6X8U_H_L	1.55	X-RAY DIFFRACTION	24	45	[('9547', '4549'), ('9547', '5551'), ('9549', '4547'), ('9549', '3551'), ('9550', '4546'), ('9551', '4546'), ('3549', '8551'), ('3551', '9549'), ('3553', '3553'), ('3553', '8549'), ('4545', '8549'), ('4546', '8549'), ('4547', '9549'), ('4547', '8549'), ('4549', '9547'), ('4549', '9546'), ('4549', '9545'), ('4552', '9547'), ('4552', '9545'), ('5549', '9545'), ('8549', '4546'), ('8549', '4547'), ('…	41	50	FAB-HEAVY_5esv_V-n1	FAB-LIGHT_5esv_V-n1	[('1549', '1554'), ('1549', '1556'), ('1549', '1557'), ('1550', '1554'), ('1550', '1556'), ('1551', '1551'), ('1551', '2549'), ('1552', '1551'), ('1556', '1550'), ('1556', '9551'), ('1556', '1549'), ('1556', '9550'), ('2540', '1549'), ('2540', '1550'), ('2540', '1551'), ('2541', '1549'), ('2542', '1547'), ('2542', '1549'), ('2547', '1551'), ('2547', '1549'), ('2547', '2551'), ('2548', '1551'), ('…	96	100	FAB-HEAVY_5esv_C1-n2	FAB-LIGHT_5esv_C1-n2
6AQ7_H_L	1.83	X-RAY DIFFRACTION	24	42	[('8555', '4553'), ('8555', '8553'), ('8555', '3549'), ('9545', '3551'), ('9545', '3549'), ('9545', '4549'), ('9545', '4552'), ('9546', '3551'), ('9546', '9549'), ('9546', '8551'), ('9546', '4549'), ('9547', '4552'), ('9547', '4549'), ('9547', '5551'), ('9549', '4546'), ('9549', '4547'), ('9550', '4546'), ('3553', '3553'), ('3553', '8549'), ('4545', '8549'), ('4547', '9549'), ('4549', '9546'), ('…	43	54	FAB-HEAVY_5esv_V-n1	FAB-LIGHT_5esv_V-n1	[('1549', '1554'), ('1549', '1556'), ('1549', '1557'), ('1549', '2543'), ('1550', '1554'), ('1550', '1556'), ('1551', '1551'), ('1551', '2549'), ('1551', '2551'), ('1552', '1551'), ('1552', '1552'), ('1553', '1551'), ('1554', '1550'), ('1554', '1552'), ('2545', '1547'), ('2547', '1551'), ('2547', '1549'), ('2551', '2547'), ('2553', '1557'), ('2553', '2547'), ('2553', '7551'), ('6551', '6558'), ('…	66	60	FAB-HEAVY_5esv_C1-n2	FAB-LIGHT_5esv_C1-n2
6D0X_A_B	1.85	X-RAY DIFFRACTION	44	33	[('9541', '4553'), ('9541', '3547'), ('9542', '8554'), ('9542', '8553'), ('9542', '3547'), ('9543', '9547'), ('9543', '8553'), ('9544', '8551'), ('9544', '8553'), ('9544', '9547'), ('9545', '4552'), ('9545', '3551'), ('9545', '8551'), ('9545', '3549'), ('9545', '8553'), ('9545', '4549'), ('9546', '3551'), ('9546', '8551'), ('9546', '9549'), ('9546', '4549'), ('9546', '9547'), ('9547', '4549'), ('…	63	60	FAB-HEAVY_5esv_V-n1	FAB-LIGHT_5esv_V-n1	[('1549', '1554'), ('1549', '1557'), ('1549', '1556'), ('1550', '1554'), ('1551', '1551'), ('1551', '2549'), ('1552', '1551'), ('2547', '1551'), ('2547', '1549'), ('2547', '2551'), ('2551', '2547'), ('2553', '1557'), ('2553', '2547'), ('6551', '6558'), ('6551', '2554'), ('6551', '7545'), ('6551', '2553'), ('6553', '6553'), ('6553', '6555'), ('6553', '7547'), ('6553', '7545'), ('6553', '7546'), ('…	97	100	FAB-HEAVY_5esv_C1-n2	FAB-LIGHT_5esv_C1-n2
3V4U_H_L	1.64	X-RAY DIFFRACTION	23	39	[('8555', '3547'), ('9544', '8553'), ('9544', '3549'), ('9545', '4552'), ('9545', '3551'), ('9545', '3549'), ('9545', '4549'), ('9546', '3551'), ('9546', '4549'), ('9547', '5551'), ('9549', '4547'), ('9549', '3551'), ('9550', '4546'), ('9551', '4546'), ('3553', '3553'), ('3553', '8549'), ('4547', '9549'), ('4549', '9547'), ('4549', '9549'), ('5549', '9546'), ('8549', '4546'), ('8549', '4547'), ('…	62	56	FAB-HEAVY_5esv_V-n1	FAB-LIGHT_5esv_V-n1	[('1549', '2543'), ('1549', '1554'), ('1549', '1556'), ('1549', '1557'), ('1550', '1554'), ('1550', '1556'), ('1551', '1551'), ('1551', '2551'), ('1552', '1551'), ('1553', '1551'), ('1555', '1552'), ('1555', '9552'), ('2547', '1551'), ('2551', '2547'), ('2553', '1557'), ('2553', '2547'), ('2553', '7551'), ('6551', '7545'), ('6551', '2553'), ('6551', '2554'), ('6552', '6555'), ('6553', '2551'), ('…	63	60	FAB-HEAVY_5esv_C1-n2	FAB-LIGHT_5esv_C1-n2
7V64_B_A	1.56	X-RAY DIFFRACTION	33	35	[('8554', '5552'), ('8554', '5551'), ('8555', '4552'), ('8555', '5549'), ('9545', '3549'), ('9545', '5551'), ('9546', '4549'), ('9546', '3549'), ('9547', '5551'), ('9549', '4547'), ('9549', '3551'), ('9549', '4549'), ('3553', '3553'), ('3553', '8549'), ('3553', '4545'), ('3553', '8547'), ('4546', '8549'), ('4547', '8549'), ('4547', '9549'), ('4549', '9547'), ('4549', '9549'), ('4549', '9546'), ('…	48	41	FAB-HEAVY_5esv_V-n1	FAB-LIGHT_5esv_V-n1	[('1549', '1554'), ('1549', '1556'), ('1549', '1557'), ('1549', '2543'), ('1550', '1554'), ('1550', '1556'), ('1551', '1551'), ('1551', '2549'), ('1552', '1551'), ('2545', '1549'), ('2547', '1551'), ('2547', '1549'), ('2547', '2551'), ('2551', '1557'), ('2551', '2547'), ('2553', '1557'), ('2553', '2545'), ('6551', '2554'), ('6551', '7545'), ('6551', '2553'), ('6553', '6553'), ('6553', '6555'), ('…	99	100	FAB-HEAVY_5esv_C1-n2	FAB-LIGHT_5esv_C1-n2
4DTG_H_L	1.8	X-RAY DIFFRACTION	38	36	[('8556', '3543'), ('8556', '3545'), ('8556', '3547'), ('9541', '4552'), ('9542', '4552'), ('9542', '4549'), ('9542', '5551'), ('9543', '3547'), ('9543', '4553'), ('9543', '4552'), ('9544', '3547'), ('9545', '3549'), ('9545', '4549'), ('9545', '4552'), ('9546', '3551'), ('9546', '8551'), ('9546', '9547'), ('9546', '9549'), ('9549', '3551'), ('9549', '4546'), ('9549', '4547'), ('9549', '9549'), ('…	62	57	FAB-HEAVY_5esv_V-n1	FAB-LIGHT_5esv_V-n1	[('1548', '1556'), ('1549', '1554'), ('1549', '1557'), ('1550', '1554'), ('1551', '1551'), ('1551', '2549'), ('1552', '1551'), ('1552', '1552'), ('1553', '1551'), ('1554', '1552'), ('1554', '9552'), ('2547', '1549'), ('2547', '1551'), ('2551', '2547'), ('2553', '1557'), ('2553', '2547'), ('6551', '7545'), ('6551', '2553'), ('6551', '2554'), ('6553', '6553'), ('6553', '7547'), ('6553', '6555'), ('…	93	100	FAB-HEAVY_5esv_C1-n2	FAB-LIGHT_5esv_C1-n2
7SJS_H_L	1.61	X-RAY DIFFRACTION	26	36	[('9549', '4547'), ('9549', '9549'), ('9549', '3551'), ('3553', '3553'), ('3553', '8549'), ('4545', '8549'), ('4546', '8549'), ('4547', '9549'), ('4547', '4547'), ('4547', '8549'), ('4548', '9549'), ('4549', '8551'), ('4549', '9547'), ('4549', '9546'), ('4549', '9549'), ('5549', '9545'), ('5550', '9546'), ('5552', '9546'), ('8554', '8551'), ('8554', '8553'), ('8554', '3549'), ('8555', '3551'), ('…	66	40	FAB-HEAVY_5esv_V-n1	FAB-LIGHT_5esv_V-n1	[('1549', '1554'), ('1549', '1557'), ('1549', '1556'), ('1550', '1554'), ('1551', '1551'), ('1552', '1551'), ('2547', '1551'), ('2547', '1549'), ('2548', '1551'), ('2551', '7549'), ('2553', '1557'), ('2553', '2547'), ('2553', '2545'), ('6551', '2554'), ('6551', '2553'), ('6551', '7539'), ('6551', '7545'), ('6553', '7546'), ('6553', '2551'), ('6553', '2552'), ('6553', '7545'), ('6553', '2553'), ('…	100	38	FAB-HEAVY_5esv_C1-n2	FAB-LIGHT_5esv_C1-n2
7OW1_H_K	1.4	X-RAY DIFFRACTION	28	31	[('9544', '3549'), ('9544', '5549'), ('9544', '4553'), ('9544', '4552'), ('9545', '3551'), ('9545', '3549'), ('9545', '4549'), ('9545', '4552'), ('9546', '3551'), ('9546', '4549'), ('9547', '5551'), ('9547', '4549'), ('9548', '5551'), ('9549', '3551'), ('9549', '4547'), ('3553', '3553'), ('4546', '8549'), ('4546', '9551'), ('4547', '9549'), ('4547', '8549'), ('4549', '9547'), ('4549', '9546'), ('…	48	52	FAB-HEAVY_5esv_V-n1	FAB-LIGHT_5esv_V-n1	[('1548', '1556'), ('1549', '1554'), ('1549', '1556'), ('1549', '1557'), ('1550', '1554'), ('1551', '1551'), ('1551', '2549'), ('1552', '1551'), ('1556', '9551'), ('2547', '1551'), ('2547', '1549'), ('2551', '2547'), ('2553', '1557'), ('2553', '2547'), ('6551', '7545'), ('6551', '2553'), ('6551', '2554'), ('6553', '6553'), ('6553', '6555'), ('6553', '7547'), ('6553', '7545'), ('6553', '7546'), ('…	97	100	FAB-HEAVY_5esv_C1-n2	FAB-LIGHT_5esv_C1-n2
8F5N_H_L	1.9	X-RAY DIFFRACTION	26	31	[('9543', '4552'), ('9543', '4553'), ('9544', '3549'), ('9544', '8553'), ('9545', '4552'), ('9545', '3549'), ('9545', '3551'), ('9545', '4549'), ('9546', '3551'), ('9546', '8551'), ('9546', '9547'), ('9546', '4549'), ('9547', '5551'), ('9547', '4549'), ('9549', '3551'), ('9549', '4547'), ('3553', '3553'), ('4546', '8549'), ('4547', '9549'), ('4547', '8549'), ('4549', '9547'), ('4549', '9546'), ('…	45	51	FAB-HEAVY_5esv_V-n1	FAB-LIGHT_5esv_V-n1	[('1549', '1554'), ('1549', '1557'), ('1550', '1554'), ('1550', '1556'), ('1551', '1551'), ('1551', '2549'), ('1552', '1551'), ('2547', '1551'), ('2547', '1549'), ('2551', '2547'), ('2553', '1557'), ('2553', '2547'), ('6551', '6558'), ('6551', '7545'), ('6551', '2553'), ('6551', '2554'), ('6553', '6553'), ('6553', '6555'), ('6553', '7545'), ('6553', '7546'), ('6553', '7547'), ('6553', '2551'), ('…	99	99	FAB-HEAVY_5esv_C1-n2	FAB-LIGHT_5esv_C1-n2
6K0Y_A_B	1.7	X-RAY DIFFRACTION	37	37	[('8554', '9547'), ('8554', '3551'), ('8554', '4549'), ('8554', '3549'), ('8554', '8553'), ('8556', '3547'), ('8556', '8553'), ('9545', '5551'), ('9545', '4552'), ('9545', '4549'), ('9546', '5551'), ('9546', '5552'), ('9547', '3551'), ('9547', '4549'), ('9549', '4546'), ('9549', '4547'), ('9549', '3551'), ('9550', '4546'), ('3547', '8556'), ('3553', '3553'), ('3553', '8549'), ('4545', '8549'), ('…	45	61	FAB-HEAVY_5esv_V-n1	FAB-LIGHT_5esv_V-n1	[('1548', '1556'), ('1549', '1554'), ('1549', '1557'), ('1550', '1554'), ('1551', '1551'), ('1551', '2549'), ('1552', '1551'), ('1552', '1552'), ('1554', '9552'), ('1554', '1552'), ('2543', '9550'), ('2545', '1549'), ('2547', '1551'), ('2547', '1549'), ('2547', '2551'), ('2551', '2547'), ('2553', '1557'), ('2553', '2547'), ('6551', '7545'), ('6551', '2553'), ('6551', '2554'), ('6553', '6553'), ('…	94	100	FAB-HEAVY_5esv_C1-n2	FAB-LIGHT_5esv_C1-n2
3IDG_B_A	1.86	X-RAY DIFFRACTION	46	35	[('9541', '4553'), ('9541', '4552'), ('9542', '4552'), ('9543', '8553'), ('9544', '4553'), ('9544', '8553'), ('9544', '3547'), ('9544', '3548'), ('9544', '3549'), ('9544', '4552'), ('9545', '3551'), ('9545', '3549'), ('9545', '4549'), ('9545', '4552'), ('9545', '8553'), ('9546', '3551'), ('9546', '8551'), ('9547', '4549'), ('9547', '5551'), ('9549', '3551'), ('9549', '4547'), ('9549', '9549'), ('…	39	56	FAB-HEAVY_5esv_V-n1	FAB-LIGHT_5esv_V-n1	[('1548', '1556'), ('1549', '1554'), ('1549', '1557'), ('1550', '1554'), ('1551', '1551'), ('1551', '2549'), ('1552', '1551'), ('1553', '1551'), ('2545', '1549'), ('2547', '1551'), ('2547', '1549'), ('2547', '2551'), ('2551', '2547'), ('2553', '1557'), ('2553', '2547'), ('6551', '6558'), ('6551', '7545'), ('6551', '2553'), ('6551', '2554'), ('6553', '6553'), ('6553', '7547'), ('6553', '6555'), ('…	98	98	FAB-HEAVY_5esv_C1-n2	FAB-LIGHT_5esv_C1-n2
8AV9_H_L	1.99	X-RAY DIFFRACTION	31	42	[('9543', '4553'), ('9543', '4552'), ('9544', '8553'), ('9544', '9547'), ('9545', '3551'), ('9545', '3549'), ('9545', '4549'), ('9545', '4552'), ('9546', '3551'), ('9546', '9547'), ('9546', '4549'), ('9549', '3551'), ('9549', '4547'), ('9550', '4546'), ('3549', '9547'), ('3553', '3553'), ('3553', '8549'), ('4545', '8549'), ('4546', '8549'), ('4547', '9549'), ('4547', '4547'), ('4547', '8549'), ('…	64	43	FAB-HEAVY_5esv_V-n1	FAB-LIGHT_5esv_V-n1	[('1549', '1554'), ('1549', '1556'), ('1549', '1557'), ('1549', '2543'), ('1550', '1554'), ('1550', '1556'), ('1551', '1551'), ('1552', '1551'), ('1552', '1552'), ('2547', '1551'), ('2551', '2549'), ('2551', '7549'), ('2553', '1557'), ('2553', '2547'), ('2553', '2545'), ('6551', '2554'), ('6551', '2553'), ('6551', '7539'), ('6552', '7545'), ('6553', '7547'), ('6553', '7546'), ('6553', '2551'), ('…	72	39	FAB-HEAVY_5esv_C1-n2	FAB-LIGHT_5esv_C1-n2
4HPY_H_L	1.5	X-RAY DIFFRACTION	30	33	[('8558', '5549'), ('8558', '4552'), ('8558', '4553'), ('9544', '4549'), ('9544', '4552'), ('9545', '3551'), ('9545', '3549'), ('9545', '4549'), ('9546', '3551'), ('9546', '8551'), ('9546', '9549'), ('9549', '4546'), ('9549', '4547'), ('9550', '4546'), ('3553', '3553'), ('3553', '8549'), ('4545', '8549'), ('4546', '8549'), ('4547', '9549'), ('4547', '4547'), ('4547', '8549'), ('4548', '9549'), ('…	64	43	FAB-HEAVY_5esv_V-n1	FAB-LIGHT_5esv_V-n1	[('1549', '1554'), ('1549', '1556'), ('1549', '1557'), ('1550', '1554'), ('1551', '1551'), ('1552', '1551'), ('1556', '9551'), ('2547', '1551'), ('2551', '7549'), ('2553', '1557'), ('2553', '2547'), ('6551', '2554'), ('6551', '2553'), ('6551', '7539'), ('6551', '7545'), ('6553', '7546'), ('6553', '2552'), ('6553', '7545'), ('6553', '2551'), ('6554', '6556'), ('6555', '6553'), ('6556', '6553'), ('…	97	37	FAB-HEAVY_5esv_C1-n2	FAB-LIGHT_5esv_C1-n2
6PXR_H_L	1.56	X-RAY DIFFRACTION	30	43	[('8555', '4552'), ('8555', '5551'), ('8556', '3549'), ('9545', '3549'), ('9545', '3551'), ('9545', '8551'), ('9545', '9547'), ('9546', '3551'), ('9546', '9547'), ('9546', '4549'), ('9546', '9549'), ('9547', '4549'), ('9547', '5551'), ('9548', '5551'), ('9549', '4547'), ('9549', '3551'), ('9550', '4546'), ('9551', '4546'), ('3549', '9547'), ('3551', '9549'), ('3553', '3553'), ('3553', '8549'), ('…	59	51	FAB-HEAVY_5esv_V-n1	FAB-LIGHT_5esv_V-n1	[('1549', '2543'), ('1549', '1554'), ('1549', '1557'), ('1550', '1554'), ('1551', '1551'), ('1551', '2549'), ('1551', '2551'), ('1552', '1551'), ('1552', '1552'), ('1553', '1550'), ('1553', '1551'), ('1554', '1550'), ('1554', '1552'), ('1554', '9551'), ('2547', '1549'), ('2547', '2551'), ('2547', '2553'), ('2547', '1551'), ('2548', '2551'), ('2551', '2547'), ('2553', '1557'), ('2553', '2547'), ('…	67	60	FAB-HEAVY_5esv_C1-n2	FAB-LIGHT_5esv_C1-n2
8FAS_A_B	1.55	X-RAY DIFFRACTION	36	44	[('9543', '8553'), ('9543', '3547'), ('9543', '3549'), ('9544', '3549'), ('9544', '4549'), ('9544', '3547'), ('9544', '4553'), ('9545', '8551'), ('9546', '3551'), ('9546', '8551'), ('9546', '9549'), ('9546', '4549'), ('9547', '4549'), ('9547', '4548'), ('9549', '4547'), ('9549', '4546'), ('9549', '3551'), ('9550', '4546'), ('9550', '4547'), ('9551', '3556'), ('9551', '4545'), ('9551', '4546'), ('…	65	55	FAB-HEAVY_5esv_V-n1	FAB-LIGHT_5esv_V-n1	[('1548', '1556'), ('1549', '1554'), ('1549', '1556'), ('1549', '1557'), ('1550', '1554'), ('1550', '1556'), ('1551', '1551'), ('1551', '2549'), ('1552', '1551'), ('1556', '1550'), ('1556', '9551'), ('1556', '1549'), ('1556', '9550'), ('2540', '1549'), ('2540', '1551'), ('2541', '1549'), ('2542', '1549'), ('2547', '1551'), ('2547', '1549'), ('2547', '2551'), ('2551', '2547'), ('2553', '1557'), ('…	96	100	FAB-HEAVY_5esv_C1-n2	FAB-LIGHT_5esv_C1-n2
6UOE_H_L	1.8	X-RAY DIFFRACTION	37	36	[('9542', '8556'), ('9543', '8553'), ('9544', '8553'), ('9544', '8556'), ('9544', '8551'), ('9544', '9547'), ('9545', '8553'), ('9545', '3549'), ('9545', '3551'), ('9545', '4549'), ('9545', '8551'), ('9545', '4552'), ('9546', '3551'), ('9546', '8551'), ('9546', '4549'), ('9547', '4549'), ('9549', '3551'), ('9549', '4546'), ('9549', '4547'), ('9550', '4546'), ('3549', '9547'), ('3553', '3553'), ('…	64	76	FAB-HEAVY_5esv_V-n1	FAB-LIGHT_5esv_V-n1	[('1549', '1554'), ('1549', '1557'), ('1550', '1554'), ('1550', '1556'), ('1551', '1551'), ('1551', '2549'), ('1552', '1551'), ('1556', '1550'), ('1556', '9551'), ('1556', '1549'), ('1557', '1549'), ('1557', '1551'), ('2541', '1549'), ('2545', '1549'), ('2547', '1551'), ('2547', '1549'), ('2547', '2551'), ('2551', '2547'), ('2553', '1557'), ('2553', '2547'), ('6551', '7545'), ('6551', '2553'), ('…	99	100	FAB-HEAVY_5esv_C1-n2	FAB-LIGHT_5esv_C1-n2
8FA7_H_L	1.8	X-RAY DIFFRACTION	43	43	[('9541', '4553'), ('9541', '3547'), ('9542', '3547'), ('9543', '8553'), ('9543', '3547'), ('9544', '9547'), ('9544', '8553'), ('9545', '9547'), ('9545', '8551'), ('9545', '8553'), ('9545', '3551'), ('9546', '9547'), ('9546', '3551'), ('9546', '8551'), ('9546', '9549'), ('9546', '4549'), ('9547', '4549'), ('9549', '3551'), ('9549', '4546'), ('9549', '4547'), ('9550', '4546'), ('3549', '9547'), ('…	62	60	FAB-HEAVY_5esv_V-n1	FAB-LIGHT_5esv_V-n1	[('1549', '1554'), ('1549', '1557'), ('1550', '1554'), ('1550', '1556'), ('1551', '1551'), ('1551', '2549'), ('1552', '1551'), ('1556', '1550'), ('1556', '9551'), ('1556', '1549'), ('1557', '1549'), ('1557', '1550'), ('1557', '1551'), ('2541', '1549'), ('2541', '9550'), ('2542', '1547'), ('2542', '1549'), ('2547', '1551'), ('2547', '1549'), ('2547', '2551'), ('2551', '2547'), ('2553', '1557'), ('…	97	100	FAB-HEAVY_5esv_C1-n2	FAB-LIGHT_5esv_C1-n2
6NMT_B_A	1.83	X-RAY DIFFRACTION	44	30	[('8556', '3547'), ('8556', '8553'), ('8557', '9547'), ('9543', '3551'), ('9543', '9547'), ('9543', '9549'), ('9543', '8552'), ('9543', '8553'), ('9543', '9548'), ('9544', '3549'), ('9544', '4553'), ('9544', '3551'), ('9544', '3547'), ('9544', '3548'), ('9544', '8551'), ('9544', '8552'), ('9544', '4552'), ('9545', '4553'), ('9545', '3551'), ('9545', '4552'), ('9546', '3551'), ('9546', '4549'), ('…	52	40	FAB-HEAVY_5esv_V-n1	FAB-LIGHT_5esv_V-n1	[('1549', '1554'), ('1549', '1557'), ('1550', '1554'), ('1551', '1551'), ('1551', '2549'), ('1552', '1551'), ('2547', '1551'), ('2547', '1549'), ('2551', '2547'), ('2553', '1557'), ('2553', '2547'), ('6551', '6558'), ('6551', '7545'), ('6551', '2553'), ('6551', '2554'), ('6553', '6553'), ('6553', '6555'), ('6553', '7547'), ('6553', '7545'), ('6553', '7546'), ('6553', '2551'), ('6554', '6553'), ('…	99	100	FAB-HEAVY_5esv_C1-n2	FAB-LIGHT_5esv_C1-n2
6U8D_H_L	1.81	X-RAY DIFFRACTION	44	34	[('8553', '8553'), ('8557', '9545'), ('8558', '8553'), ('8558', '8555'), ('8558', '8554'), ('8558', '3545'), ('8558', '3547'), ('9543', '4553'), ('9543', '3546'), ('9543', '3547'), ('9543', '4552'), ('9544', '4552'), ('9545', '3551'), ('9545', '4549'), ('9545', '4552'), ('9546', '3551'), ('9546', '4549'), ('9547', '4549'), ('9547', '5551'), ('9549', '3551'), ('9549', '4547'), ('9549', '9549'), ('…	65	60	FAB-HEAVY_5esv_V-n1	FAB-LIGHT_5esv_V-n1	[('1548', '1556'), ('1549', '1554'), ('1549', '1556'), ('1549', '1557'), ('1550', '1554'), ('1551', '1551'), ('1552', '1551'), ('1554', '1550'), ('2541', '1549'), ('2542', '1547'), ('2547', '1551'), ('2547', '1549'), ('2551', '2547'), ('2553', '1557'), ('2553', '2547'), ('6551', '6558'), ('6551', '7545'), ('6551', '2553'), ('6551', '2554'), ('6553', '6553'), ('6553', '6555'), ('6553', '7547'), ('…	96	100	FAB-HEAVY_5esv_C1-n2	FAB-LIGHT_5esv_C1-n2
8FB8_H_L	1.69	X-RAY DIFFRACTION	37	36	[('9541', '3546'), ('9541', '3547'), ('9541', '4553'), ('9541', '5549'), ('9542', '3547'), ('9543', '8554'), ('9543', '8553'), ('9543', '3547'), ('9543', '4552'), ('9544', '4552'), ('9544', '8553'), ('9544', '9547'), ('9545', '4552'), ('9545', '8553'), ('9545', '9547'), ('9546', '8551'), ('9546', '9547'), ('9546', '3551'), ('9546', '4549'), ('9547', '4549'), ('9547', '3551'), ('9549', '3551'), ('…	64	58	FAB-HEAVY_5esv_V-n1	FAB-LIGHT_5esv_V-n1	[('1548', '1556'), ('1549', '1554'), ('1549', '1556'), ('1549', '1557'), ('1550', '1554'), ('1551', '1551'), ('1551', '2549'), ('1552', '1551'), ('1556', '1550'), ('1556', '1549'), ('2542', '1549'), ('2547', '1551'), ('2547', '1549'), ('2547', '2551'), ('2551', '2547'), ('2553', '1557'), ('2553', '2547'), ('6551', '7545'), ('6551', '2553'), ('6551', '2554'), ('6553', '6553'), ('6553', '6555'), ('…	98	100	FAB-HEAVY_5esv_C1-n2	FAB-LIGHT_5esv_C1-n2
3SOB_H_L	1.9	X-RAY DIFFRACTION	32	31	[('9542', '4552'), ('9544', '8551'), ('9544', '8553'), ('9544', '8555'), ('9544', '9545'), ('9545', '3551'), ('9545', '4549'), ('9545', '4552'), ('9545', '8553'), ('9546', '3551'), ('9546', '4549'), ('9547', '4549'), ('9547', '5551'), ('9548', '5551'), ('9549', '4546'), ('9549', '4547'), ('9549', '3551'), ('9550', '4546'), ('3553', '3553'), ('3553', '8549'), ('4545', '8549'), ('4546', '8549'), ('…	63	60	FAB-HEAVY_5esv_V-n1	FAB-LIGHT_5esv_V-n1	[('1549', '1554'), ('1549', '1557'), ('1550', '1554'), ('1550', '1556'), ('1551', '1551'), ('1552', '1551'), ('2542', '9550'), ('2547', '1551'), ('2547', '1549'), ('2551', '2547'), ('2553', '1557'), ('2553', '2547'), ('6551', '7545'), ('6551', '2553'), ('6551', '2554'), ('6553', '6553'), ('6553', '6555'), ('6553', '2551'), ('6553', '7547'), ('6553', '7545'), ('6553', '7546'), ('6554', '6553'), ('…	99	100	FAB-HEAVY_5esv_C1-n2	FAB-LIGHT_5esv_C1-n2
6LRA_H_L	1.9	X-RAY DIFFRACTION	31	39	[('8557', '4552'), ('9544', '3549'), ('9544', '9547'), ('9544', '3551'), ('9545', '3551'), ('9545', '3549'), ('9545', '4549'), ('9546', '3551'), ('9546', '4549'), ('9547', '4549'), ('9548', '5552'), ('9549', '4547'), ('9549', '3551'), ('9550', '4546'), ('9551', '4546'), ('3553', '3553'), ('4547', '9549'), ('4547', '3553'), ('4547', '8549'), ('4547', '4547'), ('4549', '9545'), ('4549', '9547'), ('…	46	40	FAB-HEAVY_5esv_V-n1	FAB-LIGHT_5esv_V-n1	[('1549', '2543'), ('1549', '1554'), ('1549', '1557'), ('1550', '1556'), ('1550', '1554'), ('1551', '1551'), ('1552', '1551'), ('1552', '1552'), ('1554', '1552'), ('1554', '9553'), ('1557', '9550'), ('2547', '1551'), ('2547', '1549'), ('2548', '1551'), ('2549', '1551'), ('2551', '7549'), ('2551', '2547'), ('2553', '1557'), ('2553', '2547'), ('2553', '2545'), ('6551', '7540'), ('6552', '7545'), ('…	66	33	FAB-HEAVY_5esv_C1-n2	FAB-LIGHT_5esv_C1-n2
7UE9_H_L	1.75	X-RAY DIFFRACTION	19	35	[('9548', '5551'), ('9548', '4549'), ('9549', '3551'), ('9549', '4547'), ('9550', '4546'), ('9551', '4546'), ('3551', '9549'), ('3553', '3553'), ('3553', '8549'), ('4545', '8549'), ('4547', '9549'), ('4547', '3551'), ('4547', '8549'), ('4549', '9547'), ('4549', '9546'), ('4549', '9545'), ('5551', '9546'), ('8549', '4547'), ('8553', '4549')]	50	54	FAB-HEAVY_5esv_V-n1	FAB-LIGHT_5esv_V-n1	[('1548', '1556'), ('1549', '1554'), ('1549', '1556'), ('1549', '1557'), ('1550', '1554'), ('1550', '1556'), ('1551', '1551'), ('1551', '2549'), ('1552', '1551'), ('1552', '1552'), ('2547', '1551'), ('2547', '1549'), ('2547', '2551'), ('2551', '2547'), ('2553', '1557'), ('2553', '2547'), ('6551', '7545'), ('6551', '2553'), ('6551', '2554'), ('6553', '6553'), ('6553', '6555'), ('6553', '7547'), ('…	94	100	FAB-HEAVY_5esv_C1-n2	FAB-LIGHT_5esv_C1-n2
7E9B_H_L	1.78	X-RAY DIFFRACTION	32	36	[('8555', '4553'), ('8555', '4552'), ('8555', '4549'), ('9545', '3551'), ('9546', '3551'), ('9546', '8551'), ('9546', '9549'), ('9546', '4549'), ('9547', '4549'), ('9549', '4546'), ('9549', '4547'), ('9549', '3551'), ('9550', '4546'), ('9551', '4546'), ('9551', '4545'), ('3553', '3553'), ('3553', '8549'), ('4545', '8549'), ('4546', '8549'), ('4547', '9549'), ('4547', '4547'), ('4547', '8549'), ('…	65	58	FAB-HEAVY_5esv_V-n1	FAB-LIGHT_5esv_V-n1	[('1548', '1556'), ('1549', '1554'), ('1549', '1556'), ('1549', '1557'), ('1550', '1554'), ('1551', '1551'), ('1551', '2549'), ('1552', '1551'), ('1552', '1552'), ('1553', '1551'), ('2545', '1549'), ('2547', '1551'), ('2547', '1549'), ('2547', '2551'), ('2551', '2547'), ('2553', '1557'), ('2553', '2547'), ('6551', '6558'), ('6551', '7545'), ('6551', '2553'), ('6551', '2554'), ('6553', '6553'), ('…	95	100	FAB-HEAVY_5esv_C1-n2	FAB-LIGHT_5esv_C1-n2
1H0D_B_A	2	X-RAY DIFFRACTION	32	34	[('9542', '4552'), ('9543', '3547'), ('9543', '4553'), ('9543', '8553'), ('9544', '8553'), ('9545', '3549'), ('9545', '4552'), ('9545', '4549'), ('9546', '9547'), ('9546', '3551'), ('9546', '4549'), ('9547', '4549'), ('9549', '3551'), ('9549', '4547'), ('9549', '9549'), ('9550', '4546'), ('9551', '4546'), ('3551', '9549'), ('3553', '3553'), ('3553', '8549'), ('4545', '8547'), ('4545', '8549'), ('…	60	58	FAB-HEAVY_5esv_V-n1	FAB-LIGHT_5esv_V-n1	[('1549', '2543'), ('1549', '1554'), ('1549', '1557'), ('1550', '1554'), ('1550', '1556'), ('1551', '1551'), ('1551', '2551'), ('1552', '1551'), ('1552', '1552'), ('1553', '1551'), ('2547', '1549'), ('2547', '1551'), ('2551', '2547'), ('2553', '1557'), ('6551', '7545'), ('6551', '2554'), ('6551', '2553'), ('6553', '6553'), ('6553', '6555'), ('6553', '7547'), ('6553', '2551'), ('6553', '7545'), ('…	66	60	FAB-HEAVY_5esv_C1-n2	FAB-LIGHT_5esv_C1-n2
3V52_H_L	1.7	X-RAY DIFFRACTION	27	43	[('8555', '3547'), ('8555', '4553'), ('9544', '8553'), ('9544', '3549'), ('9545', '4552'), ('9545', '3551'), ('9545', '3549'), ('9545', '4549'), ('9546', '3551'), ('9546', '4549'), ('9547', '4549'), ('9547', '5551'), ('9549', '4547'), ('9549', '3551'), ('9550', '4546'), ('9551', '4546'), ('3553', '3553'), ('3553', '8549'), ('4545', '8549'), ('4547', '9549'), ('4547', '8549'), ('4549', '9547'), ('…	61	56	FAB-HEAVY_5esv_V-n1	FAB-LIGHT_5esv_V-n1	[('1549', '2543'), ('1549', '1554'), ('1549', '1556'), ('1549', '1557'), ('1550', '1554'), ('1550', '1556'), ('1551', '1551'), ('1551', '2551'), ('1551', '2549'), ('1552', '1551'), ('1553', '1551'), ('1555', '9552'), ('1555', '1552'), ('2547', '1549'), ('2547', '1551'), ('2551', '2547'), ('2553', '1557'), ('2553', '2547'), ('2553', '7551'), ('6548', '7540'), ('6551', '7545'), ('6551', '2553'), ('…	64	58	FAB-HEAVY_5esv_C1-n2	FAB-LIGHT_5esv_C1-n2
5W0D_B_C	1.9	X-RAY DIFFRACTION	37	40	[('8554', '4549'), ('8554', '4552'), ('9542', '8553'), ('9542', '3547'), ('9543', '3551'), ('9543', '8553'), ('9543', '9547'), ('9543', '8551'), ('9544', '4553'), ('9544', '3549'), ('9544', '4552'), ('9545', '3551'), ('9546', '3551'), ('9546', '9547'), ('9546', '9549'), ('9546', '4549'), ('9547', '4549'), ('9549', '4546'), ('9549', '4547'), ('9549', '3551'), ('9550', '4546'), ('3553', '3553'), ('…	51	45	FAB-HEAVY_5esv_V-n1	FAB-LIGHT_5esv_V-n1	[('1548', '1556'), ('1549', '2545'), ('1549', '1554'), ('1549', '1556'), ('1549', '1557'), ('1550', '1556'), ('1550', '1554'), ('1551', '1551'), ('1552', '1551'), ('1556', '9551'), ('1556', '9550'), ('2547', '1551'), ('2551', '2549'), ('2551', '7549'), ('2553', '1557'), ('2553', '2547'), ('2553', '2545'), ('2554', '2545'), ('6551', '7539'), ('6551', '7545'), ('6553', '2551'), ('6553', '7546'), ('…	97	36	FAB-HEAVY_5esv_C1-n2	FAB-LIGHT_5esv_C1-n2
7JKM_H_L	1.78	X-RAY DIFFRACTION	37	31	[('8554', '4552'), ('8554', '5551'), ('8554', '4549'), ('9543', '4552'), ('9544', '3549'), ('9544', '8553'), ('9544', '3547'), ('9545', '3549'), ('9545', '4552'), ('9546', '3551'), ('9546', '8551'), ('9546', '9547'), ('9546', '4549'), ('9547', '5551'), ('9549', '4547'), ('9549', '3551'), ('9550', '4546'), ('9551', '4546'), ('3549', '9547'), ('3551', '9549'), ('3553', '3553'), ('3553', '8549'), ('…	63	54	FAB-HEAVY_5esv_V-n1	FAB-LIGHT_5esv_V-n1	[('1549', '1554'), ('1549', '1557'), ('1550', '1554'), ('1551', '1551'), ('1551', '2549'), ('1552', '1551'), ('2545', '1549'), ('2547', '1551'), ('2547', '1549'), ('2551', '2547'), ('2553', '1557'), ('2553', '2547'), ('6551', '6558'), ('6551', '7545'), ('6551', '2553'), ('6551', '2554'), ('6553', '6553'), ('6553', '6555'), ('6553', '7545'), ('6553', '7546'), ('6553', '7547'), ('6553', '2551'), ('…	97	100	FAB-HEAVY_5esv_C1-n2	FAB-LIGHT_5esv_C1-n2
3UO1_H_L	1.64	X-RAY DIFFRACTION	24	42	[('8555', '3547'), ('8555', '4553'), ('9544', '8553'), ('9544', '3549'), ('9545', '4552'), ('9545', '3551'), ('9545', '3549'), ('9545', '4549'), ('9546', '3551'), ('9546', '4549'), ('9547', '4549'), ('9547', '5551'), ('9549', '3551'), ('9549', '4547'), ('9550', '4546'), ('9551', '4546'), ('3553', '3553'), ('4547', '9549'), ('4547', '8549'), ('4549', '9547'), ('4549', '9549'), ('5549', '9546'), ('…	62	56	FAB-HEAVY_5esv_V-n1	FAB-LIGHT_5esv_V-n1	[('1549', '2543'), ('1549', '1554'), ('1549', '1557'), ('1550', '1554'), ('1550', '1556'), ('1551', '1551'), ('1551', '2551'), ('1552', '1551'), ('1553', '1551'), ('1555', '1552'), ('2547', '1549'), ('2547', '1551'), ('2551', '2547'), ('2553', '1557'), ('2553', '2547'), ('2553', '7551'), ('6548', '7540'), ('6551', '6558'), ('6551', '7545'), ('6551', '2554'), ('6551', '2553'), ('6552', '6555'), ('…	64	58	FAB-HEAVY_5esv_C1-n2	FAB-LIGHT_5esv_C1-n2
8FA8_H_L	1.8	X-RAY DIFFRACTION	44	31	[('8558', '5549'), ('9541', '4553'), ('9541', '3547'), ('9542', '3547'), ('9543', '8553'), ('9543', '3547'), ('9544', '9547'), ('9544', '8553'), ('9545', '9547'), ('9545', '8551'), ('9545', '8553'), ('9545', '4549'), ('9545', '3551'), ('9546', '9547'), ('9546', '3551'), ('9546', '8551'), ('9546', '9549'), ('9547', '4549'), ('9549', '3551'), ('9549', '4547'), ('9549', '9549'), ('9550', '4546'), ('…	63	60	FAB-HEAVY_5esv_V-n1	FAB-LIGHT_5esv_V-n1	[('1549', '1554'), ('1549', '1557'), ('1550', '1554'), ('1550', '1556'), ('1551', '1551'), ('1551', '2549'), ('1552', '1551'), ('2547', '1551'), ('2547', '1549'), ('2551', '2547'), ('2553', '1557'), ('2553', '2547'), ('6551', '7545'), ('6551', '2553'), ('6551', '2554'), ('6553', '6553'), ('6553', '6555'), ('6553', '7547'), ('6553', '7545'), ('6553', '7546'), ('6553', '2551'), ('6554', '6553'), ('…	97	100	FAB-HEAVY_5esv_C1-n2	FAB-LIGHT_5esv_C1-n2
8F6L_A_B	1.85	X-RAY DIFFRACTION	50	33	[('8558', '8556'), ('9542', '8556'), ('9542', '8553'), ('9542', '8554'), ('9542', '8555'), ('9543', '8552'), ('9543', '8555'), ('9543', '8551'), ('9543', '8556'), ('9543', '9548'), ('9543', '8553'), ('9544', '8551'), ('9544', '8553'), ('9545', '4552'), ('9545', '3551'), ('9545', '8551'), ('9545', '3549'), ('9545', '4549'), ('9546', '3551'), ('9546', '9549'), ('9546', '4549'), ('9549', '4546'), ('…	50	59	FAB-HEAVY_5esv_V-n1	FAB-LIGHT_5esv_V-n1	[('1548', '1556'), ('1549', '1554'), ('1549', '1556'), ('1549', '1557'), ('1550', '1554'), ('1551', '1551'), ('1551', '2549'), ('1552', '1551'), ('2547', '1551'), ('2547', '1549'), ('2547', '2551'), ('2551', '2547'), ('2553', '1557'), ('2553', '2547'), ('6551', '6558'), ('6551', '7545'), ('6551', '2553'), ('6551', '2554'), ('6553', '6553'), ('6553', '6555'), ('6553', '7545'), ('6553', '7546'), ('…	99	100	FAB-HEAVY_5esv_C1-n2	FAB-LIGHT_5esv_C1-n2
4TUK_H_L	1.6	X-RAY DIFFRACTION	24	40	[('8554', '3551'), ('8554', '9549'), ('8554', '9547'), ('9547', '5551'), ('9547', '4549'), ('9548', '5551'), ('9548', '5552'), ('9549', '3551'), ('9549', '4547'), ('9550', '4546'), ('3551', '9549'), ('3553', '3553'), ('3553', '8549'), ('4545', '8549'), ('4547', '9549'), ('4547', '8549'), ('4549', '9547'), ('4549', '9546'), ('4549', '9545'), ('5549', '9545'), ('5550', '9545'), ('5551', '9546'), ('…	44	57	FAB-HEAVY_5esv_V-n1	FAB-LIGHT_5esv_V-n1	[('1549', '1554'), ('1549', '1557'), ('1550', '1554'), ('1550', '1556'), ('1551', '1551'), ('1551', '2549'), ('1551', '2551'), ('1552', '1551'), ('1552', '1552'), ('1553', '1551'), ('2547', '1549'), ('2547', '1551'), ('2551', '2547'), ('2553', '2547'), ('2553', '7551'), ('6551', '6558'), ('6551', '7545'), ('6551', '2554'), ('6551', '2553'), ('6553', '6553'), ('6553', '7547'), ('6553', '6555'), ('…	67	60	FAB-HEAVY_5esv_C1-n2	FAB-LIGHT_5esv_C1-n2
5W5Z_H_L	2	X-RAY DIFFRACTION	24	40	[('8556', '4552'), ('8557', '4552'), ('8557', '4549'), ('8558', '3549'), ('8558', '3551'), ('8558', '4553'), ('8558', '8553'), ('8558', '4549'), ('8558', '4552'), ('9546', '3551'), ('9546', '8551'), ('9546', '9547'), ('9546', '4549'), ('9547', '5552'), ('9549', '4546'), ('9549', '4547'), ('9549', '3551'), ('9550', '4546'), ('3553', '3553'), ('3553', '8549'), ('4547', '9549'), ('4547', '8549'), ('…	42	53	FAB-HEAVY_5esv_V-n1	FAB-LIGHT_5esv_V-n1	[('1549', '1554'), ('1549', '1556'), ('1549', '1557'), ('1550', '1556'), ('1550', '1554'), ('1551', '1551'), ('1551', '2549'), ('1551', '2551'), ('1552', '1551'), ('1553', '1551'), ('2547', '1549'), ('2547', '1551'), ('2551', '2547'), ('2553', '1557'), ('2553', '2547'), ('6551', '6558'), ('6551', '7541'), ('6551', '7545'), ('6551', '2554'), ('6551', '2553'), ('6553', '2551'), ('6553', '7547'), ('…	69	62	FAB-HEAVY_5esv_C1-n2	FAB-LIGHT_5esv_C1-n2
3LEY_H_L	1.99	X-RAY DIFFRACTION	32	39	[('9547', '4549'), ('9549', '4547'), ('9549', '3551'), ('9550', '4546'), ('9551', '4546'), ('3549', '9547'), ('3553', '3553'), ('3553', '8549'), ('4545', '8549'), ('4545', '8547'), ('4546', '9549'), ('4547', '9549'), ('4547', '3551'), ('4549', '9547'), ('4549', '9545'), ('4549', '9549'), ('4552', '9547'), ('5549', '9545'), ('5550', '9545'), ('5551', '9546'), ('5552', '9545'), ('5552', '9546'), ('…	43	50	FAB-HEAVY_5esv_V-n1	FAB-LIGHT_5esv_V-n1	[('1549', '1554'), ('1549', '1557'), ('1549', '2543'), ('1550', '1556'), ('1550', '1554'), ('1551', '1551'), ('1551', '2549'), ('1552', '1551'), ('1554', '1550'), ('1554', '1552'), ('2547', '1549'), ('2547', '1551'), ('2549', '2551'), ('2551', '2547'), ('2553', '1557'), ('2553', '2547'), ('2553', '7551'), ('6551', '6558'), ('6551', '7541'), ('6551', '2553'), ('6551', '2554'), ('6551', '7545'), ('…	65	60	FAB-HEAVY_5esv_C1-n2	FAB-LIGHT_5esv_C1-n2
8DGU_H_L	1.89	X-RAY DIFFRACTION	28	31	[('9546', '3551'), ('9546', '9547'), ('9546', '9549'), ('9546', '4549'), ('9547', '4549'), ('9549', '4547'), ('9549', '3551'), ('3551', '9549'), ('3553', '3553'), ('3553', '8549'), ('4545', '8549'), ('4546', '8549'), ('4547', '4547'), ('4547', '8549'), ('4547', '9549'), ('4549', '9547'), ('4549', '9546'), ('4549', '9549'), ('5549', '9545'), ('5549', '9544'), ('8549', '4546'), ('8549', '4547'), ('…	52	42	FAB-HEAVY_5esv_V-n1	FAB-LIGHT_5esv_V-n1	[('1549', '1554'), ('1549', '1556'), ('1549', '1557'), ('1550', '1556'), ('1550', '1554'), ('1551', '1551'), ('1552', '1551'), ('2547', '1551'), ('2547', '1549'), ('2551', '7549'), ('2553', '1557'), ('2553', '2547'), ('2553', '2545'), ('6551', '7539'), ('6551', '7545'), ('6553', '7546'), ('6553', '2552'), ('6553', '7545'), ('6553', '2551'), ('6554', '6556'), ('6554', '6553'), ('6555', '6553'), ('…	98	36	FAB-HEAVY_5esv_C1-n2	FAB-LIGHT_5esv_C1-n2
3MLR_H_L	1.8	X-RAY DIFFRACTION	37	35	[('8560', '4553'), ('8561', '3547'), ('8562', '4553'), ('8562', '4552'), ('9544', '3549'), ('9545', '3551'), ('9545', '3549'), ('9545', '4549'), ('9545', '4552'), ('9546', '3551'), ('9546', '8551'), ('9546', '4549'), ('9547', '4549'), ('9549', '4547'), ('9549', '3551'), ('9550', '4546'), ('9551', '4546'), ('3553', '3553'), ('3553', '8549'), ('4545', '8549'), ('4546', '8549'), ('4547', '8549'), ('…	48	39	FAB-HEAVY_5esv_V-n1	FAB-LIGHT_5esv_V-n1	[('1549', '1554'), ('1549', '1557'), ('1550', '1556'), ('1550', '1554'), ('1551', '1551'), ('1552', '1551'), ('1554', '1549'), ('1554', '1551'), ('1556', '2554'), ('1556', '2553'), ('2547', '1551'), ('2551', '7549'), ('2551', '2547'), ('2553', '1557'), ('2553', '2547'), ('2553', '7551'), ('6551', '6556'), ('6551', '6557'), ('6551', '7545'), ('6553', '7547'), ('6553', '7546'), ('6553', '2551'), ('…	95	37	FAB-HEAVY_5esv_C1-n2	FAB-LIGHT_5esv_C1-n2
1F58_H_L	2	X-RAY DIFFRACTION	32	37	[('8558', '4553'), ('8558', '5549'), ('8558', '3544'), ('9543', '3549'), ('9543', '3547'), ('9543', '4552'), ('9543', '4553'), ('9543', '3546'), ('9543', '3548'), ('9546', '3551'), ('9546', '4549'), ('9549', '4547'), ('9549', '9549'), ('9549', '3551'), ('9550', '4546'), ('3549', '9547'), ('3553', '3553'), ('3553', '8549'), ('4545', '8549'), ('4547', '9549'), ('4547', '8549'), ('4549', '9547'), ('…	41	61	FAB-HEAVY_5esv_V-n1	FAB-LIGHT_5esv_V-n1	[('1549', '1554'), ('1549', '1557'), ('1549', '1556'), ('1550', '1554'), ('1551', '1551'), ('1551', '2549'), ('1552', '1551'), ('1553', '1551'), ('1554', '1552'), ('2547', '1549'), ('2547', '1551'), ('2551', '2547'), ('2553', '1557'), ('2553', '2547'), ('6551', '6558'), ('6551', '7545'), ('6551', '2553'), ('6551', '2554'), ('6553', '6553'), ('6553', '7547'), ('6553', '6555'), ('6553', '2551'), ('…	67	60	FAB-HEAVY_5esv_C1-n2	FAB-LIGHT_5esv_C1-n2
7SSC_H_L	1.8	X-RAY DIFFRACTION	32	32	[('9542', '8556'), ('9543', '8553'), ('9544', '8553'), ('9544', '8556'), ('9544', '8551'), ('9544', '9547'), ('9545', '4552'), ('9545', '8553'), ('9545', '4549'), ('9546', '3551'), ('9546', '9547'), ('9549', '4547'), ('9549', '9549'), ('9549', '3551'), ('9550', '4546'), ('3549', '8556'), ('3549', '9547'), ('3553', '3553'), ('3553', '8549'), ('4545', '8549'), ('4546', '8549'), ('4547', '9549'), ('…	63	77	FAB-HEAVY_5esv_V-n1	FAB-LIGHT_5esv_V-n1	[('1549', '1554'), ('1549', '1557'), ('1550', '1554'), ('1550', '1556'), ('1551', '1551'), ('1551', '2549'), ('1552', '1551'), ('2547', '1551'), ('2547', '1549'), ('2551', '2547'), ('2553', '1557'), ('2553', '2547'), ('6551', '6558'), ('6551', '7545'), ('6551', '2553'), ('6551', '2554'), ('6553', '6553'), ('6553', '7547'), ('6553', '6555'), ('6553', '2551'), ('6553', '7545'), ('6553', '7546'), ('…	98	100	FAB-HEAVY_5esv_C1-n2	FAB-LIGHT_5esv_C1-n2
5KVG_H_L	1.4	X-RAY DIFFRACTION	35	38	[('9547', '5551'), ('9547', '4549'), ('9549', '4546'), ('9549', '4547'), ('9549', '3551'), ('9550', '4546'), ('3551', '9549'), ('3553', '3553'), ('4546', '8549'), ('4547', '9549'), ('4547', '4547'), ('4547', '8549'), ('4549', '9547'), ('4549', '9549'), ('4549', '8551'), ('4549', '9546'), ('4549', '9545'), ('4552', '9545'), ('4554', '9545'), ('4554', '9547'), ('5549', '9545'), ('8549', '4546'), ('…	42	58	FAB-HEAVY_5esv_V-n1	FAB-LIGHT_5esv_V-n1	[('1549', '1554'), ('1549', '1556'), ('1549', '1557'), ('1550', '1556'), ('1550', '1554'), ('1551', '1551'), ('1551', '2549'), ('1552', '1551'), ('1554', '1550'), ('1554', '1552'), ('1554', '9552'), ('2547', '1549'), ('2547', '1551'), ('2549', '2551'), ('2551', '2547'), ('2553', '1557'), ('6551', '7545'), ('6551', '2554'), ('6551', '2553'), ('6552', '6555'), ('6553', '6553'), ('6553', '6555'), ('…	67	60	FAB-HEAVY_5esv_C1-n2	FAB-LIGHT_5esv_C1-n2
6KX1_A_B	1.77	X-RAY DIFFRACTION	33	38	[('8554', '3551'), ('8554', '8553'), ('8554', '9547'), ('8554', '3549'), ('9546', '9549'), ('9546', '3551'), ('9546', '9547'), ('9546', '4549'), ('9547', '4549'), ('9547', '5551'), ('9548', '5551'), ('9549', '4546'), ('9549', '4547'), ('9549', '9549'), ('9549', '3551'), ('9549', '4548'), ('9550', '4546'), ('9551', '4546'), ('9551', '4548'), ('3551', '9549'), ('3553', '3553'), ('3553', '8549'), ('…	59	57	FAB-HEAVY_5esv_V-n1	FAB-LIGHT_5esv_V-n1	[('1549', '1554'), ('1549', '1556'), ('1549', '1557'), ('1549', '2543'), ('1550', '1554'), ('1550', '1556'), ('1551', '1551'), ('1551', '2551'), ('1552', '1551'), ('1552', '1552'), ('1553', '1551'), ('1554', '1552'), ('2547', '1551'), ('2547', '1549'), ('2551', '2547'), ('2553', '1557'), ('2553', '2547'), ('6551', '6558'), ('6551', '2554'), ('6551', '7545'), ('6551', '2553'), ('6552', '6555'), ('…	68	59	FAB-HEAVY_5esv_C1-n2	FAB-LIGHT_5esv_C1-n2
5CIN_H_L	1.7	X-RAY DIFFRACTION	33	32	[('9543', '4552'), ('9543', '4549'), ('9543', '8553'), ('9545', '3551'), ('9545', '3549'), ('9545', '4549'), ('9545', '4552'), ('9545', '8553'), ('9546', '3551'), ('9546', '8551'), ('9546', '4549'), ('9547', '4549'), ('9549', '4547'), ('9549', '3551'), ('9550', '4546'), ('3553', '3553'), ('3553', '8549'), ('4545', '8549'), ('4546', '8549'), ('4547', '9549'), ('4547', '4547'), ('4547', '8549'), ('…	50	76	FAB-HEAVY_5esv_V-n1	FAB-LIGHT_5esv_V-n1	[('1549', '1554'), ('1549', '1557'), ('1550', '1554'), ('1550', '1556'), ('1551', '1551'), ('1551', '2549'), ('1552', '1551'), ('2547', '1549'), ('2547', '2551'), ('2547', '1551'), ('2551', '2547'), ('2553', '1557'), ('2553', '2547'), ('6551', '7545'), ('6551', '2553'), ('6551', '2554'), ('6553', '6553'), ('6553', '6555'), ('6553', '7547'), ('6553', '7545'), ('6553', '7546'), ('6553', '2551'), ('…	99	100	FAB-HEAVY_5esv_C1-n2	FAB-LIGHT_5esv_C1-n2
5SY8_H_L	1.62	X-RAY DIFFRACTION	52	35	[('8558', '5547'), ('9537', '3547'), ('9539', '3545'), ('9539', '3546'), ('9539', '8557'), ('9540', '3546'), ('9540', '8557'), ('9541', '8553'), ('9541', '8557'), ('9541', '9544'), ('9542', '8553'), ('9542', '3546'), ('9543', '3546'), ('9543', '3547'), ('9543', '8553'), ('9544', '8553'), ('9545', '4552'), ('9545', '3551'), ('9545', '3549'), ('9545', '4549'), ('9546', '3551'), ('9546', '9549'), ('…	63	40	FAB-HEAVY_5esv_V-n1	FAB-LIGHT_5esv_V-n1	[('1549', '1554'), ('1549', '1556'), ('1549', '1557'), ('1550', '1556'), ('1550', '1554'), ('1551', '1551'), ('1552', '1551'), ('1556', '9551'), ('2540', '1549'), ('2547', '1551'), ('2551', '2549'), ('2551', '7549'), ('2553', '1557'), ('2553', '2547'), ('2553', '2545'), ('6551', '7539'), ('6551', '7545'), ('6553', '7546'), ('6553', '2552'), ('6553', '7545'), ('6553', '2551'), ('6554', '6556'), ('…	97	37	FAB-HEAVY_5esv_C1-n2	FAB-LIGHT_5esv_C1-n2
5FGC_E_B	1.9	X-RAY DIFFRACTION	38	38	[('8556', '4553'), ('9540', '8553'), ('9542', '8553'), ('9542', '3547'), ('9543', '4553'), ('9543', '3547'), ('9544', '9546'), ('9544', '8553'), ('9544', '8551'), ('9545', '4552'), ('9545', '3551'), ('9545', '8551'), ('9545', '3549'), ('9545', '4549'), ('9545', '4553'), ('9546', '3551'), ('9546', '8551'), ('9546', '9549'), ('9546', '9547'), ('9546', '4549'), ('9547', '4549'), ('9549', '3551'), ('…	65	42	FAB-HEAVY_5esv_V-n1	FAB-LIGHT_5esv_V-n1	[('1549', '1554'), ('1549', '1557'), ('1550', '1554'), ('1551', '1551'), ('1551', '2549'), ('1552', '1551'), ('1552', '1552'), ('1554', '1552'), ('1554', '9552'), ('2545', '1549'), ('2546', '1549'), ('2547', '1551'), ('2547', '1549'), ('2547', '2551'), ('2551', '2547'), ('2553', '1557'), ('2553', '2547'), ('6551', '6558'), ('6551', '7545'), ('6551', '2553'), ('6551', '2554'), ('6553', '6553'), ('…	98	100	FAB-HEAVY_5esv_C1-n2	FAB-LIGHT_5esv_C1-n2
8OXY_B_C	2	X-RAY DIFFRACTION	41	33	[('8554', '4553'), ('8554', '4552'), ('8555', '3549'), ('8555', '3547'), ('8555', '4553'), ('9543', '8553'), ('9543', '3547'), ('9544', '8551'), ('9544', '3549'), ('9544', '9547'), ('9544', '8553'), ('9545', '3551'), ('9545', '3549'), ('9545', '8551'), ('9546', '3551'), ('9546', '9547'), ('9546', '9549'), ('9547', '4549'), ('9549', '3551'), ('9549', '4547'), ('9549', '9549'), ('9550', '4546'), ('…	62	41	FAB-HEAVY_5esv_V-n1	FAB-LIGHT_5esv_V-n1	[('1549', '1554'), ('1549', '1556'), ('1549', '1557'), ('1550', '1554'), ('1550', '1556'), ('1551', '1551'), ('1551', '2549'), ('1552', '1551'), ('2547', '1549'), ('2547', '1551'), ('2551', '7549'), ('2551', '2547'), ('2553', '1557'), ('2553', '2547'), ('2553', '2545'), ('6551', '7545'), ('6551', '6557'), ('6551', '7539'), ('6551', '6556'), ('6553', '7547'), ('6553', '7546'), ('6553', '2551'), ('…	98	37	FAB-HEAVY_5esv_C1-n2	FAB-LIGHT_5esv_C1-n2
8FDD_A_B	1.54	X-RAY DIFFRACTION	36	35	[('8559', '3547'), ('8559', '4552'), ('8559', '4553'), ('8559', '5549'), ('9542', '3547'), ('9543', '8553'), ('9543', '3547'), ('9543', '8554'), ('9543', '4552'), ('9544', '9547'), ('9544', '4552'), ('9544', '8553'), ('9545', '4552'), ('9545', '8553'), ('9545', '9547'), ('9546', '8551'), ('9546', '9547'), ('9546', '3551'), ('9546', '4549'), ('9547', '4549'), ('9549', '3551'), ('9549', '4546'), ('…	57	58	FAB-HEAVY_5esv_V-n1	FAB-LIGHT_5esv_V-n1	[('1549', '1554'), ('1549', '1556'), ('1549', '1557'), ('1550', '1554'), ('1550', '1556'), ('1551', '1551'), ('1551', '2549'), ('1552', '1551'), ('1552', '1552'), ('1553', '1550'), ('1553', '1551'), ('2545', '1549'), ('2547', '1549'), ('2547', '1551'), ('2551', '2547'), ('2553', '1557'), ('2553', '2547'), ('6551', '7545'), ('6551', '2553'), ('6551', '2554'), ('6553', '6553'), ('6553', '6555'), ('…	99	100	FAB-HEAVY_5esv_C1-n2	FAB-LIGHT_5esv_C1-n2
8DP3_H_L	1.91	X-RAY DIFFRACTION	34	37	[('8558', '4552'), ('9542', '4552'), ('9543', '4552'), ('9543', '4553'), ('9544', '8553'), ('9544', '8554'), ('9545', '3551'), ('9545', '4549'), ('9546', '3551'), ('9546', '4549'), ('9546', '8551'), ('9547', '4549'), ('9547', '5551'), ('9548', '5551'), ('9549', '4546'), ('9549', '4547'), ('9549', '3551'), ('9550', '4546'), ('3553', '3553'), ('3553', '8549'), ('4545', '8549'), ('4546', '8549'), ('…	64	60	FAB-HEAVY_5esv_V-n1	FAB-LIGHT_5esv_V-n1	[('1549', '1554'), ('1549', '1557'), ('1549', '1556'), ('1549', '2543'), ('1550', '1554'), ('1551', '1551'), ('1551', '2549'), ('1552', '1551'), ('1556', '1550'), ('1556', '1549'), ('1557', '1549'), ('1557', '1551'), ('2542', '1549'), ('2547', '1551'), ('2547', '1549'), ('2547', '2551'), ('2551', '2547'), ('2553', '1557'), ('2553', '2547'), ('2553', '7551'), ('6551', '7545'), ('6551', '2553'), ('…	96	99	FAB-HEAVY_5esv_C1-n2	FAB-LIGHT_5esv_C1-n2
8DS5_C_B	1.93	X-RAY DIFFRACTION	31	33	[('8555', '4549'), ('8555', '4552'), ('8556', '3551'), ('8556', '3549'), ('8556', '4549'), ('8556', '4552'), ('9546', '3551'), ('9546', '8551'), ('9546', '9547'), ('9546', '4549'), ('9546', '9549'), ('9547', '4549'), ('9549', '4547'), ('9549', '3551'), ('9550', '4546'), ('9551', '4546'), ('3553', '3553'), ('3553', '8549'), ('4546', '8549'), ('4547', '9549'), ('4547', '4547'), ('4547', '8549'), ('…	52	68	FAB-HEAVY_5esv_V-n1	FAB-LIGHT_5esv_V-n1	[('1549', '1554'), ('1549', '1557'), ('1550', '1554'), ('1550', '1556'), ('1551', '1551'), ('1551', '2549'), ('1552', '1551'), ('2547', '1549'), ('2547', '2551'), ('2547', '1551'), ('2551', '2547'), ('2553', '1557'), ('2553', '2547'), ('2553', '7551'), ('6551', '6558'), ('6551', '2553'), ('6551', '7545'), ('6551', '2554'), ('6553', '6553'), ('6553', '6555'), ('6553', '7547'), ('6553', '2551'), ('…	98	100	FAB-HEAVY_5esv_C1-n2	FAB-LIGHT_5esv_C1-n2
5VKD_H_L	1.75	X-RAY DIFFRACTION	41	37	[('8555', '3547'), ('8561', '4552'), ('8561', '4553'), ('9542', '4553'), ('9543', '4553'), ('9543', '8551'), ('9543', '3547'), ('9543', '8553'), ('9543', '4552'), ('9543', '3551'), ('9544', '4552'), ('9544', '4549'), ('9545', '3551'), ('9545', '4552'), ('9546', '3551'), ('9546', '9547'), ('9546', '4549'), ('9547', '4549'), ('9547', '5551'), ('9548', '5551'), ('9549', '4546'), ('9549', '4547'), ('…	63	61	FAB-HEAVY_5esv_V-n1	FAB-LIGHT_5esv_V-n1	[('1549', '1554'), ('1549', '1556'), ('1549', '1557'), ('1549', '2543'), ('1550', '1554'), ('1551', '1551'), ('1551', '2549'), ('1552', '1551'), ('1554', '1550'), ('1556', '1550'), ('2541', '1549'), ('2547', '1549'), ('2547', '1551'), ('2551', '2547'), ('2553', '1557'), ('2553', '2547'), ('6551', '6558'), ('6551', '7541'), ('6551', '7545'), ('6551', '2553'), ('6551', '2554'), ('6552', '6555'), ('…	96	99	FAB-HEAVY_5esv_C1-n2	FAB-LIGHT_5esv_C1-n2
6B0G_D_C	1.9	X-RAY DIFFRACTION	32	41	[('8560', '8553'), ('8560', '3547'), ('9544', '4549'), ('9544', '4553'), ('9544', '4552'), ('9544', '3547'), ('9545', '4549'), ('9546', '3551'), ('9546', '8551'), ('9546', '9549'), ('9546', '4549'), ('9547', '4549'), ('9549', '4547'), ('9549', '3551'), ('9550', '4546'), ('9551', '4546'), ('3551', '9549'), ('3553', '3553'), ('3553', '8549'), ('4545', '8549'), ('4546', '8549'), ('4547', '9549'), ('…	48	56	FAB-HEAVY_5esv_V-n1	FAB-LIGHT_5esv_V-n1	[('1549', '1554'), ('1549', '1556'), ('1549', '1557'), ('1550', '1554'), ('1550', '1556'), ('1551', '1551'), ('1552', '1551'), ('1556', '1550'), ('1556', '9551'), ('1556', '9552'), ('1556', '1549'), ('2540', '1549'), ('2540', '1551'), ('2541', '1549'), ('2542', '1549'), ('2547', '1551'), ('2547', '1549'), ('2551', '2547'), ('2553', '1557'), ('2553', '2547'), ('6551', '6558'), ('6551', '7545'), ('…	97	100	FAB-HEAVY_5esv_C1-n2	FAB-LIGHT_5esv_C1-n2
7VTJ_H_L	2	X-RAY DIFFRACTION	32	37	[('8557', '4552'), ('9544', '3549'), ('9544', '9547'), ('9544', '3551'), ('9545', '3551'), ('9545', '3549'), ('9545', '4549'), ('9546', '3551'), ('9546', '4549'), ('9547', '4549'), ('9548', '5552'), ('9549', '4547'), ('9549', '3551'), ('9550', '4546'), ('9551', '4546'), ('3551', '9549'), ('3553', '3553'), ('4547', '9549'), ('4547', '4547'), ('4547', '8549'), ('4547', '3553'), ('4549', '9549'), ('…	46	40	FAB-HEAVY_5esv_V-n1	FAB-LIGHT_5esv_V-n1	[('1549', '1554'), ('1549', '1557'), ('1549', '2543'), ('1550', '1556'), ('1550', '1554'), ('1551', '1551'), ('1552', '1552'), ('1554', '1552'), ('1554', '9553'), ('1557', '9550'), ('1557', '1550'), ('2547', '1551'), ('2547', '1549'), ('2548', '1551'), ('2549', '1551'), ('2551', '7549'), ('2551', '2547'), ('2553', '1557'), ('2553', '2547'), ('6551', '7540'), ('6552', '7545'), ('6553', '2551'), ('…	66	33	FAB-HEAVY_5esv_C1-n2	FAB-LIGHT_5esv_C1-n2
5V6M_H_L	1.9	X-RAY DIFFRACTION	22	34	[('9550', '4546'), ('3551', '9549'), ('3553', '3553'), ('3553', '8549'), ('4545', '8549'), ('4546', '8549'), ('4547', '9549'), ('4547', '4547'), ('4547', '8549'), ('4549', '9547'), ('4549', '9546'), ('4549', '9549'), ('5549', '8556'), ('5551', '9545'), ('5552', '9545'), ('8549', '4546'), ('8554', '3551'), ('8554', '8551'), ('9547', '4549'), ('9549', '4546'), ('9549', '4547'), ('9549', '3551')]	54	48	FAB-HEAVY_5esv_V-n1	FAB-LIGHT_5esv_V-n1	[('1548', '1556'), ('1549', '1554'), ('1549', '1556'), ('1549', '1557'), ('1550', '1554'), ('1551', '1551'), ('1551', '2549'), ('1552', '1551'), ('2545', '1549'), ('2547', '1551'), ('2547', '1549'), ('2548', '1551'), ('2551', '2547'), ('2553', '1557'), ('2553', '2547'), ('6551', '2554'), ('6551', '7545'), ('6551', '2553'), ('6553', '6553'), ('6553', '6555'), ('6553', '2551'), ('6553', '7547'), ('…	97	100	FAB-HEAVY_5esv_C1-n2	FAB-LIGHT_5esv_C1-n2
6BQB_H_L	1.77	X-RAY DIFFRACTION	34	32	[('9545', '4552'), ('9547', '3551'), ('9549', '4546'), ('9549', '4547'), ('9549', '9549'), ('9549', '3551'), ('9550', '4546'), ('3549', '9547'), ('3553', '8549'), ('3553', '3553'), ('4546', '8549'), ('4547', '4547'), ('4547', '8549'), ('4547', '9549'), ('4549', '9547'), ('4549', '9548'), ('4549', '9545'), ('4549', '9546'), ('4552', '9545'), ('4554', '9545'), ('5549', '9545'), ('5549', '9546'), ('…	65	61	FAB-HEAVY_5esv_V-n1	FAB-LIGHT_5esv_V-n1	[('1549', '1554'), ('1549', '1557'), ('1549', '1556'), ('1550', '1554'), ('1551', '1551'), ('1551', '2549'), ('1552', '1551'), ('2547', '1551'), ('2547', '1549'), ('2551', '2547'), ('2553', '1557'), ('2553', '2547'), ('6551', '6558'), ('6551', '2554'), ('6551', '7545'), ('6551', '2553'), ('6553', '6553'), ('6553', '6555'), ('6553', '7547'), ('6553', '7545'), ('6553', '7546'), ('6553', '2551'), ('…	98	100	FAB-HEAVY_5esv_C1-n2	FAB-LIGHT_5esv_C1-n2
7NEH_H_L	1.77	X-RAY DIFFRACTION	26	32	[('8555', '3547'), ('8556', '8554'), ('8556', '8553'), ('9544', '8551'), ('9544', '8553'), ('9544', '3551'), ('9545', '3551'), ('9545', '8553'), ('9545', '4552'), ('9546', '3551'), ('9546', '8551'), ('9546', '4549'), ('9547', '5551'), ('9549', '4546'), ('9549', '4547'), ('9550', '4546'), ('3553', '3553'), ('4547', '9549'), ('4547', '4547'), ('4549', '9547'), ('4549', '9546'), ('8549', '4546'), ('…	63	57	FAB-HEAVY_5esv_V-n1	FAB-LIGHT_5esv_V-n1	[('1549', '1554'), ('1549', '1556'), ('1549', '1557'), ('1550', '1554'), ('1551', '1551'), ('1551', '2549'), ('1552', '1551'), ('1556', '9551'), ('2547', '1551'), ('2547', '1549'), ('2551', '2547'), ('2553', '1557'), ('2553', '2547'), ('6551', '6558'), ('6551', '7545'), ('6551', '2553'), ('6551', '2554'), ('6553', '6553'), ('6553', '6555'), ('6553', '7545'), ('6553', '7546'), ('6553', '7547'), ('…	96	100	FAB-HEAVY_5esv_C1-n2	FAB-LIGHT_5esv_C1-n2
4TSB_H_L	1.95	X-RAY DIFFRACTION	34	36	[('9545', '3551'), ('9545', '3549'), ('9546', '3551'), ('9546', '8551'), ('9546', '9549'), ('9546', '9547'), ('9546', '4549'), ('9547', '4549'), ('9549', '4547'), ('9550', '4546'), ('3551', '9549'), ('3553', '3553'), ('3553', '8549'), ('4545', '8549'), ('4546', '8549'), ('4547', '9549'), ('4547', '4547'), ('4547', '8549'), ('4549', '9547'), ('4549', '9546'), ('4549', '9549'), ('5549', '9545'), ('…	66	42	FAB-HEAVY_5esv_V-n1	FAB-LIGHT_5esv_V-n1	[('1548', '1556'), ('1549', '1554'), ('1549', '1556'), ('1549', '1557'), ('1550', '1556'), ('1550', '1554'), ('1551', '1551'), ('1552', '1551'), ('2547', '1551'), ('2551', '7549'), ('2553', '1557'), ('2553', '2547'), ('2553', '2545'), ('2554', '2545'), ('6551', '2553'), ('6551', '7539'), ('6551', '7545'), ('6553', '7547'), ('6553', '2551'), ('6553', '7546'), ('6553', '2552'), ('6554', '6556'), ('…	99	38	FAB-HEAVY_5esv_C1-n2	FAB-LIGHT_5esv_C1-n2
7KMI_A_B	1.73	X-RAY DIFFRACTION	37	36	[('9543', '3547'), ('9544', '8553'), ('9544', '8551'), ('9545', '3551'), ('9545', '3549'), ('9545', '8553'), ('9545', '4549'), ('9546', '3551'), ('9546', '8551'), ('9546', '9549'), ('9546', '4549'), ('9546', '9547'), ('9547', '4549'), ('9547', '5551'), ('9549', '4546'), ('9549', '4547'), ('9549', '3551'), ('9550', '4546'), ('3551', '9549'), ('3553', '3553'), ('3553', '8549'), ('4545', '8549'), ('…	66	55	FAB-HEAVY_5esv_V-n1	FAB-LIGHT_5esv_V-n1	[('1549', '1554'), ('1549', '1557'), ('1550', '1554'), ('1551', '1551'), ('1551', '2549'), ('1552', '1551'), ('1552', '1552'), ('1554', '1552'), ('1554', '9552'), ('2543', '9550'), ('2545', '1549'), ('2547', '1551'), ('2547', '1549'), ('2551', '2547'), ('2553', '1557'), ('2553', '2547'), ('6551', '2554'), ('6551', '7545'), ('6551', '2553'), ('6553', '6553'), ('6553', '6555'), ('6553', '7547'), ('…	93	94	FAB-HEAVY_5esv_C1-n2	FAB-LIGHT_5esv_C1-n2
5U3N_H_L	2	X-RAY DIFFRACTION	43	38	[('8558', '3547'), ('9535', '3546'), ('9535', '6553'), ('9535', '3545'), ('9538', '3545'), ('9538', '3547'), ('9541', '3547'), ('9542', '3547'), ('9543', '3549'), ('9543', '8553'), ('9543', '3547'), ('9543', '4553'), ('9544', '8553'), ('9544', '9547'), ('9544', '3549'), ('9544', '8551'), ('9545', '4552'), ('9545', '3551'), ('9545', '3549'), ('9545', '4549'), ('9546', '3551'), ('9546', '4549'), ('…	51	56	FAB-HEAVY_5esv_V-n1	FAB-LIGHT_5esv_V-n1	[('1548', '1556'), ('1549', '1554'), ('1549', '1556'), ('1549', '1557'), ('1550', '1554'), ('1551', '1551'), ('1551', '2549'), ('1552', '1551'), ('1556', '1550'), ('1556', '1549'), ('1557', '1549'), ('1557', '1551'), ('2541', '1549'), ('2542', '1547'), ('2542', '1549'), ('2547', '1551'), ('2547', '1549'), ('2551', '2547'), ('2553', '1557'), ('2553', '2547'), ('6551', '6558'), ('6551', '7545'), ('…	98	100	FAB-HEAVY_5esv_C1-n2	FAB-LIGHT_5esv_C1-n2
5OCX_H_L	1.75	X-RAY DIFFRACTION	36	38	[('8557', '3547'), ('8558', '4553'), ('8558', '3547'), ('8559', '9547'), ('8559', '8553'), ('8559', '3549'), ('9545', '4552'), ('9545', '3551'), ('9545', '4553'), ('9546', '3551'), ('9546', '9547'), ('9546', '9549'), ('9546', '4549'), ('9547', '4549'), ('9549', '4547'), ('9549', '9549'), ('9549', '3551'), ('9550', '4546'), ('3551', '9549'), ('3553', '3553'), ('3553', '8549'), ('4545', '8549'), ('…	43	40	FAB-HEAVY_5esv_V-n1	FAB-LIGHT_5esv_V-n1	[('1549', '1554'), ('1549', '1557'), ('1549', '1556'), ('1550', '1554'), ('1551', '1551'), ('1551', '2549'), ('1551', '2551'), ('1552', '1551'), ('1552', '1552'), ('1553', '1551'), ('1554', '1552'), ('2547', '1551'), ('2547', '1549'), ('2551', '2547'), ('2553', '1557'), ('6551', '6558'), ('6551', '7545'), ('6551', '2554'), ('6551', '2553'), ('6552', '6555'), ('6553', '2551'), ('6553', '7547'), ('…	63	60	FAB-HEAVY_5esv_C1-n2	FAB-LIGHT_5esv_C1-n2
2V17_H_L	1.65	X-RAY DIFFRACTION	33	40	[('8554', '4549'), ('8554', '5551'), ('8554', '4552'), ('8557', '4552'), ('8557', '8553'), ('9544', '8553'), ('9544', '9547'), ('9544', '8551'), ('9545', '3551'), ('9545', '4552'), ('9545', '8553'), ('9545', '4549'), ('9546', '3551'), ('9546', '8551'), ('9546', '9549'), ('9546', '9547'), ('9546', '4549'), ('9547', '4549'), ('9547', '5551'), ('9549', '4546'), ('9549', '4547'), ('9549', '3551'), ('…	57	58	FAB-HEAVY_5esv_V-n1	FAB-LIGHT_5esv_V-n1	[('1549', '1554'), ('1549', '1556'), ('1549', '1557'), ('1549', '2543'), ('1550', '1556'), ('1550', '1554'), ('1551', '1551'), ('1551', '2551'), ('1552', '1551'), ('2547', '1549'), ('2547', '1551'), ('2551', '2547'), ('2553', '1557'), ('2553', '2547'), ('6551', '2553'), ('6551', '2554'), ('6551', '7545'), ('6552', '6555'), ('6553', '2551'), ('6553', '6553'), ('6553', '6555'), ('6553', '7547'), ('…	64	59	FAB-HEAVY_5esv_C1-n2	FAB-LIGHT_5esv_C1-n2
5OCK_H_L	1.6	X-RAY DIFFRACTION	34	35	[('8557', '3547'), ('8558', '4553'), ('8558', '3547'), ('8559', '9547'), ('8559', '8553'), ('8559', '3549'), ('9545', '4552'), ('9545', '3551'), ('9545', '4553'), ('9546', '3551'), ('9546', '9547'), ('9546', '9549'), ('9546', '4549'), ('9547', '4549'), ('9549', '4547'), ('9549', '3551'), ('9550', '4546'), ('3551', '9549'), ('3553', '3553'), ('3553', '8549'), ('4545', '8549'), ('4546', '8549'), ('…	43	40	FAB-HEAVY_5esv_V-n1	FAB-LIGHT_5esv_V-n1	[('1549', '1554'), ('1549', '1557'), ('1550', '1554'), ('1551', '1551'), ('1551', '2551'), ('1552', '1551'), ('1552', '1552'), ('1553', '1551'), ('1554', '1552'), ('2547', '1551'), ('2547', '1549'), ('2551', '2547'), ('2553', '1557'), ('6551', '6558'), ('6551', '7545'), ('6551', '2554'), ('6551', '2553'), ('6552', '6555'), ('6553', '2551'), ('6553', '7547'), ('6553', '6553'), ('6553', '6555'), ('…	64	60	FAB-HEAVY_5esv_C1-n2	FAB-LIGHT_5esv_C1-n2
7KMH_A_B	1.72	X-RAY DIFFRACTION	26	33	[('8555', '8553'), ('8555', '8554'), ('9547', '3551'), ('9547', '4549'), ('9547', '3549'), ('9549', '3551'), ('9549', '4547'), ('9550', '4546'), ('3551', '9549'), ('3553', '3553'), ('3553', '8549'), ('4545', '8549'), ('4546', '8549'), ('4547', '9549'), ('4547', '4547'), ('4547', '8549'), ('4549', '9547'), ('4549', '9546'), ('4554', '9545'), ('5549', '9545'), ('8549', '4546'), ('8549', '3553'), ('…	65	55	FAB-HEAVY_5esv_V-n1	FAB-LIGHT_5esv_V-n1	[('1549', '1554'), ('1549', '1557'), ('1550', '1554'), ('1551', '1551'), ('1551', '2549'), ('1552', '1551'), ('1552', '1552'), ('1553', '1551'), ('1554', '9552'), ('2543', '9550'), ('2545', '1549'), ('2547', '1551'), ('2547', '1549'), ('2551', '2547'), ('2553', '2547'), ('6551', '7545'), ('6551', '2553'), ('6551', '2554'), ('6553', '6553'), ('6553', '7547'), ('6553', '6555'), ('6553', '7545'), ('…	94	95	FAB-HEAVY_5esv_C1-n2	FAB-LIGHT_5esv_C1-n2
6DB6_H_L	1.98	X-RAY DIFFRACTION	37	39	[('9542', '5549'), ('9542', '4552'), ('9543', '4553'), ('9543', '4552'), ('9543', '5551'), ('9544', '3549'), ('9544', '4553'), ('9544', '4552'), ('9544', '4549'), ('9545', '3551'), ('9545', '3549'), ('9546', '3551'), ('9546', '4549'), ('9549', '4546'), ('9549', '4547'), ('9550', '4546'), ('3549', '9547'), ('3551', '9549'), ('3553', '3553'), ('3553', '8549'), ('4545', '8549'), ('4546', '8549'), ('…	50	43	FAB-HEAVY_5esv_V-n1	FAB-LIGHT_5esv_V-n1	[('1547', '2545'), ('1548', '1556'), ('1549', '2545'), ('1549', '1554'), ('1549', '1557'), ('1550', '1556'), ('1550', '1554'), ('1551', '1551'), ('1552', '1551'), ('2547', '1551'), ('2551', '7549'), ('2553', '1557'), ('2553', '2547'), ('2553', '2545'), ('6551', '2554'), ('6551', '7539'), ('6551', '2553'), ('6551', '7545'), ('6553', '7546'), ('6553', '2551'), ('6553', '2552'), ('6553', '7545'), ('…	98	36	FAB-HEAVY_5esv_C1-n2	FAB-LIGHT_5esv_C1-n2
2R8S_H_L	1.95	X-RAY DIFFRACTION	37	29	[('8558', '8553'), ('8559', '8553'), ('8559', '3547'), ('9544', '8553'), ('9544', '4552'), ('9544', '8551'), ('9545', '3551'), ('9545', '3549'), ('9545', '8551'), ('9546', '3551'), ('9546', '8551'), ('9546', '9547'), ('9546', '4549'), ('9547', '5551'), ('9547', '4549'), ('9548', '5551'), ('9549', '3551'), ('9549', '4546'), ('9549', '4547'), ('9550', '4546'), ('3553', '3553'), ('3553', '8549'), ('…	64	61	FAB-HEAVY_5esv_V-n1	FAB-LIGHT_5esv_V-n1	[('1549', '1554'), ('1549', '1557'), ('1550', '1554'), ('1551', '1551'), ('1551', '2549'), ('1552', '1551'), ('2547', '1551'), ('2547', '1549'), ('2551', '2547'), ('2553', '2547'), ('2553', '1557'), ('6551', '7545'), ('6551', '2553'), ('6551', '2554'), ('6553', '6553'), ('6553', '7547'), ('6553', '6555'), ('6553', '7545'), ('6553', '7546'), ('6553', '2551'), ('6554', '6553'), ('6554', '6554'), ('…	99	100	FAB-HEAVY_5esv_C1-n2	FAB-LIGHT_5esv_C1-n2
6WFY_H_L	1.23	X-RAY DIFFRACTION	36	35	[('9541', '3547'), ('9543', '4552'), ('9543', '3549'), ('9543', '3547'), ('9543', '4553'), ('9543', '5549'), ('9544', '3549'), ('9544', '9547'), ('9544', '3546'), ('9545', '3551'), ('9545', '3549'), ('9546', '3551'), ('9546', '8551'), ('9546', '9549'), ('9546', '4549'), ('9547', '4549'), ('9549', '3551'), ('9549', '4547'), ('9550', '4546'), ('3549', '9547'), ('3553', '3553'), ('3553', '8549'), ('…	55	45	FAB-HEAVY_5esv_V-n1	FAB-LIGHT_5esv_V-n1	[('1549', '1554'), ('1549', '1556'), ('1549', '1557'), ('1550', '1556'), ('1550', '1554'), ('1551', '1551'), ('1552', '1551'), ('1557', '1549'), ('2547', '1549'), ('2547', '1551'), ('2551', '7549'), ('2553', '1557'), ('2553', '2547'), ('2553', '7551'), ('2554', '2545'), ('6551', '6556'), ('6551', '7545'), ('6551', '6557'), ('6551', '7539'), ('6553', '7547'), ('6553', '7546'), ('6553', '2551'), ('…	96	37	FAB-HEAVY_5esv_C1-n2	FAB-LIGHT_5esv_C1-n2
4ONF_H_L	2	X-RAY DIFFRACTION	36	39	[('8554', '4549'), ('9543', '4549'), ('9543', '4552'), ('9543', '4553'), ('9544', '3547'), ('9545', '3549'), ('9545', '4552'), ('9545', '4549'), ('9546', '4549'), ('9546', '8551'), ('9546', '9547'), ('9547', '4549'), ('9549', '4547'), ('9549', '3551'), ('9549', '9549'), ('9550', '4546'), ('9551', '4546'), ('3549', '9547'), ('3551', '9549'), ('3551', '9547'), ('3553', '3553'), ('3553', '8549'), ('…	60	50	FAB-HEAVY_5esv_V-n1	FAB-LIGHT_5esv_V-n1	[('1549', '1554'), ('1549', '1556'), ('1549', '1557'), ('1549', '2543'), ('1550', '1554'), ('1550', '1556'), ('1551', '1551'), ('1551', '2551'), ('1551', '2549'), ('1552', '1551'), ('1552', '1552'), ('1553', '1551'), ('2547', '1551'), ('2547', '1549'), ('2551', '2547'), ('2553', '1557'), ('2553', '2547'), ('6551', '6558'), ('6551', '7545'), ('6551', '2554'), ('6551', '2553'), ('6553', '2551'), ('…	69	61	FAB-HEAVY_5esv_C1-n2	FAB-LIGHT_5esv_C1-n2
7BXV_H_L	1.75	X-RAY DIFFRACTION	32	41	[('8556', '4552'), ('8556', '4553'), ('8556', '3547'), ('9544', '3549'), ('9544', '8553'), ('9544', '3547'), ('9544', '9547'), ('9545', '4552'), ('9545', '3551'), ('9545', '3549'), ('9545', '4549'), ('9545', '5551'), ('9546', '3551'), ('9546', '9547'), ('9546', '4549'), ('9547', '5551'), ('9549', '4546'), ('9549', '4547'), ('9549', '3551'), ('9550', '4546'), ('3549', '9547'), ('3553', '3553'), ('…	48	57	FAB-HEAVY_5esv_V-n1	FAB-LIGHT_5esv_V-n1	[('1549', '1554'), ('1549', '1556'), ('1549', '1557'), ('1549', '2543'), ('1550', '1554'), ('1550', '1556'), ('1551', '1551'), ('1551', '2549'), ('1551', '2551'), ('1552', '1551'), ('1552', '1552'), ('1553', '1551'), ('1554', '1552'), ('2547', '1551'), ('2547', '1549'), ('2547', '2551'), ('2548', '2551'), ('2551', '2547'), ('2553', '1557'), ('2553', '2547'), ('6551', '7545'), ('6551', '2553'), ('…	65	60	FAB-HEAVY_5esv_C1-n2	FAB-LIGHT_5esv_C1-n2
4AL8_H_L	1.66	X-RAY DIFFRACTION	33	43	[('8555', '8553'), ('9544', '4552'), ('9544', '8553'), ('9544', '4553'), ('9545', '3551'), ('9545', '8551'), ('9545', '8553'), ('9546', '3551'), ('9546', '8551'), ('9546', '9547'), ('9546', '9549'), ('9547', '4549'), ('9549', '3551'), ('9549', '4547'), ('9550', '4546'), ('9551', '4546'), ('3547', '9545'), ('3549', '9547'), ('3551', '9549'), ('3553', '3553'), ('4547', '9549'), ('4547', '8549'), ('…	44	56	FAB-HEAVY_5esv_V-n1	FAB-LIGHT_5esv_V-n1	[('1549', '2543'), ('1549', '1554'), ('1549', '1557'), ('1550', '1554'), ('1550', '1556'), ('1551', '1551'), ('1551', '2551'), ('1551', '2549'), ('1552', '1551'), ('1552', '1552'), ('1553', '1551'), ('1554', '1552'), ('2547', '1549'), ('2547', '1551'), ('2551', '2547'), ('2553', '1557'), ('2553', '2547'), ('6547', '7540'), ('6548', '7540'), ('6551', '6558'), ('6551', '7545'), ('6551', '2554'), ('…	65	60	FAB-HEAVY_5esv_C1-n2	FAB-LIGHT_5esv_C1-n2
5UCB_H_L	1.52	X-RAY DIFFRACTION	36	42	[('9546', '3551'), ('9546', '4549'), ('9547', '5551'), ('9548', '5551'), ('9549', '4546'), ('9549', '4547'), ('9549', '3551'), ('9550', '4546'), ('3549', '9547'), ('3551', '9549'), ('3553', '3553'), ('3553', '8549'), ('4545', '8549'), ('4546', '8549'), ('4547', '9549'), ('4547', '4547'), ('4547', '8549'), ('4549', '9547'), ('4549', '9546'), ('4549', '9549'), ('4552', '9547'), ('5549', '9545'), ('…	66	57	FAB-HEAVY_5esv_V-n1	FAB-LIGHT_5esv_V-n1	[('1549', '1554'), ('1549', '1556'), ('1549', '1557'), ('1550', '1554'), ('1550', '1556'), ('1551', '1551'), ('1551', '2549'), ('1552', '1551'), ('1556', '1550'), ('1556', '9551'), ('1556', '9552'), ('1556', '1549'), ('1556', '9550'), ('2540', '1549'), ('2540', '1551'), ('2541', '1549'), ('2542', '1549'), ('2547', '2551'), ('2547', '1551'), ('2551', '2547'), ('2553', '1557'), ('2553', '2547'), ('…	94	100	FAB-HEAVY_5esv_C1-n2	FAB-LIGHT_5esv_C1-n2
8IVX_H_L	1.9	X-RAY DIFFRACTION	34	39	[('9543', '8553'), ('9543', '9547'), ('9543', '9546'), ('9543', '8556'), ('9544', '9547'), ('9545', '3551'), ('9545', '4549'), ('9545', '4552'), ('9546', '3551'), ('9546', '8551'), ('9546', '9549'), ('9546', '4549'), ('9547', '4549'), ('9547', '5551'), ('9548', '5551'), ('9549', '4546'), ('9549', '4547'), ('9549', '3551'), ('9550', '4546'), ('9551', '4546'), ('3549', '9547'), ('3553', '3553'), ('…	47	57	FAB-HEAVY_5esv_V-n1	FAB-LIGHT_5esv_V-n1	[('1549', '2543'), ('1549', '1554'), ('1549', '1556'), ('1549', '1557'), ('1550', '1554'), ('1550', '1556'), ('1551', '1551'), ('1551', '2549'), ('1551', '2551'), ('1552', '1551'), ('1552', '1552'), ('1553', '1551'), ('1554', '1552'), ('2547', '1551'), ('2547', '1549'), ('2551', '2547'), ('2553', '1557'), ('2553', '2547'), ('6551', '6558'), ('6551', '7545'), ('6551', '2553'), ('6551', '2554'), ('…	68	60	FAB-HEAVY_5esv_C1-n2	FAB-LIGHT_5esv_C1-n2
6PDU_H_L	1.95	X-RAY DIFFRACTION	24	41	[('9547', '5551'), ('9547', '4549'), ('9549', '4546'), ('9549', '4547'), ('9549', '4549'), ('9549', '3551'), ('9550', '4546'), ('3553', '3553'), ('3553', '8549'), ('4545', '8549'), ('4546', '8549'), ('4547', '9549'), ('4547', '4547'), ('4547', '8549'), ('4549', '9547'), ('4549', '9546'), ('8549', '4546'), ('8549', '3553'), ('8549', '4545'), ('8553', '3551'), ('8553', '9549'), ('8553', '9547'), ('…	62	57	FAB-HEAVY_5esv_V-n1	FAB-LIGHT_5esv_V-n1	[('1549', '1554'), ('1549', '1557'), ('1550', '1554'), ('1550', '1556'), ('1551', '1551'), ('1551', '2549'), ('1552', '1551'), ('1556', '1550'), ('1556', '9551'), ('1556', '1549'), ('1557', '1549'), ('1557', '1550'), ('1557', '1551'), ('2541', '1549'), ('2542', '1549'), ('2547', '1551'), ('2547', '1549'), ('2547', '2551'), ('2551', '2547'), ('2553', '1557'), ('2553', '2547'), ('6551', '7545'), ('…	99	100	FAB-HEAVY_5esv_C1-n2	FAB-LIGHT_5esv_C1-n2
7OX3_A_B	1.7	X-RAY DIFFRACTION	36	34	[('8553', '9547'), ('9543', '4553'), ('9543', '3549'), ('9543', '3547'), ('9543', '8553'), ('9544', '3549'), ('9544', '8553'), ('9544', '9547'), ('9544', '8551'), ('9545', '3549'), ('9545', '4552'), ('9545', '3551'), ('9545', '8551'), ('9545', '4553'), ('9545', '4549'), ('9546', '3551'), ('9546', '9549'), ('9546', '4549'), ('9549', '3551'), ('9549', '4547'), ('9550', '4546'), ('9551', '4546'), ('…	44	42	FAB-HEAVY_5esv_V-n1	FAB-LIGHT_5esv_V-n1	[('1549', '1554'), ('1549', '1556'), ('1549', '1557'), ('1550', '1554'), ('1550', '1556'), ('1551', '1551'), ('1551', '2549'), ('1552', '1551'), ('1552', '1552'), ('2547', '1551'), ('2547', '1549'), ('2551', '7549'), ('2553', '1557'), ('2553', '2547'), ('6551', '2554'), ('6551', '7539'), ('6551', '2553'), ('6551', '7545'), ('6553', '7547'), ('6553', '7546'), ('6553', '2551'), ('6553', '2552'), ('…	98	37	FAB-HEAVY_5esv_C1-n2	FAB-LIGHT_5esv_C1-n2
1U8I_B_A	2	X-RAY DIFFRACTION	45	35	[('9541', '4553'), ('9541', '4552'), ('9542', '4552'), ('9543', '8553'), ('9544', '4553'), ('9544', '8553'), ('9544', '3547'), ('9544', '3548'), ('9544', '3549'), ('9544', '4552'), ('9545', '3551'), ('9545', '3549'), ('9545', '4549'), ('9545', '4552'), ('9545', '8553'), ('9546', '3551'), ('9546', '8551'), ('9547', '4549'), ('9547', '5551'), ('9549', '3551'), ('9549', '4547'), ('9549', '9549'), ('…	39	56	FAB-HEAVY_5esv_V-n1	FAB-LIGHT_5esv_V-n1	[('1548', '1556'), ('1549', '1554'), ('1549', '1557'), ('1550', '1554'), ('1551', '1551'), ('1551', '2549'), ('1552', '1551'), ('1553', '1551'), ('2545', '1549'), ('2547', '1551'), ('2547', '1549'), ('2547', '2551'), ('2551', '2547'), ('2553', '1557'), ('2553', '2547'), ('6551', '6558'), ('6551', '7545'), ('6551', '2553'), ('6551', '2554'), ('6553', '6553'), ('6553', '7547'), ('6553', '6555'), ('…	96	98	FAB-HEAVY_5esv_C1-n2	FAB-LIGHT_5esv_C1-n2
3NPS_B_C	1.5	X-RAY DIFFRACTION	41	36	[('8559', '4552'), ('9540', '4553'), ('9540', '3547'), ('9540', '9547'), ('9543', '8551'), ('9543', '9547'), ('9544', '3549'), ('9544', '3551'), ('9544', '8551'), ('9544', '9547'), ('9545', '4553'), ('9545', '3551'), ('9545', '4552'), ('9546', '3551'), ('9546', '8551'), ('9546', '9549'), ('9546', '4549'), ('9549', '4546'), ('9549', '4547'), ('9549', '3551'), ('9550', '4546'), ('3551', '9549'), ('…	46	49	FAB-HEAVY_5esv_V-n1	FAB-LIGHT_5esv_V-n1	[('1549', '1554'), ('1549', '1556'), ('1549', '1557'), ('1549', '2543'), ('1550', '1554'), ('1550', '1556'), ('1551', '1551'), ('1552', '1551'), ('2545', '1549'), ('2547', '1551'), ('2547', '1549'), ('2547', '2551'), ('2548', '1551'), ('2551', '1557'), ('2551', '2547'), ('2553', '1557'), ('2553', '2547'), ('2553', '2545'), ('6551', '7545'), ('6551', '2553'), ('6551', '2554'), ('6553', '6553'), ('…	96	100	FAB-HEAVY_5esv_C1-n2	FAB-LIGHT_5esv_C1-n2
8IB1_B_A	1.95	X-RAY DIFFRACTION	40	39	[('8549', '4546'), ('8549', '4547'), ('8549', '3553'), ('8549', '4545'), ('8556', '8556'), ('9543', '3547'), ('9543', '4553'), ('9543', '3549'), ('9543', '8553'), ('9543', '3551'), ('9543', '8551'), ('9544', '4552'), ('9544', '4553'), ('9544', '4549'), ('9545', '3551'), ('9545', '3549'), ('9546', '3551'), ('9546', '8551'), ('9546', '9547'), ('9546', '9549'), ('9546', '4549'), ('9547', '4549'), ('…	42	61	FAB-HEAVY_5esv_V-n1	FAB-LIGHT_5esv_V-n1	[('1549', '1554'), ('1549', '1556'), ('1549', '1557'), ('1550', '1554'), ('1550', '1556'), ('1551', '1551'), ('1551', '2549'), ('1552', '1551'), ('1555', '9551'), ('2545', '1549'), ('2547', '1551'), ('2547', '1549'), ('2547', '2551'), ('2548', '1551'), ('2551', '2547'), ('2553', '1557'), ('2553', '2547'), ('6551', '6558'), ('6551', '7541'), ('6551', '7545'), ('6551', '2553'), ('6551', '2554'), ('…	98	100	FAB-HEAVY_5esv_C1-n2	FAB-LIGHT_5esv_C1-n2
5VPG_D_C	1.95	X-RAY DIFFRACTION	36	38	[('8557', '8554'), ('8557', '3547'), ('9542', '4553'), ('9542', '3547'), ('9544', '4553'), ('9544', '5549'), ('9545', '4552'), ('9546', '4552'), ('9546', '5551'), ('9547', '4549'), ('9547', '3549'), ('9547', '4552'), ('9549', '3551'), ('9549', '4549'), ('9551', '4546'), ('3551', '4547'), ('3551', '9549'), ('3553', '3553'), ('3553', '8549'), ('4545', '8549'), ('4545', '8547'), ('4546', '9551'), ('…	42	49	FAB-HEAVY_5esv_V-n1	FAB-LIGHT_5esv_V-n1	[('1549', '1554'), ('1549', '1556'), ('1549', '1557'), ('1549', '2543'), ('1550', '1554'), ('1550', '1556'), ('1551', '1551'), ('1551', '2549'), ('1551', '2551'), ('1552', '1551'), ('1553', '1551'), ('2547', '1549'), ('2547', '1551'), ('2551', '2547'), ('2553', '2547'), ('6547', '7540'), ('6551', '6558'), ('6551', '7545'), ('6551', '2554'), ('6551', '2553'), ('6553', '6553'), ('6553', '6555'), ('…	66	60	FAB-HEAVY_5esv_C1-n2	FAB-LIGHT_5esv_C1-n2
7B3O_H_L	2	X-RAY DIFFRACTION	30	34	[('9544', '8554'), ('9544', '8553'), ('9544', '9547'), ('9544', '8551'), ('9545', '3551'), ('9545', '4549'), ('9545', '4552'), ('9546', '9547'), ('9546', '3551'), ('9546', '8551'), ('9546', '9549'), ('9546', '4549'), ('9547', '4549'), ('9547', '5551'), ('9549', '4546'), ('9549', '4547'), ('9550', '4546'), ('3553', '3553'), ('3553', '8549'), ('4545', '8549'), ('4546', '8549'), ('4547', '9549'), ('…	65	59	FAB-HEAVY_5esv_V-n1	FAB-LIGHT_5esv_V-n1	[('1549', '1554'), ('1549', '1557'), ('1550', '1554'), ('1550', '1556'), ('1551', '1551'), ('1551', '2549'), ('1552', '1551'), ('2545', '1549'), ('2547', '1551'), ('2547', '1549'), ('2547', '2551'), ('2551', '2547'), ('2553', '1557'), ('2553', '2547'), ('6551', '6558'), ('6551', '2554'), ('6551', '7545'), ('6551', '2553'), ('6553', '6553'), ('6553', '6555'), ('6553', '7547'), ('6553', '7545'), ('…	97	99	FAB-HEAVY_5esv_C1-n2	FAB-LIGHT_5esv_C1-n2

## Sheet: diverse  VH-VL inter
#igs VH	#igs VL	#structure	% of total structure	contact	hbond	ionic	pi-stacking	pi-cation	halogen	pdb_name
4547	9549	107	100	107	0	0	0	0	0	8OXV_B_C, 3IFL_H_L, 4TUL_H_L, 5HDQ_H_L, 5LQB_H_L, 8OXW_B_C, 6P7H_A_B, 5EA0_H_L, 5GIS_H_L, 5MYK_B_A, 4ALA_H_L, 7Z0X_H_L, 7LSG_H_L, 8BSE_H_L, 7EKK_H_L, 6CBV_H_L, 7O4Y_H_L, 4JFZ_H_L, 7N05_H_L, 7S3N_H_L, 6X8Q_H_L, 4OJF_H_L, 3UYR_H_L, 4JG0_H_L, 4LKX_A_B, 5MO3_H_L, 5UEK_H_L, 6LDV_H_L, 7SKZ_H_L, 5VAG_C_B, 5NMV_H_L, 6BLH_H_L, 6X8U_H_L, 6AQ7_H_L, 6D0X_A_B, 3V4U_H_L, 7V64_B_A, 4DTG_H_L, 7SJS_H_L, 7OW1_H_K,…
4549	9547	106	99.0654	106	1	0	33	4	0	8OXV_B_C, 3IFL_H_L, 4TUL_H_L, 5HDQ_H_L, 5LQB_H_L, 8OXW_B_C, 6P7H_A_B, 5EA0_H_L, 5GIS_H_L, 5MYK_B_A, 4ALA_H_L, 7Z0X_H_L, 7LSG_H_L, 8BSE_H_L, 7EKK_H_L, 6CBV_H_L, 7O4Y_H_L, 4JFZ_H_L, 7N05_H_L, 7S3N_H_L, 6X8Q_H_L, 4OJF_H_L, 3UYR_H_L, 4JG0_H_L, 4LKX_A_B, 5MO3_H_L, 5UEK_H_L, 6LDV_H_L, 7SKZ_H_L, 5VAG_C_B, 5NMV_H_L, 6BLH_H_L, 6X8U_H_L, 6D0X_A_B, 3V4U_H_L, 7V64_B_A, 4DTG_H_L, 7SJS_H_L, 7OW1_H_K, 8F5N_H_L,…
3553	3553	106	99.0654	106	101	1	0	0	0	8OXV_B_C, 3IFL_H_L, 4TUL_H_L, 5HDQ_H_L, 5LQB_H_L, 8OXW_B_C, 6P7H_A_B, 5EA0_H_L, 5GIS_H_L, 5MYK_B_A, 4ALA_H_L, 7Z0X_H_L, 7LSG_H_L, 8BSE_H_L, 7EKK_H_L, 6CBV_H_L, 7O4Y_H_L, 4JFZ_H_L, 7N05_H_L, 7S3N_H_L, 6X8Q_H_L, 4OJF_H_L, 3UYR_H_L, 4JG0_H_L, 4LKX_A_B, 5MO3_H_L, 5UEK_H_L, 6LDV_H_L, 7SKZ_H_L, 5VAG_C_B, 5NMV_H_L, 6BLH_H_L, 6X8U_H_L, 6AQ7_H_L, 6D0X_A_B, 3V4U_H_L, 7V64_B_A, 4DTG_H_L, 7SJS_H_L, 7OW1_H_K,…
9549	4547	106	99.0654	106	1	0	1	0	0	8OXV_B_C, 3IFL_H_L, 4TUL_H_L, 5HDQ_H_L, 5LQB_H_L, 8OXW_B_C, 6P7H_A_B, 5EA0_H_L, 5GIS_H_L, 5MYK_B_A, 4ALA_H_L, 7Z0X_H_L, 7LSG_H_L, 8BSE_H_L, 7EKK_H_L, 6CBV_H_L, 7O4Y_H_L, 4JFZ_H_L, 7N05_H_L, 7S3N_H_L, 6X8Q_H_L, 4OJF_H_L, 3UYR_H_L, 4JG0_H_L, 4LKX_A_B, 5MO3_H_L, 5UEK_H_L, 6LDV_H_L, 7SKZ_H_L, 5VAG_C_B, 5NMV_H_L, 6BLH_H_L, 6X8U_H_L, 6AQ7_H_L, 6D0X_A_B, 3V4U_H_L, 7V64_B_A, 4DTG_H_L, 7SJS_H_L, 7OW1_H_K,…
4547	8549	102	95.3271	102	0	0	0	0	0	8OXV_B_C, 3IFL_H_L, 4TUL_H_L, 5HDQ_H_L, 5LQB_H_L, 8OXW_B_C, 6P7H_A_B, 5EA0_H_L, 5GIS_H_L, 5MYK_B_A, 4ALA_H_L, 7Z0X_H_L, 7LSG_H_L, 8BSE_H_L, 7EKK_H_L, 6CBV_H_L, 7O4Y_H_L, 4JFZ_H_L, 7N05_H_L, 7S3N_H_L, 6X8Q_H_L, 4OJF_H_L, 3UYR_H_L, 4JG0_H_L, 4LKX_A_B, 5MO3_H_L, 5UEK_H_L, 6LDV_H_L, 7SKZ_H_L, 5VAG_C_B, 5NMV_H_L, 6BLH_H_L, 6X8U_H_L, 6D0X_A_B, 7V64_B_A, 4DTG_H_L, 7SJS_H_L, 7OW1_H_K, 8F5N_H_L, 6K0Y_A_B,…
9550	4546	101	94.3925	101	17	0	0	0	0	8OXV_B_C, 3IFL_H_L, 4TUL_H_L, 5HDQ_H_L, 5LQB_H_L, 8OXW_B_C, 6P7H_A_B, 5EA0_H_L, 5GIS_H_L, 5MYK_B_A, 4ALA_H_L, 7Z0X_H_L, 7LSG_H_L, 8BSE_H_L, 7EKK_H_L, 6CBV_H_L, 7O4Y_H_L, 4JFZ_H_L, 7N05_H_L, 7S3N_H_L, 6X8Q_H_L, 4OJF_H_L, 3UYR_H_L, 4JG0_H_L, 4LKX_A_B, 5MO3_H_L, 5UEK_H_L, 6LDV_H_L, 7SKZ_H_L, 5VAG_C_B, 5NMV_H_L, 6BLH_H_L, 6X8U_H_L, 6AQ7_H_L, 6D0X_A_B, 3V4U_H_L, 4DTG_H_L, 6K0Y_A_B, 3IDG_B_A, 8AV9_H_L,…
8549	4546	95	88.785	95	0	0	0	0	0	8OXV_B_C, 3IFL_H_L, 4TUL_H_L, 5HDQ_H_L, 5LQB_H_L, 8OXW_B_C, 6P7H_A_B, 5EA0_H_L, 5GIS_H_L, 5MYK_B_A, 4ALA_H_L, 7Z0X_H_L, 7LSG_H_L, 8BSE_H_L, 7EKK_H_L, 6CBV_H_L, 7O4Y_H_L, 4JFZ_H_L, 7N05_H_L, 7S3N_H_L, 6X8Q_H_L, 4OJF_H_L, 3UYR_H_L, 4JG0_H_L, 4LKX_A_B, 5MO3_H_L, 5UEK_H_L, 6LDV_H_L, 7SKZ_H_L, 5VAG_C_B, 5NMV_H_L, 6BLH_H_L, 6X8U_H_L, 6AQ7_H_L, 6D0X_A_B, 3V4U_H_L, 4DTG_H_L, 6K0Y_A_B, 3IDG_B_A, 8AV9_H_L,…
9549	3551	95	88.785	95	0	0	34	0	0	8OXV_B_C, 3IFL_H_L, 4TUL_H_L, 5HDQ_H_L, 5LQB_H_L, 8OXW_B_C, 6P7H_A_B, 5EA0_H_L, 5MYK_B_A, 4ALA_H_L, 7LSG_H_L, 8BSE_H_L, 7EKK_H_L, 6CBV_H_L, 4JFZ_H_L, 7N05_H_L, 7S3N_H_L, 6X8Q_H_L, 4OJF_H_L, 3UYR_H_L, 4JG0_H_L, 4LKX_A_B, 5MO3_H_L, 5UEK_H_L, 6LDV_H_L, 5NMV_H_L, 6BLH_H_L, 6X8U_H_L, 6D0X_A_B, 3V4U_H_L, 7V64_B_A, 4DTG_H_L, 7SJS_H_L, 7OW1_H_K, 8F5N_H_L, 6K0Y_A_B, 3IDG_B_A, 8AV9_H_L, 6PXR_H_L, 8FAS_A_B,…
3553	8549	94	87.8505	93	1	0	0	1	0	8OXV_B_C, 3IFL_H_L, 4TUL_H_L, 5HDQ_H_L, 5LQB_H_L, 8OXW_B_C, 6P7H_A_B, 5EA0_H_L, 5MYK_B_A, 7Z0X_H_L, 7LSG_H_L, 8BSE_H_L, 7EKK_H_L, 6CBV_H_L, 7O4Y_H_L, 4JFZ_H_L, 7N05_H_L, 7S3N_H_L, 6X8Q_H_L, 4OJF_H_L, 3UYR_H_L, 4JG0_H_L, 4LKX_A_B, 5MO3_H_L, 5UEK_H_L, 6LDV_H_L, 7SKZ_H_L, 5VAG_C_B, 5NMV_H_L, 6BLH_H_L, 6X8U_H_L, 6AQ7_H_L, 6D0X_A_B, 3V4U_H_L, 7V64_B_A, 4DTG_H_L, 7SJS_H_L, 6K0Y_A_B, 3IDG_B_A, 8AV9_H_L,…
8549	3553	93	86.9159	93	2	0	0	0	0	8OXV_B_C, 3IFL_H_L, 4TUL_H_L, 5HDQ_H_L, 5LQB_H_L, 8OXW_B_C, 6P7H_A_B, 5EA0_H_L, 5GIS_H_L, 5MYK_B_A, 4ALA_H_L, 7Z0X_H_L, 7LSG_H_L, 8BSE_H_L, 7EKK_H_L, 6CBV_H_L, 7O4Y_H_L, 4JFZ_H_L, 7N05_H_L, 7S3N_H_L, 6X8Q_H_L, 4OJF_H_L, 3UYR_H_L, 4JG0_H_L, 4LKX_A_B, 5MO3_H_L, 5UEK_H_L, 7SKZ_H_L, 5VAG_C_B, 5NMV_H_L, 6BLH_H_L, 6X8U_H_L, 6D0X_A_B, 3V4U_H_L, 4DTG_H_L, 7OW1_H_K, 8F5N_H_L, 6K0Y_A_B, 3IDG_B_A, 8AV9_H_L,…
4549	9546	91	85.0467	91	0	0	0	0	0	8OXV_B_C, 3IFL_H_L, 4TUL_H_L, 5HDQ_H_L, 5LQB_H_L, 8OXW_B_C, 6P7H_A_B, 5EA0_H_L, 5MYK_B_A, 4ALA_H_L, 7Z0X_H_L, 7LSG_H_L, 8BSE_H_L, 7EKK_H_L, 7O4Y_H_L, 4JFZ_H_L, 7S3N_H_L, 6X8Q_H_L, 4OJF_H_L, 4JG0_H_L, 4LKX_A_B, 5MO3_H_L, 5UEK_H_L, 6LDV_H_L, 7SKZ_H_L, 5VAG_C_B, 5NMV_H_L, 6BLH_H_L, 6X8U_H_L, 6AQ7_H_L, 7V64_B_A, 4DTG_H_L, 7SJS_H_L, 7OW1_H_K, 8F5N_H_L, 6K0Y_A_B, 3IDG_B_A, 8AV9_H_L, 6PXR_H_L, 6UOE_H_L,…
9546	3551	89	83.1776	89	66	0	1	0	0	8OXV_B_C, 3IFL_H_L, 5HDQ_H_L, 5LQB_H_L, 8OXW_B_C, 5EA0_H_L, 5MYK_B_A, 4ALA_H_L, 7Z0X_H_L, 7LSG_H_L, 7EKK_H_L, 6CBV_H_L, 7O4Y_H_L, 4JFZ_H_L, 7N05_H_L, 7S3N_H_L, 3UYR_H_L, 4JG0_H_L, 4LKX_A_B, 5MO3_H_L, 5UEK_H_L, 6LDV_H_L, 7SKZ_H_L, 5VAG_C_B, 5NMV_H_L, 6BLH_H_L, 6AQ7_H_L, 6D0X_A_B, 3V4U_H_L, 4DTG_H_L, 7SJS_H_L, 7OW1_H_K, 8F5N_H_L, 3IDG_B_A, 8AV9_H_L, 4HPY_H_L, 6PXR_H_L, 8FAS_A_B, 6UOE_H_L, 8FA7_H_L,…
9547	4549	80	74.7664	80	2	5	0	0	0	8OXV_B_C, 4TUL_H_L, 5HDQ_H_L, 8OXW_B_C, 6P7H_A_B, 5EA0_H_L, 5MYK_B_A, 4ALA_H_L, 7Z0X_H_L, 7LSG_H_L, 8BSE_H_L, 7EKK_H_L, 6CBV_H_L, 7O4Y_H_L, 4JFZ_H_L, 6X8Q_H_L, 4OJF_H_L, 3UYR_H_L, 4JG0_H_L, 5MO3_H_L, 5UEK_H_L, 6LDV_H_L, 5NMV_H_L, 6BLH_H_L, 6X8U_H_L, 6AQ7_H_L, 6D0X_A_B, 7OW1_H_K, 8F5N_H_L, 6K0Y_A_B, 3IDG_B_A, 6PXR_H_L, 8FAS_A_B, 6UOE_H_L, 8FA7_H_L, 6NMT_B_A, 6U8D_H_L, 8FB8_H_L, 3SOB_H_L, 6LRA_H_L,…
9546	4549	80	74.7664	80	1	0	0	0	0	8OXV_B_C, 3IFL_H_L, 5HDQ_H_L, 5LQB_H_L, 8OXW_B_C, 5EA0_H_L, 7Z0X_H_L, 7LSG_H_L, 7EKK_H_L, 6CBV_H_L, 7O4Y_H_L, 4JFZ_H_L, 7N05_H_L, 7S3N_H_L, 4OJF_H_L, 3UYR_H_L, 4JG0_H_L, 4LKX_A_B, 5MO3_H_L, 5UEK_H_L, 6LDV_H_L, 7SKZ_H_L, 5VAG_C_B, 5NMV_H_L, 6AQ7_H_L, 6D0X_A_B, 3V4U_H_L, 7V64_B_A, 7OW1_H_K, 8F5N_H_L, 8AV9_H_L, 6PXR_H_L, 8FAS_A_B, 6UOE_H_L, 8FA7_H_L, 6NMT_B_A, 6U8D_H_L, 8FB8_H_L, 3SOB_H_L, 6LRA_H_L,…
4545	8549	72	67.2897	71	0	0	0	2	0	8OXV_B_C, 4TUL_H_L, 5HDQ_H_L, 8OXW_B_C, 6P7H_A_B, 5EA0_H_L, 7Z0X_H_L, 7LSG_H_L, 8BSE_H_L, 7EKK_H_L, 6CBV_H_L, 4JFZ_H_L, 7S3N_H_L, 6X8Q_H_L, 4OJF_H_L, 3UYR_H_L, 4JG0_H_L, 5MO3_H_L, 5UEK_H_L, 6LDV_H_L, 5VAG_C_B, 6BLH_H_L, 6X8U_H_L, 6AQ7_H_L, 6D0X_A_B, 4DTG_H_L, 7SJS_H_L, 6K0Y_A_B, 3IDG_B_A, 8AV9_H_L, 4HPY_H_L, 6PXR_H_L, 6UOE_H_L, 6U8D_H_L, 3SOB_H_L, 7UE9_H_L, 7E9B_H_L, 1H0D_B_A, 3V52_H_L, 5W0D_B_C,…
9545	3551	72	67.2897	72	1	0	0	0	0	8OXV_B_C, 8OXW_B_C, 5EA0_H_L, 5MYK_B_A, 4ALA_H_L, 7Z0X_H_L, 7LSG_H_L, 7EKK_H_L, 6CBV_H_L, 7O4Y_H_L, 4JFZ_H_L, 7N05_H_L, 7S3N_H_L, 3UYR_H_L, 4JG0_H_L, 4LKX_A_B, 5MO3_H_L, 5UEK_H_L, 6LDV_H_L, 7SKZ_H_L, 5VAG_C_B, 5NMV_H_L, 6BLH_H_L, 6AQ7_H_L, 6D0X_A_B, 3V4U_H_L, 7OW1_H_K, 8F5N_H_L, 3IDG_B_A, 8AV9_H_L, 4HPY_H_L, 6PXR_H_L, 6UOE_H_L, 8FA7_H_L, 6NMT_B_A, 6U8D_H_L, 3SOB_H_L, 6LRA_H_L, 7E9B_H_L, 3V52_H_L,…
4546	8549	66	61.6822	66	0	0	0	0	0	8OXV_B_C, 5HDQ_H_L, 8OXW_B_C, 6P7H_A_B, 5EA0_H_L, 5MYK_B_A, 7Z0X_H_L, 7LSG_H_L, 8BSE_H_L, 7EKK_H_L, 6CBV_H_L, 4JFZ_H_L, 4OJF_H_L, 4JG0_H_L, 5MO3_H_L, 5UEK_H_L, 6LDV_H_L, 5VAG_C_B, 6BLH_H_L, 6X8U_H_L, 6D0X_A_B, 7V64_B_A, 7SJS_H_L, 7OW1_H_K, 8F5N_H_L, 6K0Y_A_B, 3IDG_B_A, 8AV9_H_L, 4HPY_H_L, 6UOE_H_L, 6NMT_B_A, 6U8D_H_L, 3SOB_H_L, 7E9B_H_L, 5W0D_B_C, 7JKM_H_L, 8F6L_A_B, 8DGU_H_L, 3MLR_H_L, 7SSC_H_L,…
8549	4545	63	58.8785	63	1	0	0	0	0	8OXV_B_C, 4TUL_H_L, 5HDQ_H_L, 5GIS_H_L, 5MYK_B_A, 4ALA_H_L, 7Z0X_H_L, 7LSG_H_L, 7EKK_H_L, 6CBV_H_L, 7O4Y_H_L, 4JFZ_H_L, 7N05_H_L, 7S3N_H_L, 4JG0_H_L, 4LKX_A_B, 5UEK_H_L, 7SKZ_H_L, 5VAG_C_B, 5NMV_H_L, 6BLH_H_L, 6D0X_A_B, 7V64_B_A, 7OW1_H_K, 8F5N_H_L, 6K0Y_A_B, 8AV9_H_L, 4HPY_H_L, 6UOE_H_L, 8FA7_H_L, 6NMT_B_A, 6U8D_H_L, 3SOB_H_L, 7E9B_H_L, 5W0D_B_C, 7JKM_H_L, 8FA8_H_L, 8F6L_A_B, 1F58_H_L, 7SSC_H_L,…
5549	9545	61	57.0093	61	11	1	2	5	0	4TUL_H_L, 5HDQ_H_L, 6P7H_A_B, 5EA0_H_L, 5GIS_H_L, 4ALA_H_L, 7Z0X_H_L, 8BSE_H_L, 7EKK_H_L, 6CBV_H_L, 4JFZ_H_L, 7N05_H_L, 6X8Q_H_L, 4OJF_H_L, 4JG0_H_L, 5UEK_H_L, 7SKZ_H_L, 5VAG_C_B, 6BLH_H_L, 6X8U_H_L, 7V64_B_A, 7SJS_H_L, 7OW1_H_K, 8F5N_H_L, 3IDG_B_A, 8AV9_H_L, 8FAS_A_B, 6UOE_H_L, 6U8D_H_L, 3SOB_H_L, 6LRA_H_L, 7E9B_H_L, 4TUK_H_L, 3LEY_H_L, 8DGU_H_L, 3MLR_H_L, 1F58_H_L, 7SSC_H_L, 5KVG_H_L, 6KX1_A_B,…
9546	8551	60	56.0748	60	0	0	0	0	0	8OXV_B_C, 3IFL_H_L, 5HDQ_H_L, 8OXW_B_C, 5EA0_H_L, 4ALA_H_L, 7Z0X_H_L, 7LSG_H_L, 7EKK_H_L, 6CBV_H_L, 7O4Y_H_L, 4JFZ_H_L, 7N05_H_L, 7S3N_H_L, 4OJF_H_L, 4JG0_H_L, 4LKX_A_B, 5MO3_H_L, 6LDV_H_L, 7SKZ_H_L, 5VAG_C_B, 5NMV_H_L, 6BLH_H_L, 6AQ7_H_L, 6D0X_A_B, 4DTG_H_L, 7SJS_H_L, 8F5N_H_L, 3IDG_B_A, 4HPY_H_L, 8FAS_A_B, 6UOE_H_L, 8FA7_H_L, 8FB8_H_L, 7E9B_H_L, 7JKM_H_L, 8FA8_H_L, 5W5Z_H_L, 3LEY_H_L, 3MLR_H_L,…
4547	4547	59	55.1402	59	0	0	0	0	0	8OXV_B_C, 8OXW_B_C, 6P7H_A_B, 5EA0_H_L, 5GIS_H_L, 7Z0X_H_L, 7LSG_H_L, 8BSE_H_L, 7EKK_H_L, 6CBV_H_L, 4JFZ_H_L, 4JG0_H_L, 5MO3_H_L, 5UEK_H_L, 6LDV_H_L, 5VAG_C_B, 6BLH_H_L, 6D0X_A_B, 7SJS_H_L, 6K0Y_A_B, 3IDG_B_A, 8AV9_H_L, 4HPY_H_L, 6UOE_H_L, 6U8D_H_L, 3SOB_H_L, 6LRA_H_L, 7E9B_H_L, 5W0D_B_C, 7JKM_H_L, 8F6L_A_B, 8DGU_H_L, 7SSC_H_L, 5KVG_H_L, 5CIN_H_L, 5FGC_E_B, 8OXY_B_C, 8DP3_H_L, 8DS5_C_B, 5VKD_H_L,…
9545	3549	58	54.2056	58	3	0	1	0	0	8OXV_B_C, 3IFL_H_L, 5LQB_H_L, 8OXW_B_C, 5EA0_H_L, 5MYK_B_A, 7Z0X_H_L, 7LSG_H_L, 7EKK_H_L, 7O4Y_H_L, 4JFZ_H_L, 7N05_H_L, 7S3N_H_L, 4OJF_H_L, 3UYR_H_L, 4JG0_H_L, 4LKX_A_B, 5UEK_H_L, 6LDV_H_L, 5VAG_C_B, 5NMV_H_L, 6BLH_H_L, 6AQ7_H_L, 6D0X_A_B, 3V4U_H_L, 7V64_B_A, 4DTG_H_L, 7OW1_H_K, 8F5N_H_L, 3IDG_B_A, 8AV9_H_L, 4HPY_H_L, 6PXR_H_L, 6UOE_H_L, 6LRA_H_L, 1H0D_B_A, 3V52_H_L, 7JKM_H_L, 3UO1_H_L, 8F6L_A_B,…
4549	9549	56	52.3364	56	0	0	0	0	0	8OXV_B_C, 8OXW_B_C, 6P7H_A_B, 5GIS_H_L, 4ALA_H_L, 7Z0X_H_L, 8BSE_H_L, 7EKK_H_L, 4JFZ_H_L, 7N05_H_L, 7S3N_H_L, 3UYR_H_L, 4JG0_H_L, 5MO3_H_L, 5UEK_H_L, 6LDV_H_L, 6BLH_H_L, 3V4U_H_L, 7V64_B_A, 4DTG_H_L, 7SJS_H_L, 3IDG_B_A, 8AV9_H_L, 4HPY_H_L, 6UOE_H_L, 6NMT_B_A, 6U8D_H_L, 6LRA_H_L, 7E9B_H_L, 3V52_H_L, 5W0D_B_C, 7JKM_H_L, 3UO1_H_L, 8F6L_A_B, 3LEY_H_L, 8DGU_H_L, 5KVG_H_L, 5CIN_H_L, 5SY8_H_L, 8OXY_B_C,…
9545	4552	56	52.3364	55	4	0	19	0	0	3IFL_H_L, 5HDQ_H_L, 5LQB_H_L, 6P7H_A_B, 7Z0X_H_L, 7LSG_H_L, 7EKK_H_L, 7S3N_H_L, 4OJF_H_L, 3UYR_H_L, 5MO3_H_L, 5UEK_H_L, 6LDV_H_L, 7SKZ_H_L, 5VAG_C_B, 6AQ7_H_L, 6D0X_A_B, 3V4U_H_L, 4DTG_H_L, 7OW1_H_K, 8F5N_H_L, 6K0Y_A_B, 3IDG_B_A, 8AV9_H_L, 6UOE_H_L, 6NMT_B_A, 6U8D_H_L, 8FB8_H_L, 3SOB_H_L, 1H0D_B_A, 3V52_H_L, 7JKM_H_L, 3UO1_H_L, 8F6L_A_B, 3MLR_H_L, 7SSC_H_L, 5CIN_H_L, 5SY8_H_L, 5FGC_E_B, 8FDD_A_B,…
9545	4549	55	51.4019	55	0	0	0	0	0	3IFL_H_L, 5HDQ_H_L, 5LQB_H_L, 5EA0_H_L, 5MYK_B_A, 7Z0X_H_L, 7LSG_H_L, 7EKK_H_L, 7O4Y_H_L, 7N05_H_L, 7S3N_H_L, 4OJF_H_L, 3UYR_H_L, 4LKX_A_B, 6LDV_H_L, 7SKZ_H_L, 5VAG_C_B, 5NMV_H_L, 6AQ7_H_L, 6D0X_A_B, 3V4U_H_L, 4DTG_H_L, 7OW1_H_K, 8F5N_H_L, 6K0Y_A_B, 3IDG_B_A, 8AV9_H_L, 4HPY_H_L, 6UOE_H_L, 6U8D_H_L, 3SOB_H_L, 6LRA_H_L, 1H0D_B_A, 3V52_H_L, 3UO1_H_L, 8FA8_H_L, 8F6L_A_B, 3MLR_H_L, 7SSC_H_L, 5CIN_H_L,…
9544	8553	48	44.8598	48	11	1	1	1	0	8OXV_B_C, 5LQB_H_L, 8OXW_B_C, 5MYK_B_A, 4ALA_H_L, 7LSG_H_L, 7O4Y_H_L, 7N05_H_L, 7S3N_H_L, 3UYR_H_L, 5MO3_H_L, 5UEK_H_L, 7SKZ_H_L, 5VAG_C_B, 5NMV_H_L, 6D0X_A_B, 3V4U_H_L, 8F5N_H_L, 3IDG_B_A, 8AV9_H_L, 6UOE_H_L, 8FA7_H_L, 8FB8_H_L, 3SOB_H_L, 1H0D_B_A, 3V52_H_L, 7JKM_H_L, 3UO1_H_L, 8FA8_H_L, 8F6L_A_B, 7SSC_H_L, 5SY8_H_L, 5FGC_E_B, 8OXY_B_C, 8FDD_A_B, 8DP3_H_L, 7NEH_H_L, 4TSB_H_L, 7KMI_A_B, 5U3N_H_L,…
9549	4546	48	44.8598	48	2	0	0	0	0	4TUL_H_L, 5LQB_H_L, 5GIS_H_L, 5MYK_B_A, 7Z0X_H_L, 6CBV_H_L, 7O4Y_H_L, 4JFZ_H_L, 7N05_H_L, 4JG0_H_L, 4LKX_A_B, 5MO3_H_L, 6LDV_H_L, 7SKZ_H_L, 5VAG_C_B, 5NMV_H_L, 6AQ7_H_L, 4DTG_H_L, 6K0Y_A_B, 4HPY_H_L, 8FAS_A_B, 6UOE_H_L, 8FA7_H_L, 8FB8_H_L, 3SOB_H_L, 7E9B_H_L, 5W0D_B_C, 8F6L_A_B, 5W5Z_H_L, 5KVG_H_L, 6KX1_A_B, 8FDD_A_B, 8DP3_H_L, 5VKD_H_L, 5V6M_H_L, 6BQB_H_L, 7NEH_H_L, 7KMI_A_B, 5U3N_H_L, 2V17_H_L,…
9546	9547	45	42.0561	45	0	0	5	1	0	8OXV_B_C, 5HDQ_H_L, 5LQB_H_L, 8OXW_B_C, 4ALA_H_L, 7O4Y_H_L, 4JFZ_H_L, 7N05_H_L, 4OJF_H_L, 4JG0_H_L, 6LDV_H_L, 7SKZ_H_L, 5NMV_H_L, 6D0X_A_B, 4DTG_H_L, 8F5N_H_L, 8AV9_H_L, 6PXR_H_L, 8FA7_H_L, 8FB8_H_L, 1H0D_B_A, 5W0D_B_C, 7JKM_H_L, 8FA8_H_L, 5W5Z_H_L, 3LEY_H_L, 8DGU_H_L, 7SSC_H_L, 6KX1_A_B, 5FGC_E_B, 8OXY_B_C, 8FDD_A_B, 8DS5_C_B, 5VKD_H_L, 4TSB_H_L, 7KMI_A_B, 5OCX_H_L, 2V17_H_L, 5OCK_H_L, 2R8S_H_L,…
4549	9545	44	41.1215	44	0	0	8	0	0	4TUL_H_L, 5HDQ_H_L, 4ALA_H_L, 7EKK_H_L, 6CBV_H_L, 7O4Y_H_L, 6X8Q_H_L, 4OJF_H_L, 5UEK_H_L, 5VAG_C_B, 6X8U_H_L, 4DTG_H_L, 8F5N_H_L, 3IDG_B_A, 8FAS_A_B, 6UOE_H_L, 6U8D_H_L, 6LRA_H_L, 7UE9_H_L, 7E9B_H_L, 7JKM_H_L, 8F6L_A_B, 4TUK_H_L, 3LEY_H_L, 3MLR_H_L, 7SSC_H_L, 5KVG_H_L, 5CIN_H_L, 8DP3_H_L, 8DS5_C_B, 6B0G_D_C, 7VTJ_H_L, 6BQB_H_L, 7KMI_A_B, 5U3N_H_L, 2V17_H_L, 6DB6_H_L, 2R8S_H_L, 4ONF_H_L, 7BXV_H_L,…
9547	5551	43	40.1869	43	2	3	0	0	0	3IFL_H_L, 5HDQ_H_L, 5EA0_H_L, 5MYK_B_A, 8BSE_H_L, 6CBV_H_L, 7S3N_H_L, 6X8Q_H_L, 3UYR_H_L, 5MO3_H_L, 5UEK_H_L, 5VAG_C_B, 5NMV_H_L, 6X8U_H_L, 6AQ7_H_L, 6D0X_A_B, 3V4U_H_L, 7V64_B_A, 7OW1_H_K, 8F5N_H_L, 3IDG_B_A, 6PXR_H_L, 6U8D_H_L, 3SOB_H_L, 3V52_H_L, 7JKM_H_L, 3UO1_H_L, 4TUK_H_L, 5KVG_H_L, 6KX1_A_B, 8DP3_H_L, 5VKD_H_L, 7NEH_H_L, 7KMI_A_B, 5U3N_H_L, 2V17_H_L, 2R8S_H_L, 7BXV_H_L, 5UCB_H_L, 8IVX_H_L,…
9551	4546	43	40.1869	43	9	0	0	0	0	8OXV_B_C, 3IFL_H_L, 5HDQ_H_L, 8OXW_B_C, 5MYK_B_A, 4ALA_H_L, 8BSE_H_L, 7S3N_H_L, 6X8Q_H_L, 4OJF_H_L, 3UYR_H_L, 4LKX_A_B, 5NMV_H_L, 6BLH_H_L, 6X8U_H_L, 3V4U_H_L, 4DTG_H_L, 6PXR_H_L, 8FAS_A_B, 6U8D_H_L, 8FB8_H_L, 6LRA_H_L, 7UE9_H_L, 7E9B_H_L, 1H0D_B_A, 3V52_H_L, 7JKM_H_L, 3UO1_H_L, 3LEY_H_L, 3MLR_H_L, 6KX1_A_B, 5FGC_E_B, 8OXY_B_C, 8DS5_C_B, 6B0G_D_C, 7VTJ_H_L, 2V17_H_L, 4ONF_H_L, 4AL8_H_L, 8IVX_H_L,…
3551	9549	42	39.2523	42	0	0	0	0	0	6P7H_A_B, 4ALA_H_L, 7Z0X_H_L, 7LSG_H_L, 6CBV_H_L, 6X8Q_H_L, 5MO3_H_L, 5UEK_H_L, 6BLH_H_L, 6X8U_H_L, 6D0X_A_B, 3IDG_B_A, 6PXR_H_L, 6NMT_B_A, 6U8D_H_L, 7UE9_H_L, 1H0D_B_A, 7JKM_H_L, 8F6L_A_B, 4TUK_H_L, 8DGU_H_L, 5KVG_H_L, 6KX1_A_B, 5SY8_H_L, 8FDD_A_B, 5VKD_H_L, 6B0G_D_C, 7VTJ_H_L, 5V6M_H_L, 4TSB_H_L, 7KMI_A_B, 5OCX_H_L, 5OCK_H_L, 7KMH_A_B, 6DB6_H_L, 4ONF_H_L, 4AL8_H_L, 5UCB_H_L, 1U8I_B_A, 3NPS_B_C,…
9546	9549	40	37.3832	40	0	0	2	0	0	8OXV_B_C, 8OXW_B_C, 4ALA_H_L, 7Z0X_H_L, 7LSG_H_L, 7O4Y_H_L, 7N05_H_L, 6LDV_H_L, 7SKZ_H_L, 5VAG_C_B, 6AQ7_H_L, 6D0X_A_B, 4DTG_H_L, 4HPY_H_L, 6PXR_H_L, 8FAS_A_B, 8FA7_H_L, 7E9B_H_L, 5W0D_B_C, 8FA8_H_L, 8F6L_A_B, 8DGU_H_L, 6KX1_A_B, 5SY8_H_L, 5FGC_E_B, 8OXY_B_C, 8DS5_C_B, 6B0G_D_C, 4TSB_H_L, 7KMI_A_B, 5OCX_H_L, 2V17_H_L, 5OCK_H_L, 6WFY_H_L, 4AL8_H_L, 8IVX_H_L, 7OX3_A_B, 3NPS_B_C, 8IB1_B_A, 7B3O_H_L
8549	4547	37	34.5794	37	1	0	1	0	0	8OXV_B_C, 4TUL_H_L, 5HDQ_H_L, 8OXW_B_C, 4ALA_H_L, 8BSE_H_L, 7S3N_H_L, 6X8Q_H_L, 4OJF_H_L, 3UYR_H_L, 5MO3_H_L, 6X8U_H_L, 3V4U_H_L, 7V64_B_A, 7OW1_H_K, 8FAS_A_B, 8FA7_H_L, 6NMT_B_A, 6LRA_H_L, 7UE9_H_L, 1H0D_B_A, 3LEY_H_L, 8DGU_H_L, 5SY8_H_L, 5FGC_E_B, 8OXY_B_C, 8DS5_C_B, 6B0G_D_C, 7VTJ_H_L, 5U3N_H_L, 5OCX_H_L, 5OCK_H_L, 6WFY_H_L, 4ONF_H_L, 4AL8_H_L, 8IB1_B_A, 5VPG_D_C
9543	8553	34	31.7757	34	5	0	0	0	0	8OXV_B_C, 8OXW_B_C, 7EKK_H_L, 6CBV_H_L, 4JFZ_H_L, 7N05_H_L, 7S3N_H_L, 4JG0_H_L, 5MO3_H_L, 7SKZ_H_L, 5VAG_C_B, 5NMV_H_L, 6D0X_A_B, 3IDG_B_A, 8FAS_A_B, 6UOE_H_L, 8FA7_H_L, 6NMT_B_A, 8FB8_H_L, 1H0D_B_A, 5W0D_B_C, 8FA8_H_L, 8F6L_A_B, 7SSC_H_L, 5CIN_H_L, 5SY8_H_L, 8OXY_B_C, 8FDD_A_B, 5VKD_H_L, 5U3N_H_L, 8IVX_H_L, 7OX3_A_B, 1U8I_B_A, 8IB1_B_A
9544	3549	31	28.972	31	7	1	1	0	0	8OXV_B_C, 5LQB_H_L, 8OXW_B_C, 5MYK_B_A, 7Z0X_H_L, 7O4Y_H_L, 3UYR_H_L, 5VAG_C_B, 6BLH_H_L, 3V4U_H_L, 7OW1_H_K, 8F5N_H_L, 3IDG_B_A, 8FAS_A_B, 6NMT_B_A, 6LRA_H_L, 3V52_H_L, 5W0D_B_C, 7JKM_H_L, 3UO1_H_L, 3MLR_H_L, 8OXY_B_C, 7VTJ_H_L, 4TSB_H_L, 5U3N_H_L, 6DB6_H_L, 6WFY_H_L, 7BXV_H_L, 7OX3_A_B, 1U8I_B_A, 3NPS_B_C
9544	9547	31	28.972	31	6	1	1	1	0	8OXV_B_C, 5LQB_H_L, 8OXW_B_C, 7Z0X_H_L, 7LSG_H_L, 4JFZ_H_L, 7N05_H_L, 4JG0_H_L, 5MO3_H_L, 6LDV_H_L, 5VAG_C_B, 6D0X_A_B, 8AV9_H_L, 6UOE_H_L, 8FA7_H_L, 8FB8_H_L, 6LRA_H_L, 8FA8_H_L, 7SSC_H_L, 8OXY_B_C, 8FDD_A_B, 7VTJ_H_L, 4TSB_H_L, 5U3N_H_L, 2V17_H_L, 6WFY_H_L, 7BXV_H_L, 8IVX_H_L, 7OX3_A_B, 3NPS_B_C, 7B3O_H_L
3549	9547	30	28.0374	30	1	0	9	0	0	8OXW_B_C, 5EA0_H_L, 4ALA_H_L, 7N05_H_L, 7S3N_H_L, 4OJF_H_L, 5UEK_H_L, 6BLH_H_L, 6D0X_A_B, 8AV9_H_L, 6PXR_H_L, 6UOE_H_L, 8FA7_H_L, 8FB8_H_L, 7JKM_H_L, 8FA8_H_L, 3LEY_H_L, 1F58_H_L, 7SSC_H_L, 8OXY_B_C, 8FDD_A_B, 5VKD_H_L, 6BQB_H_L, 6DB6_H_L, 6WFY_H_L, 4ONF_H_L, 7BXV_H_L, 4AL8_H_L, 5UCB_H_L, 8IVX_H_L
9543	3547	28	26.1682	28	1	0	1	0	0	8OXV_B_C, 5LQB_H_L, 8OXW_B_C, 7Z0X_H_L, 6CBV_H_L, 7S3N_H_L, 5MO3_H_L, 7SKZ_H_L, 5VAG_C_B, 5NMV_H_L, 4DTG_H_L, 8FAS_A_B, 8FA7_H_L, 6U8D_H_L, 8FB8_H_L, 1H0D_B_A, 8FA8_H_L, 1F58_H_L, 5SY8_H_L, 5FGC_E_B, 8OXY_B_C, 8FDD_A_B, 5VKD_H_L, 7KMI_A_B, 5U3N_H_L, 6WFY_H_L, 7OX3_A_B, 8IB1_B_A
4552	9547	28	26.1682	28	2	1	2	4	0	5EA0_H_L, 5GIS_H_L, 7O4Y_H_L, 7N05_H_L, 6X8Q_H_L, 4OJF_H_L, 5MO3_H_L, 5UEK_H_L, 6BLH_H_L, 6X8U_H_L, 6D0X_A_B, 6PXR_H_L, 8FA7_H_L, 6NMT_B_A, 8FB8_H_L, 7E9B_H_L, 8FA8_H_L, 3LEY_H_L, 6KX1_A_B, 8FDD_A_B, 5VKD_H_L, 5U3N_H_L, 6DB6_H_L, 6WFY_H_L, 4ONF_H_L, 5UCB_H_L, 7OX3_A_B, 5VPG_D_C
9544	8551	27	25.2336	27	6	0	0	0	0	8OXV_B_C, 8OXW_B_C, 7LSG_H_L, 7N05_H_L, 5MO3_H_L, 5UEK_H_L, 6LDV_H_L, 5VAG_C_B, 5NMV_H_L, 6D0X_A_B, 6UOE_H_L, 6NMT_B_A, 3SOB_H_L, 8F6L_A_B, 7SSC_H_L, 5FGC_E_B, 8OXY_B_C, 7NEH_H_L, 4TSB_H_L, 7KMI_A_B, 5U3N_H_L, 2V17_H_L, 2R8S_H_L, 5UCB_H_L, 7OX3_A_B, 3NPS_B_C, 7B3O_H_L
9549	9549	26	24.2991	26	0	0	0	0	0	8OXV_B_C, 5HDQ_H_L, 8OXW_B_C, 5MYK_B_A, 6LDV_H_L, 7SKZ_H_L, 6BLH_H_L, 6D0X_A_B, 4DTG_H_L, 7SJS_H_L, 3IDG_B_A, 6U8D_H_L, 8FB8_H_L, 1H0D_B_A, 8FA8_H_L, 1F58_H_L, 7SSC_H_L, 6KX1_A_B, 5SY8_H_L, 8OXY_B_C, 8FDD_A_B, 6BQB_H_L, 5U3N_H_L, 5OCX_H_L, 4ONF_H_L, 1U8I_B_A
4552	9545	25	23.3645	25	7	0	1	0	0	8OXV_B_C, 5HDQ_H_L, 8OXW_B_C, 5GIS_H_L, 4ALA_H_L, 7LSG_H_L, 7O4Y_H_L, 7N05_H_L, 6X8Q_H_L, 7SKZ_H_L, 6X8U_H_L, 6AQ7_H_L, 3SOB_H_L, 1F58_H_L, 5KVG_H_L, 5SY8_H_L, 8OXY_B_C, 8DP3_H_L, 8DS5_C_B, 6BQB_H_L, 7KMI_A_B, 6DB6_H_L, 4AL8_H_L, 8IB1_B_A, 5VPG_D_C
9545	8553	25	23.3645	25	0	0	0	0	0	5HDQ_H_L, 5EA0_H_L, 4ALA_H_L, 7LSG_H_L, 7EKK_H_L, 6CBV_H_L, 4JFZ_H_L, 7N05_H_L, 4JG0_H_L, 6D0X_A_B, 3IDG_B_A, 6UOE_H_L, 8FA7_H_L, 8FB8_H_L, 3SOB_H_L, 8FA8_H_L, 3LEY_H_L, 7SSC_H_L, 5CIN_H_L, 8FDD_A_B, 7NEH_H_L, 7KMI_A_B, 2V17_H_L, 4AL8_H_L, 1U8I_B_A
8553	9547	23	21.4953	22	6	3	2	0	0	5LQB_H_L, 5MYK_B_A, 7Z0X_H_L, 6CBV_H_L, 7O4Y_H_L, 7N05_H_L, 5MO3_H_L, 6LDV_H_L, 7V64_B_A, 6K0Y_A_B, 3IDG_B_A, 8AV9_H_L, 7E9B_H_L, 5KVG_H_L, 8DS5_C_B, 7KMH_A_B, 2R8S_H_L, 7BXV_H_L, 8IVX_H_L, 6PDU_H_L, 7OX3_A_B, 1U8I_B_A, 7B3O_H_L
9543	4553	23	21.4953	23	5	0	1	0	0	7Z0X_H_L, 6CBV_H_L, 4JFZ_H_L, 7S3N_H_L, 4OJF_H_L, 4JG0_H_L, 5MO3_H_L, 7SKZ_H_L, 4DTG_H_L, 8F5N_H_L, 8AV9_H_L, 6U8D_H_L, 1H0D_B_A, 1F58_H_L, 5FGC_E_B, 8DP3_H_L, 5VKD_H_L, 5U3N_H_L, 6DB6_H_L, 6WFY_H_L, 4ONF_H_L, 7OX3_A_B, 8IB1_B_A
8554	4552	22	20.5607	22	1	0	10	5	0	8OXV_B_C, 8OXW_B_C, 4JFZ_H_L, 7S3N_H_L, 4JG0_H_L, 5UEK_H_L, 3IDG_B_A, 8FA7_H_L, 6NMT_B_A, 8FB8_H_L, 5W0D_B_C, 7JKM_H_L, 8FA8_H_L, 8OXY_B_C, 8FDD_A_B, 6BQB_H_L, 7NEH_H_L, 2V17_H_L, 6WFY_H_L, 5UCB_H_L, 1U8I_B_A, 3NPS_B_C
9545	8551	21	19.6262	21	0	0	0	0	0	8OXV_B_C, 8OXW_B_C, 4ALA_H_L, 4OJF_H_L, 5MO3_H_L, 5UEK_H_L, 6LDV_H_L, 6D0X_A_B, 6PXR_H_L, 8FAS_A_B, 6UOE_H_L, 8FA7_H_L, 8FA8_H_L, 8F6L_A_B, 3LEY_H_L, 5FGC_E_B, 8OXY_B_C, 2R8S_H_L, 4AL8_H_L, 5UCB_H_L, 7OX3_A_B
9543	4552	20	18.6916	20	1	0	3	1	0	5LQB_H_L, 7EKK_H_L, 6CBV_H_L, 7O4Y_H_L, 4OJF_H_L, 5MO3_H_L, 4DTG_H_L, 8F5N_H_L, 8AV9_H_L, 6U8D_H_L, 8FB8_H_L, 7JKM_H_L, 1F58_H_L, 5CIN_H_L, 8FDD_A_B, 8DP3_H_L, 5VKD_H_L, 6DB6_H_L, 6WFY_H_L, 4ONF_H_L
5552	9546	20	18.6916	20	0	3	0	0	0	3IFL_H_L, 6P7H_A_B, 7EKK_H_L, 7N05_H_L, 7S3N_H_L, 4LKX_A_B, 7V64_B_A, 7SJS_H_L, 6K0Y_A_B, 3IDG_B_A, 4HPY_H_L, 3LEY_H_L, 1F58_H_L, 6KX1_A_B, 5CIN_H_L, 5OCX_H_L, 5OCK_H_L, 7OX3_A_B, 1U8I_B_A, 3NPS_B_C
9544	4552	19	17.757	19	0	0	4	0	0	4ALA_H_L, 6CBV_H_L, 4LKX_A_B, 6BLH_H_L, 7OW1_H_K, 3IDG_B_A, 4HPY_H_L, 6NMT_B_A, 6U8D_H_L, 8FB8_H_L, 5W0D_B_C, 8FDD_A_B, 5VKD_H_L, 6B0G_D_C, 6DB6_H_L, 2R8S_H_L, 4AL8_H_L, 1U8I_B_A, 8IB1_B_A
5551	9546	18	16.8224	18	0	0	0	0	0	3IFL_H_L, 4TUL_H_L, 5HDQ_H_L, 5LQB_H_L, 5GIS_H_L, 4ALA_H_L, 7EKK_H_L, 7S3N_H_L, 7V64_B_A, 7OW1_H_K, 7UE9_H_L, 8F6L_A_B, 4TUK_H_L, 3LEY_H_L, 5CIN_H_L, 4AL8_H_L, 3NPS_B_C, 5VPG_D_C
9548	5551	17	15.8879	17	1	0	5	0	0	4TUL_H_L, 5MYK_B_A, 6CBV_H_L, 5UEK_H_L, 5NMV_H_L, 7OW1_H_K, 6PXR_H_L, 3SOB_H_L, 7UE9_H_L, 4TUK_H_L, 6KX1_A_B, 8DP3_H_L, 5VKD_H_L, 5U3N_H_L, 2R8S_H_L, 5UCB_H_L, 8IVX_H_L
9544	4553	16	14.9533	16	3	3	1	2	0	5MYK_B_A, 4ALA_H_L, 4LKX_A_B, 5NMV_H_L, 6BLH_H_L, 7OW1_H_K, 3IDG_B_A, 8FAS_A_B, 6NMT_B_A, 5W0D_B_C, 6B0G_D_C, 6DB6_H_L, 4AL8_H_L, 1U8I_B_A, 8IB1_B_A, 5VPG_D_C
8554	4549	14	13.0841	12	0	2	0	2	0	5GIS_H_L, 4OJF_H_L, 6K0Y_A_B, 8FAS_A_B, 8FA7_H_L, 8FB8_H_L, 5W0D_B_C, 7JKM_H_L, 8FA8_H_L, 6BQB_H_L, 7NEH_H_L, 2V17_H_L, 4ONF_H_L, 3NPS_B_C
8554	5551	14	13.0841	14	5	4	2	3	0	4JFZ_H_L, 7S3N_H_L, 4JG0_H_L, 5UEK_H_L, 7V64_B_A, 3IDG_B_A, 8FA7_H_L, 8FB8_H_L, 7JKM_H_L, 8FA8_H_L, 8FDD_A_B, 2V17_H_L, 5UCB_H_L, 1U8I_B_A
9542	3547	14	13.0841	14	0	0	0	0	0	5LQB_H_L, 5MYK_B_A, 7Z0X_H_L, 6CBV_H_L, 7SKZ_H_L, 6D0X_A_B, 8FA7_H_L, 8FB8_H_L, 5W0D_B_C, 8FA8_H_L, 5FGC_E_B, 8FDD_A_B, 5U3N_H_L, 5VPG_D_C
9544	3547	14	13.0841	14	0	0	2	1	0	5MYK_B_A, 7S3N_H_L, 4OJF_H_L, 5MO3_H_L, 6LDV_H_L, 4DTG_H_L, 3IDG_B_A, 8FAS_A_B, 6NMT_B_A, 7JKM_H_L, 6B0G_D_C, 4ONF_H_L, 7BXV_H_L, 1U8I_B_A
5549	9546	13	12.1495	13	0	0	0	0	0	8OXW_B_C, 7N05_H_L, 3UYR_H_L, 5MO3_H_L, 7SKZ_H_L, 3V4U_H_L, 8FA7_H_L, 3V52_H_L, 3UO1_H_L, 8FA8_H_L, 5SY8_H_L, 6BQB_H_L, 2R8S_H_L
5550	9545	12	11.215	12	1	0	0	0	0	3IFL_H_L, 4TUL_H_L, 5GIS_H_L, 7V64_B_A, 4DTG_H_L, 8FAS_A_B, 7JKM_H_L, 4TUK_H_L, 3LEY_H_L, 6B0G_D_C, 7KMI_A_B, 4ONF_H_L
8556	3547	12	11.215	12	0	0	1	0	0	7N05_H_L, 7S3N_H_L, 6LDV_H_L, 4DTG_H_L, 6K0Y_A_B, 8FAS_A_B, 8FA7_H_L, 6NMT_B_A, 8FA8_H_L, 8DGU_H_L, 5SY8_H_L, 7BXV_H_L
8556	4552	11	10.2804	11	0	0	1	0	0	7EKK_H_L, 6LDV_H_L, 8FA7_H_L, 8FA8_H_L, 5W5Z_H_L, 3MLR_H_L, 1F58_H_L, 5CIN_H_L, 5SY8_H_L, 8DS5_C_B, 7BXV_H_L
5550	9546	11	10.2804	11	0	0	0	0	0	8OXV_B_C, 8OXW_B_C, 7N05_H_L, 5UEK_H_L, 7V64_B_A, 7SJS_H_L, 5SY8_H_L, 8OXY_B_C, 6DB6_H_L, 5UCB_H_L, 7OX3_A_B
8555	3547	11	10.2804	10	0	1	3	0	0	8OXV_B_C, 8OXW_B_C, 3UYR_H_L, 4LKX_A_B, 3V4U_H_L, 3V52_H_L, 3UO1_H_L, 8OXY_B_C, 5VKD_H_L, 7NEH_H_L, 4TSB_H_L
8555	4553	11	10.2804	11	0	1	1	0	0	8OXV_B_C, 8OXW_B_C, 4ALA_H_L, 3UYR_H_L, 4LKX_A_B, 6AQ7_H_L, 7E9B_H_L, 3V52_H_L, 3UO1_H_L, 8DGU_H_L, 8OXY_B_C
8556	4553	10	9.34579	10	0	2	0	0	0	5EA0_H_L, 5MYK_B_A, 6LDV_H_L, 8FA7_H_L, 8FA8_H_L, 8DGU_H_L, 5SY8_H_L, 5FGC_E_B, 5U3N_H_L, 7BXV_H_L
4554	9545	9	8.41121	9	4	0	0	1	0	7Z0X_H_L, 7OW1_H_K, 3IDG_B_A, 6U8D_H_L, 5KVG_H_L, 6BQB_H_L, 2V17_H_L, 7KMH_A_B, 1U8I_B_A
9544	4549	9	8.41121	9	1	0	0	0	0	6CBV_H_L, 4LKX_A_B, 6BLH_H_L, 4HPY_H_L, 8FAS_A_B, 5VKD_H_L, 6B0G_D_C, 6DB6_H_L, 8IB1_B_A
8557	4552	9	8.41121	9	0	0	0	0	0	6P7H_A_B, 6D0X_A_B, 8FA7_H_L, 6LRA_H_L, 8FA8_H_L, 5W5Z_H_L, 1F58_H_L, 7VTJ_H_L, 2V17_H_L
9542	4552	9	8.41121	9	1	0	1	0	0	7O4Y_H_L, 7S3N_H_L, 4DTG_H_L, 3IDG_B_A, 3SOB_H_L, 1H0D_B_A, 8DP3_H_L, 6DB6_H_L, 1U8I_B_A
8553	8553	8	7.47664	8	0	0	0	0	0	3IFL_H_L, 6CBV_H_L, 3IDG_B_A, 6U8D_H_L, 3MLR_H_L, 5KVG_H_L, 2R8S_H_L, 1U8I_B_A
9542	8553	8	7.47664	8	1	0	3	0	0	6CBV_H_L, 7SKZ_H_L, 5NMV_H_L, 6D0X_A_B, 5W0D_B_C, 8F6L_A_B, 5SY8_H_L, 5FGC_E_B
8555	4552	8	7.47664	8	0	0	1	0	0	5NMV_H_L, 7V64_B_A, 6PXR_H_L, 7E9B_H_L, 8DGU_H_L, 5KVG_H_L, 8DS5_C_B, 4TSB_H_L
5549	9547	7	6.54206	7	0	0	0	0	0	3UYR_H_L, 6BLH_H_L, 4HPY_H_L, 8FA7_H_L, 3V52_H_L, 8FA8_H_L, 6KX1_A_B
8558	3547	7	6.54206	7	0	0	0	0	0	3IFL_H_L, 5HDQ_H_L, 5VAG_C_B, 6U8D_H_L, 5U3N_H_L, 5OCX_H_L, 5OCK_H_L
9545	9547	7	6.54206	7	0	0	0	0	0	7N05_H_L, 6PXR_H_L, 8FA7_H_L, 8FB8_H_L, 8FA8_H_L, 3LEY_H_L, 8FDD_A_B
9541	4553	7	6.54206	6	1	3	0	0	0	7Z0X_H_L, 6D0X_A_B, 3IDG_B_A, 8FA7_H_L, 8FB8_H_L, 8FA8_H_L, 1U8I_B_A
8555	8553	7	6.54206	7	1	0	0	0	0	4ALA_H_L, 8BSE_H_L, 6AQ7_H_L, 5KVG_H_L, 6BQB_H_L, 7KMH_A_B, 4AL8_H_L
9545	4553	7	6.54206	7	0	1	0	0	0	5HDQ_H_L, 6NMT_B_A, 5FGC_E_B, 5OCX_H_L, 5OCK_H_L, 7OX3_A_B, 3NPS_B_C
4552	8556	7	6.54206	7	0	0	1	0	0	6CBV_H_L, 6K0Y_A_B, 6UOE_H_L, 7JKM_H_L, 8F6L_A_B, 7SSC_H_L, 8IB1_B_A
9543	3549	7	6.54206	7	2	0	0	0	0	7S3N_H_L, 8FAS_A_B, 1F58_H_L, 5U3N_H_L, 6WFY_H_L, 7OX3_A_B, 8IB1_B_A
8557	4553	7	6.54206	7	0	0	0	0	0	5EA0_H_L, 7S3N_H_L, 5MO3_H_L, 6BLH_H_L, 6D0X_A_B, 8FA7_H_L, 6BQB_H_L
5549	8556	6	5.60748	6	0	0	3	0	0	7Z0X_H_L, 6K0Y_A_B, 8F6L_A_B, 5V6M_H_L, 7KMI_A_B, 8IVX_H_L
8554	8553	6	5.60748	6	0	0	0	0	0	8BSE_H_L, 7SJS_H_L, 6K0Y_A_B, 6KX1_A_B, 6BQB_H_L, 7KMH_A_B
8558	4552	6	5.60748	6	0	0	0	0	0	7S3N_H_L, 7SKZ_H_L, 6BLH_H_L, 4HPY_H_L, 5W5Z_H_L, 8DP3_H_L
8554	3551	6	5.60748	6	2	0	0	0	0	4TUL_H_L, 5GIS_H_L, 6K0Y_A_B, 4TUK_H_L, 6KX1_A_B, 5V6M_H_L
9541	3547	6	5.60748	6	1	0	0	0	0	6D0X_A_B, 8FA7_H_L, 8FB8_H_L, 8FA8_H_L, 5U3N_H_L, 6WFY_H_L
8555	3549	6	5.60748	6	3	0	0	0	0	8OXV_B_C, 8OXW_B_C, 6AQ7_H_L, 7SJS_H_L, 8OXY_B_C, 4TSB_H_L
8556	8553	6	5.60748	6	2	0	0	0	0	6K0Y_A_B, 8FA7_H_L, 6NMT_B_A, 8FA8_H_L, 5KVG_H_L, 7NEH_H_L
4546	9551	6	5.60748	6	0	0	0	0	0	4DTG_H_L, 7OW1_H_K, 3IDG_B_A, 1H0D_B_A, 1U8I_B_A, 5VPG_D_C
9551	4545	6	5.60748	5	0	1	0	0	0	5MYK_B_A, 4DTG_H_L, 8FAS_A_B, 8FB8_H_L, 7E9B_H_L, 5U3N_H_L
8558	4553	6	5.60748	6	0	0	0	0	0	7S3N_H_L, 4HPY_H_L, 5W5Z_H_L, 1F58_H_L, 5OCX_H_L, 5OCK_H_L
9547	3551	6	5.60748	6	2	0	0	1	0	6P7H_A_B, 8BSE_H_L, 6K0Y_A_B, 8FB8_H_L, 6BQB_H_L, 7KMH_A_B
5552	9545	5	4.6729	5	3	0	0	0	0	6LDV_H_L, 8F6L_A_B, 3LEY_H_L, 5V6M_H_L, 8IVX_H_L
9549	4549	5	4.6729	5	0	0	0	0	0	8BSE_H_L, 7V64_B_A, 6NMT_B_A, 6PDU_H_L, 5VPG_D_C
9543	4549	5	4.6729	5	1	0	0	0	0	7EKK_H_L, 7O4Y_H_L, 4OJF_H_L, 5CIN_H_L, 4ONF_H_L
9543	9547	5	4.6729	5	1	0	0	0	0	6D0X_A_B, 6NMT_B_A, 5W0D_B_C, 8IVX_H_L, 3NPS_B_C
4549	8551	5	4.6729	5	1	0	0	0	0	7SJS_H_L, 3IDG_B_A, 4HPY_H_L, 5KVG_H_L, 1U8I_B_A
8557	3547	5	4.6729	5	0	0	0	1	0	7S3N_H_L, 5MO3_H_L, 5OCX_H_L, 5OCK_H_L, 5VPG_D_C
9544	3551	5	4.6729	5	0	0	0	0	0	6NMT_B_A, 6LRA_H_L, 7VTJ_H_L, 7NEH_H_L, 3NPS_B_C
9543	8551	5	4.6729	5	2	0	0	0	0	5W0D_B_C, 8F6L_A_B, 5VKD_H_L, 3NPS_B_C, 8IB1_B_A
9543	3546	5	4.6729	5	0	1	0	0	0	6CBV_H_L, 7SKZ_H_L, 6U8D_H_L, 1F58_H_L, 5SY8_H_L
8554	4553	5	4.6729	5	5	3	0	0	0	8OXV_B_C, 8OXW_B_C, 4JFZ_H_L, 4JG0_H_L, 8OXY_B_C
9545	5551	5	4.6729	5	0	0	0	0	0	3IFL_H_L, 6P7H_A_B, 7V64_B_A, 6K0Y_A_B, 7BXV_H_L
8554	9547	5	4.6729	5	0	0	0	0	0	4TUL_H_L, 6K0Y_A_B, 4TUK_H_L, 6KX1_A_B, 7KMH_A_B
8558	8553	5	4.6729	5	1	0	0	0	0	5HDQ_H_L, 5EA0_H_L, 6U8D_H_L, 5W5Z_H_L, 2R8S_H_L
9542	4553	5	4.6729	5	2	0	0	0	0	5LQB_H_L, 7Z0X_H_L, 7O4Y_H_L, 5VKD_H_L, 5VPG_D_C
5549	9544	4	3.73832	4	0	0	0	0	0	6LRA_H_L, 8DGU_H_L, 3MLR_H_L, 7VTJ_H_L
5549	8553	4	3.73832	4	0	0	1	0	0	7V64_B_A, 8AV9_H_L, 5OCX_H_L, 5OCK_H_L
8553	4549	4	3.73832	4	0	0	0	0	0	6X8Q_H_L, 6X8U_H_L, 7UE9_H_L, 6PDU_H_L
8554	3549	4	3.73832	4	0	0	0	0	0	7SJS_H_L, 6K0Y_A_B, 6KX1_A_B, 6WFY_H_L
8559	8553	4	3.73832	4	0	0	0	0	0	5HDQ_H_L, 5OCX_H_L, 5OCK_H_L, 2R8S_H_L
8556	3549	4	3.73832	4	0	0	0	0	0	6PXR_H_L, 5KVG_H_L, 8DS5_C_B, 4TSB_H_L
9551	3556	4	3.73832	4	1	0	0	0	0	8FAS_A_B, 6U8D_H_L, 8FA8_H_L, 5SY8_H_L
9543	3551	4	3.73832	4	2	0	0	0	0	6NMT_B_A, 5W0D_B_C, 5VKD_H_L, 8IB1_B_A
9542	8556	4	3.73832	4	0	0	0	0	0	6CBV_H_L, 6UOE_H_L, 8F6L_A_B, 7SSC_H_L
8559	4552	4	3.73832	4	1	0	0	0	0	6CBV_H_L, 6BLH_H_L, 8FDD_A_B, 3NPS_B_C
4547	3553	4	3.73832	4	0	0	0	0	0	6LRA_H_L, 5W0D_B_C, 7VTJ_H_L, 3NPS_B_C
4549	8556	4	3.73832	4	0	0	1	0	0	6CBV_H_L, 6K0Y_A_B, 7JKM_H_L, 8F6L_A_B
4545	8547	4	3.73832	4	0	0	0	0	0	1H0D_B_A, 3LEY_H_L, 4ONF_H_L, 5VPG_D_C
5552	9544	4	3.73832	4	0	0	0	0	0	6LRA_H_L, 8F6L_A_B, 3MLR_H_L, 5OCX_H_L
5551	9545	4	3.73832	4	0	0	0	0	0	5GIS_H_L, 6LDV_H_L, 8F6L_A_B, 5V6M_H_L
4554	9547	4	3.73832	4	0	0	0	0	0	7Z0X_H_L, 6LDV_H_L, 5KVG_H_L, 6KX1_A_B
6545	9544	4	3.73832	4	2	1	0	0	0	6LRA_H_L, 8F6L_A_B, 3MLR_H_L, 7VTJ_H_L
8554	8551	3	2.80374	3	0	0	0	0	0	5GIS_H_L, 7SJS_H_L, 5V6M_H_L
8558	5549	3	2.80374	2	0	1	0	0	0	4HPY_H_L, 8FA8_H_L, 1F58_H_L
9543	8554	3	2.80374	3	0	0	0	1	0	7N05_H_L, 8FB8_H_L, 8FDD_A_B
9547	3549	3	2.80374	3	0	0	0	0	0	8BSE_H_L, 7KMH_A_B, 5VPG_D_C
8559	9547	3	2.80374	3	1	0	0	0	0	5HDQ_H_L, 5OCX_H_L, 5OCK_H_L
8553	8551	3	2.80374	3	0	0	0	1	0	3IFL_H_L, 4LKX_A_B, 6BQB_H_L
9544	3548	3	2.80374	3	0	0	0	0	0	3IDG_B_A, 6NMT_B_A, 1U8I_B_A
4549	9548	3	2.80374	3	0	0	0	1	0	7LSG_H_L, 8F6L_A_B, 6BQB_H_L
9541	4552	3	2.80374	3	0	0	0	0	0	4DTG_H_L, 3IDG_B_A, 1U8I_B_A
9544	3546	3	2.80374	3	0	0	0	0	0	5UEK_H_L, 6WFY_H_L, 5UCB_H_L
8556	4549	3	2.80374	3	0	0	0	0	0	6LDV_H_L, 5KVG_H_L, 8DS5_C_B
9544	8556	3	2.80374	3	0	0	0	0	0	7SKZ_H_L, 6UOE_H_L, 7SSC_H_L
4552	8553	3	2.80374	3	0	0	0	0	0	7V64_B_A, 5W0D_B_C, 3MLR_H_L
8557	9547	3	2.80374	3	0	0	0	0	0	5VAG_C_B, 8FAS_A_B, 6NMT_B_A
4548	9549	3	2.80374	3	0	0	0	0	0	7SJS_H_L, 4HPY_H_L, 3NPS_B_C
8555	9547	3	2.80374	3	0	0	0	0	0	3LEY_H_L, 5KVG_H_L, 6BQB_H_L
3547	9545	3	2.80374	3	0	0	0	0	0	6P7H_A_B, 4ALA_H_L, 4AL8_H_L
8557	9545	3	2.80374	3	1	0	0	0	0	7LSG_H_L, 8FAS_A_B, 6U8D_H_L
3549	8556	3	2.80374	3	0	0	2	0	0	6CBV_H_L, 7SKZ_H_L, 7SSC_H_L
3547	8556	3	2.80374	3	1	0	1	0	0	6CBV_H_L, 7SKZ_H_L, 6K0Y_A_B
8557	8553	3	2.80374	3	0	0	0	0	0	5EA0_H_L, 6BQB_H_L, 2V17_H_L
9548	5552	3	2.80374	3	2	0	0	0	0	6LRA_H_L, 4TUK_H_L, 7VTJ_H_L
4552	8555	3	2.80374	3	0	0	0	0	0	8OXV_B_C, 8OXW_B_C, 8OXY_B_C
8553	8556	3	2.80374	3	2	0	1	0	0	6CBV_H_L, 7SKZ_H_L, 6K0Y_A_B
9542	8554	3	2.80374	3	1	0	0	0	0	6CBV_H_L, 6D0X_A_B, 8F6L_A_B
8556	3543	2	1.86916	2	1	0	0	0	0	4DTG_H_L, 1H0D_B_A
5547	9545	2	1.86916	2	0	0	0	0	0	6U8D_H_L, 5VKD_H_L
8556	3551	2	1.86916	2	0	0	0	0	0	5KVG_H_L, 8DS5_C_B
8555	4549	2	1.86916	2	1	1	0	0	0	7E9B_H_L, 8DS5_C_B
9546	4552	2	1.86916	2	0	0	0	0	0	6NMT_B_A, 5VPG_D_C
9543	8556	2	1.86916	2	0	0	0	0	0	8F6L_A_B, 8IVX_H_L
3553	8547	2	1.86916	2	0	0	0	0	0	7V64_B_A, 5SY8_H_L
8555	5549	2	1.86916	2	0	0	0	0	0	7V64_B_A, 4TSB_H_L
8556	3545	2	1.86916	2	0	0	0	1	0	4DTG_H_L, 1H0D_B_A
8558	3549	2	1.86916	2	1	0	0	0	0	3IFL_H_L, 5W5Z_H_L
9544	8552	2	1.86916	2	0	0	0	0	0	6NMT_B_A, 4TSB_H_L
9544	8554	2	1.86916	2	1	0	0	0	0	8DP3_H_L, 7B3O_H_L
4547	3551	2	1.86916	2	0	0	0	0	0	7UE9_H_L, 3LEY_H_L
9544	8555	2	1.86916	2	0	0	0	0	0	8OXV_B_C, 3SOB_H_L
9543	9548	2	1.86916	2	0	0	0	0	0	6NMT_B_A, 8F6L_A_B
8559	3547	2	1.86916	2	0	0	0	0	0	8FDD_A_B, 2R8S_H_L
9544	5549	2	1.86916	2	1	1	0	1	0	7OW1_H_K, 5VPG_D_C
9546	5551	2	1.86916	2	0	0	0	0	0	6K0Y_A_B, 5VPG_D_C
8554	9549	2	1.86916	2	0	0	0	0	0	4TUL_H_L, 4TUK_H_L
9543	8552	2	1.86916	2	1	0	0	0	0	6NMT_B_A, 8F6L_A_B
5550	9544	2	1.86916	2	0	0	0	0	0	6LRA_H_L, 7VTJ_H_L
9551	4548	2	1.86916	2	0	0	0	0	0	5MYK_B_A, 6KX1_A_B
9547	4552	2	1.86916	1	0	1	0	0	0	6AQ7_H_L, 5VPG_D_C
8558	9547	2	1.86916	2	0	0	0	0	0	5HDQ_H_L, 5EA0_H_L
8559	3549	2	1.86916	2	0	0	0	0	0	5OCX_H_L, 5OCK_H_L
8555	8554	2	1.86916	2	0	0	0	0	0	8BSE_H_L, 7KMH_A_B
8559	4553	2	1.86916	2	0	0	1	0	0	5HDQ_H_L, 8FDD_A_B
8558	3545	2	1.86916	2	0	0	1	0	0	7S3N_H_L, 6U8D_H_L
8558	8554	2	1.86916	2	0	0	0	0	0	5HDQ_H_L, 6U8D_H_L
3549	8551	2	1.86916	2	0	0	2	0	0	6X8Q_H_L, 6X8U_H_L
3551	9547	2	1.86916	2	0	0	0	0	0	4OJF_H_L, 4ONF_H_L
8553	3551	2	1.86916	2	1	0	0	0	0	8BSE_H_L, 6PDU_H_L
9546	3549	2	1.86916	2	0	0	0	0	0	4LKX_A_B, 7V64_B_A
8558	9545	2	1.86916	2	0	0	1	0	0	5HDQ_H_L, 7LSG_H_L
9540	4553	2	1.86916	2	1	0	0	0	0	7Z0X_H_L, 3NPS_B_C
9546	5552	2	1.86916	2	0	0	0	0	0	6P7H_A_B, 6K0Y_A_B
9543	5551	2	1.86916	2	0	0	0	0	0	6BLH_H_L, 6DB6_H_L
9543	8555	2	1.86916	2	1	0	0	0	0	7N05_H_L, 8F6L_A_B
5552	8556	1	0.934579	1	0	0	0	0	0	8IVX_H_L
9549	4548	1	0.934579	1	0	0	0	0	0	6KX1_A_B
5551	8556	1	0.934579	1	0	0	0	0	0	8IVX_H_L
8558	5547	1	0.934579	0	0	1	0	0	0	5SY8_H_L
9537	3547	1	0.934579	1	1	0	0	0	0	5SY8_H_L
8553	9549	1	0.934579	1	0	0	0	0	0	6PDU_H_L
8553	5551	1	0.934579	1	0	0	0	0	0	6PDU_H_L
9539	3545	1	0.934579	1	0	0	0	0	0	5SY8_H_L
5550	8556	1	0.934579	1	0	0	0	0	0	8IVX_H_L
8557	8554	1	0.934579	1	1	1	0	0	0	5VPG_D_C
9540	3547	1	0.934579	1	0	0	0	0	0	3NPS_B_C
9540	9547	1	0.934579	1	0	0	0	0	0	3NPS_B_C
3556	9551	1	0.934579	1	0	0	0	0	0	3NPS_B_C
8556	8556	1	0.934579	1	0	0	0	0	0	8IB1_B_A
9539	8557	1	0.934579	1	0	0	0	0	0	5SY8_H_L
8556	5551	1	0.934579	1	0	0	0	0	0	1F58_H_L
9543	3548	1	0.934579	1	0	0	0	0	0	1F58_H_L
8558	3544	1	0.934579	1	0	0	0	0	0	1F58_H_L
8547	3556	1	0.934579	1	0	0	0	0	0	3MLR_H_L
5549	9543	1	0.934579	1	0	0	0	0	0	3MLR_H_L
8562	4552	1	0.934579	1	0	0	0	0	0	3MLR_H_L
8562	4553	1	0.934579	1	0	0	0	0	0	3MLR_H_L
8561	3547	1	0.934579	1	0	0	0	0	0	3MLR_H_L
8560	4553	1	0.934579	1	0	0	0	0	0	3MLR_H_L
9539	3546	1	0.934579	1	0	0	0	0	0	5SY8_H_L
9543	5549	1	0.934579	1	0	0	0	0	0	6WFY_H_L
9540	3546	1	0.934579	1	0	0	0	0	0	5SY8_H_L
9540	8553	1	0.934579	1	0	0	0	0	0	5FGC_E_B
8560	3547	1	0.934579	1	0	0	0	1	0	6B0G_D_C
8560	8553	1	0.934579	1	1	1	0	0	0	6B0G_D_C
8555	8555	1	0.934579	1	0	0	0	0	0	6BQB_H_L
8561	4553	1	0.934579	1	0	0	0	0	0	5VKD_H_L
8556	8554	1	0.934579	1	1	0	0	0	0	7NEH_H_L
4554	8556	1	0.934579	1	0	0	0	0	0	7KMI_A_B
9535	3546	1	0.934579	1	1	1	0	0	0	5U3N_H_L
8561	4552	1	0.934579	1	0	0	1	0	0	5VKD_H_L
9535	6553	1	0.934579	1	0	0	0	1	0	5U3N_H_L
8559	5549	1	0.934579	1	0	0	0	0	0	8FDD_A_B
9544	9546	1	0.934579	1	0	1	0	0	0	5FGC_E_B
9535	3545	1	0.934579	1	0	0	0	0	0	5U3N_H_L
9538	3545	1	0.934579	1	0	1	0	0	0	5U3N_H_L
9540	8557	1	0.934579	1	0	0	0	0	0	5SY8_H_L
9538	3547	1	0.934579	1	1	0	0	0	0	5U3N_H_L
8556	5549	1	0.934579	1	0	0	0	0	0	5SY8_H_L
8556	5547	1	0.934579	1	1	0	0	0	0	5SY8_H_L
9542	3546	1	0.934579	1	0	0	0	0	0	5SY8_H_L
4549	8553	1	0.934579	1	0	0	0	0	0	5OCX_H_L
9542	5549	1	0.934579	1	1	1	0	0	0	6DB6_H_L
9541	9544	1	0.934579	1	0	0	0	0	0	5SY8_H_L
6545	9546	1	0.934579	1	0	0	0	0	0	6DB6_H_L
5549	8558	1	0.934579	1	0	0	0	0	0	6WFY_H_L
9543	9546	1	0.934579	1	0	0	0	0	0	8IVX_H_L
9541	8557	1	0.934579	1	0	0	0	0	0	5SY8_H_L
9541	8553	1	0.934579	1	1	0	0	0	0	5SY8_H_L
9545	3547	1	0.934579	1	0	0	0	0	0	3LEY_H_L
9543	9549	1	0.934579	1	0	0	0	0	0	6NMT_B_A
4546	9549	1	0.934579	1	0	0	0	0	0	3LEY_H_L
9547	5552	1	0.934579	1	0	0	0	0	0	5W5Z_H_L
8554	5552	1	0.934579	1	0	0	0	0	0	7V64_B_A
8557	5549	1	0.934579	1	0	0	0	0	0	6D0X_A_B
4554	8553	1	0.934579	1	0	0	0	0	0	5NMV_H_L
3549	8553	1	0.934579	1	0	0	0	0	0	5NMV_H_L
3549	9545	1	0.934579	1	1	0	0	0	0	7SKZ_H_L
9544	2557	1	0.934579	1	0	0	1	0	0	6LDV_H_L
4554	9546	1	0.934579	1	0	0	0	0	0	6LDV_H_L
8557	3545	1	0.934579	1	0	0	0	0	0	7S3N_H_L
9542	3545	1	0.934579	1	0	0	0	0	0	5LQB_H_L
9542	9545	1	0.934579	1	0	0	0	0	0	7N05_H_L
9542	9547	1	0.934579	1	0	0	0	1	0	7N05_H_L
9541	9545	1	0.934579	1	0	0	0	0	0	7N05_H_L
9545	5552	1	0.934579	1	1	0	0	0	0	6P7H_A_B
8551	8551	1	0.934579	1	1	1	0	0	0	6P7H_A_B
8551	3551	1	0.934579	1	0	0	0	1	0	6P7H_A_B
8555	8556	1	0.934579	1	0	0	0	0	0	6CBV_H_L
8554	8556	1	0.934579	1	1	0	0	0	0	6CBV_H_L
8553	8555	1	0.934579	1	0	0	0	0	0	6CBV_H_L
8551	9549	1	0.934579	1	0	0	0	1	0	6P7H_A_B
8551	9547	1	0.934579	1	0	0	0	0	0	6P7H_A_B
4551	9545	1	0.934579	1	0	0	0	0	0	5GIS_H_L
9547	8553	1	0.934579	0	0	0	0	1	0	8BSE_H_L
5552	9548	1	0.934579	1	0	0	0	0	0	7LSG_H_L
5551	9548	1	0.934579	1	0	0	0	0	0	7LSG_H_L
4548	9548	1	0.934579	0	0	1	0	0	0	7LSG_H_L
9542	3541	1	0.934579	1	0	0	0	0	0	5MYK_B_A
9542	3543	1	0.934579	1	0	0	0	0	0	5MYK_B_A
3553	4545	1	0.934579	1	0	0	0	0	0	7V64_B_A
8547	4545	1	0.934579	1	0	0	0	0	0	7V64_B_A
9542	4549	1	0.934579	1	0	0	0	0	0	4DTG_H_L
9541	3546	1	0.934579	1	0	0	0	1	0	8FB8_H_L
8558	4549	1	0.934579	1	0	0	0	0	0	5W5Z_H_L
8558	3551	1	0.934579	1	1	0	0	0	0	5W5Z_H_L
8557	4549	1	0.934579	1	0	0	0	0	0	5W5Z_H_L
5553	9546	1	0.934579	1	0	0	0	0	0	8F6L_A_B
4548	9547	1	0.934579	1	0	0	0	0	0	8F6L_A_B
4547	9547	1	0.934579	1	0	0	0	0	0	8F6L_A_B
9542	8555	1	0.934579	1	0	0	0	0	0	8F6L_A_B
8558	8556	1	0.934579	1	1	0	0	0	0	8F6L_A_B
5549	8555	1	0.934579	1	0	0	0	0	0	5W0D_B_C
9548	4549	1	0.934579	1	0	0	0	1	0	7UE9_H_L
9544	9545	1	0.934579	1	0	0	0	0	0	3SOB_H_L
9541	5549	1	0.934579	1	0	0	0	0	0	8FB8_H_L
4554	8555	1	0.934579	1	0	0	0	0	0	6U8D_H_L
9542	5551	1	0.934579	1	0	0	0	0	0	4DTG_H_L
8558	8555	1	0.934579	1	0	0	1	0	0	6U8D_H_L
8549	3557	1	0.934579	1	0	0	0	0	0	6NMT_B_A
8547	3557	1	0.934579	1	0	0	0	0	0	6NMT_B_A
3553	3556	1	0.934579	1	0	0	0	0	0	6NMT_B_A
3553	3557	1	0.934579	1	1	0	0	0	0	6NMT_B_A
9540	5549	1	0.934579	1	0	0	0	0	0	7Z0X_H_L
9550	4547	1	0.934579	1	0	0	0	0	0	8FAS_A_B
9547	4548	1	0.934579	1	0	0	0	0	0	8FAS_A_B
8555	5551	1	0.934579	1	0	0	0	0	0	6PXR_H_L
8553	3549	1	0.934579	1	1	1	0	0	0	3IFL_H_L
8555	8551	1	0.934579	1	0	0	0	0	0	7SJS_H_L
8555	3551	1	0.934579	1	0	0	0	0	0	7SJS_H_L
3551	4547	1	0.934579	1	0	0	0	0	0	5VPG_D_C

## Sheet: diverse CH1-CL inter
#igs CH1	#igs CL	#structure	% of total structure	contact	hbond	ionic	pi-stacking	pi-cation	halogen	pdb_name
1549	1554	107	100	107	0	0	0	0	0	8OXV_B_C, 3IFL_H_L, 4TUL_H_L, 5HDQ_H_L, 5LQB_H_L, 8OXW_B_C, 6P7H_A_B, 5EA0_H_L, 5GIS_H_L, 5MYK_B_A, 4ALA_H_L, 7Z0X_H_L, 7LSG_H_L, 8BSE_H_L, 7EKK_H_L, 6CBV_H_L, 7O4Y_H_L, 4JFZ_H_L, 7N05_H_L, 7S3N_H_L, 6X8Q_H_L, 4OJF_H_L, 3UYR_H_L, 4JG0_H_L, 4LKX_A_B, 5MO3_H_L, 5UEK_H_L, 6LDV_H_L, 7SKZ_H_L, 5VAG_C_B, 5NMV_H_L, 6BLH_H_L, 6X8U_H_L, 6AQ7_H_L, 6D0X_A_B, 3V4U_H_L, 7V64_B_A, 4DTG_H_L, 7SJS_H_L, 7OW1_H_K,…
2547	1551	107	100	107	0	0	0	0	0	8OXV_B_C, 3IFL_H_L, 4TUL_H_L, 5HDQ_H_L, 5LQB_H_L, 8OXW_B_C, 6P7H_A_B, 5EA0_H_L, 5GIS_H_L, 5MYK_B_A, 4ALA_H_L, 7Z0X_H_L, 7LSG_H_L, 8BSE_H_L, 7EKK_H_L, 6CBV_H_L, 7O4Y_H_L, 4JFZ_H_L, 7N05_H_L, 7S3N_H_L, 6X8Q_H_L, 4OJF_H_L, 3UYR_H_L, 4JG0_H_L, 4LKX_A_B, 5MO3_H_L, 5UEK_H_L, 6LDV_H_L, 7SKZ_H_L, 5VAG_C_B, 5NMV_H_L, 6BLH_H_L, 6X8U_H_L, 6AQ7_H_L, 6D0X_A_B, 3V4U_H_L, 7V64_B_A, 4DTG_H_L, 7SJS_H_L, 7OW1_H_K,…
1549	1557	107	100	107	0	0	0	0	0	8OXV_B_C, 3IFL_H_L, 4TUL_H_L, 5HDQ_H_L, 5LQB_H_L, 8OXW_B_C, 6P7H_A_B, 5EA0_H_L, 5GIS_H_L, 5MYK_B_A, 4ALA_H_L, 7Z0X_H_L, 7LSG_H_L, 8BSE_H_L, 7EKK_H_L, 6CBV_H_L, 7O4Y_H_L, 4JFZ_H_L, 7N05_H_L, 7S3N_H_L, 6X8Q_H_L, 4OJF_H_L, 3UYR_H_L, 4JG0_H_L, 4LKX_A_B, 5MO3_H_L, 5UEK_H_L, 6LDV_H_L, 7SKZ_H_L, 5VAG_C_B, 5NMV_H_L, 6BLH_H_L, 6X8U_H_L, 6AQ7_H_L, 6D0X_A_B, 3V4U_H_L, 7V64_B_A, 4DTG_H_L, 7SJS_H_L, 7OW1_H_K,…
6553	7546	107	100	107	0	0	0	0	0	8OXV_B_C, 3IFL_H_L, 4TUL_H_L, 5HDQ_H_L, 5LQB_H_L, 8OXW_B_C, 6P7H_A_B, 5EA0_H_L, 5GIS_H_L, 5MYK_B_A, 4ALA_H_L, 7Z0X_H_L, 7LSG_H_L, 8BSE_H_L, 7EKK_H_L, 6CBV_H_L, 7O4Y_H_L, 4JFZ_H_L, 7N05_H_L, 7S3N_H_L, 6X8Q_H_L, 4OJF_H_L, 3UYR_H_L, 4JG0_H_L, 4LKX_A_B, 5MO3_H_L, 5UEK_H_L, 6LDV_H_L, 7SKZ_H_L, 5VAG_C_B, 5NMV_H_L, 6BLH_H_L, 6X8U_H_L, 6AQ7_H_L, 6D0X_A_B, 3V4U_H_L, 7V64_B_A, 4DTG_H_L, 7SJS_H_L, 7OW1_H_K,…
1551	1551	107	100	107	0	0	0	0	0	8OXV_B_C, 3IFL_H_L, 4TUL_H_L, 5HDQ_H_L, 5LQB_H_L, 8OXW_B_C, 6P7H_A_B, 5EA0_H_L, 5GIS_H_L, 5MYK_B_A, 4ALA_H_L, 7Z0X_H_L, 7LSG_H_L, 8BSE_H_L, 7EKK_H_L, 6CBV_H_L, 7O4Y_H_L, 4JFZ_H_L, 7N05_H_L, 7S3N_H_L, 6X8Q_H_L, 4OJF_H_L, 3UYR_H_L, 4JG0_H_L, 4LKX_A_B, 5MO3_H_L, 5UEK_H_L, 6LDV_H_L, 7SKZ_H_L, 5VAG_C_B, 5NMV_H_L, 6BLH_H_L, 6X8U_H_L, 6AQ7_H_L, 6D0X_A_B, 3V4U_H_L, 7V64_B_A, 4DTG_H_L, 7SJS_H_L, 7OW1_H_K,…
6553	7545	106	99.0654	106	0	0	0	0	0	8OXV_B_C, 3IFL_H_L, 4TUL_H_L, 5HDQ_H_L, 5LQB_H_L, 8OXW_B_C, 6P7H_A_B, 5EA0_H_L, 5GIS_H_L, 5MYK_B_A, 4ALA_H_L, 7Z0X_H_L, 7LSG_H_L, 8BSE_H_L, 7EKK_H_L, 6CBV_H_L, 7O4Y_H_L, 4JFZ_H_L, 7N05_H_L, 7S3N_H_L, 6X8Q_H_L, 4OJF_H_L, 3UYR_H_L, 4JG0_H_L, 4LKX_A_B, 5MO3_H_L, 5UEK_H_L, 6LDV_H_L, 7SKZ_H_L, 5VAG_C_B, 5NMV_H_L, 6BLH_H_L, 6X8U_H_L, 6AQ7_H_L, 6D0X_A_B, 3V4U_H_L, 7V64_B_A, 4DTG_H_L, 7SJS_H_L, 7OW1_H_K,…
6553	2551	106	99.0654	106	0	0	16	0	0	3IFL_H_L, 4TUL_H_L, 5HDQ_H_L, 5LQB_H_L, 8OXW_B_C, 6P7H_A_B, 5EA0_H_L, 5GIS_H_L, 5MYK_B_A, 4ALA_H_L, 7Z0X_H_L, 7LSG_H_L, 8BSE_H_L, 7EKK_H_L, 6CBV_H_L, 7O4Y_H_L, 4JFZ_H_L, 7N05_H_L, 7S3N_H_L, 6X8Q_H_L, 4OJF_H_L, 3UYR_H_L, 4JG0_H_L, 4LKX_A_B, 5MO3_H_L, 5UEK_H_L, 6LDV_H_L, 7SKZ_H_L, 5VAG_C_B, 5NMV_H_L, 6BLH_H_L, 6X8U_H_L, 6AQ7_H_L, 6D0X_A_B, 3V4U_H_L, 7V64_B_A, 4DTG_H_L, 7SJS_H_L, 7OW1_H_K, 8F5N_H_L,…
1550	1554	106	99.0654	106	0	0	0	0	0	8OXV_B_C, 3IFL_H_L, 4TUL_H_L, 5HDQ_H_L, 5LQB_H_L, 8OXW_B_C, 6P7H_A_B, 5EA0_H_L, 5GIS_H_L, 5MYK_B_A, 4ALA_H_L, 7Z0X_H_L, 7LSG_H_L, 8BSE_H_L, 7EKK_H_L, 6CBV_H_L, 7O4Y_H_L, 4JFZ_H_L, 7N05_H_L, 7S3N_H_L, 6X8Q_H_L, 4OJF_H_L, 3UYR_H_L, 4JG0_H_L, 4LKX_A_B, 5MO3_H_L, 6LDV_H_L, 7SKZ_H_L, 5VAG_C_B, 5NMV_H_L, 6BLH_H_L, 6X8U_H_L, 6AQ7_H_L, 6D0X_A_B, 3V4U_H_L, 7V64_B_A, 4DTG_H_L, 7SJS_H_L, 7OW1_H_K, 8F5N_H_L,…
1552	1551	106	99.0654	106	0	0	0	0	0	8OXV_B_C, 3IFL_H_L, 4TUL_H_L, 5HDQ_H_L, 5LQB_H_L, 8OXW_B_C, 6P7H_A_B, 5EA0_H_L, 5GIS_H_L, 5MYK_B_A, 4ALA_H_L, 7Z0X_H_L, 7LSG_H_L, 8BSE_H_L, 7EKK_H_L, 6CBV_H_L, 7O4Y_H_L, 4JFZ_H_L, 7N05_H_L, 7S3N_H_L, 6X8Q_H_L, 4OJF_H_L, 3UYR_H_L, 4JG0_H_L, 4LKX_A_B, 5MO3_H_L, 5UEK_H_L, 6LDV_H_L, 7SKZ_H_L, 5VAG_C_B, 5NMV_H_L, 6BLH_H_L, 6X8U_H_L, 6AQ7_H_L, 6D0X_A_B, 3V4U_H_L, 7V64_B_A, 4DTG_H_L, 7SJS_H_L, 7OW1_H_K,…
6551	7545	104	97.1963	104	85	0	0	0	0	8OXV_B_C, 3IFL_H_L, 4TUL_H_L, 5HDQ_H_L, 5LQB_H_L, 8OXW_B_C, 6P7H_A_B, 5EA0_H_L, 5GIS_H_L, 5MYK_B_A, 4ALA_H_L, 7Z0X_H_L, 7LSG_H_L, 8BSE_H_L, 7EKK_H_L, 6CBV_H_L, 7O4Y_H_L, 4JFZ_H_L, 7N05_H_L, 7S3N_H_L, 6X8Q_H_L, 4OJF_H_L, 3UYR_H_L, 4JG0_H_L, 4LKX_A_B, 5MO3_H_L, 5UEK_H_L, 6LDV_H_L, 7SKZ_H_L, 5VAG_C_B, 5NMV_H_L, 6BLH_H_L, 6X8U_H_L, 6AQ7_H_L, 6D0X_A_B, 3V4U_H_L, 7V64_B_A, 4DTG_H_L, 7SJS_H_L, 7OW1_H_K,…
7549	2551	101	94.3925	101	0	0	0	0	0	8OXV_B_C, 3IFL_H_L, 4TUL_H_L, 5HDQ_H_L, 5LQB_H_L, 8OXW_B_C, 6P7H_A_B, 5EA0_H_L, 5GIS_H_L, 5MYK_B_A, 4ALA_H_L, 7Z0X_H_L, 7LSG_H_L, 8BSE_H_L, 7EKK_H_L, 6CBV_H_L, 7O4Y_H_L, 4JFZ_H_L, 7N05_H_L, 7S3N_H_L, 6X8Q_H_L, 4OJF_H_L, 3UYR_H_L, 4JG0_H_L, 4LKX_A_B, 5MO3_H_L, 5UEK_H_L, 7SKZ_H_L, 5VAG_C_B, 5NMV_H_L, 6BLH_H_L, 6X8U_H_L, 6AQ7_H_L, 6D0X_A_B, 3V4U_H_L, 7V64_B_A, 4DTG_H_L, 7SJS_H_L, 7OW1_H_K, 8F5N_H_L,…
2553	1557	101	94.3925	98	1	16	0	0	0	8OXV_B_C, 3IFL_H_L, 4TUL_H_L, 5HDQ_H_L, 8OXW_B_C, 6P7H_A_B, 5EA0_H_L, 5GIS_H_L, 5MYK_B_A, 4ALA_H_L, 7Z0X_H_L, 7LSG_H_L, 8BSE_H_L, 7EKK_H_L, 6CBV_H_L, 7O4Y_H_L, 4JFZ_H_L, 7N05_H_L, 7S3N_H_L, 3UYR_H_L, 4JG0_H_L, 4LKX_A_B, 5MO3_H_L, 5UEK_H_L, 6LDV_H_L, 7SKZ_H_L, 5VAG_C_B, 5NMV_H_L, 6BLH_H_L, 6X8U_H_L, 6AQ7_H_L, 6D0X_A_B, 3V4U_H_L, 7V64_B_A, 4DTG_H_L, 7SJS_H_L, 7OW1_H_K, 8F5N_H_L, 6K0Y_A_B, 3IDG_B_A,…
2553	2547	99	92.5234	99	0	0	0	0	0	8OXV_B_C, 3IFL_H_L, 4TUL_H_L, 5HDQ_H_L, 8OXW_B_C, 6P7H_A_B, 5EA0_H_L, 5GIS_H_L, 5MYK_B_A, 7Z0X_H_L, 7LSG_H_L, 8BSE_H_L, 7EKK_H_L, 6CBV_H_L, 7O4Y_H_L, 4JFZ_H_L, 7N05_H_L, 7S3N_H_L, 4OJF_H_L, 3UYR_H_L, 4JG0_H_L, 4LKX_A_B, 5MO3_H_L, 5UEK_H_L, 6LDV_H_L, 7SKZ_H_L, 5VAG_C_B, 5NMV_H_L, 6BLH_H_L, 6X8U_H_L, 6AQ7_H_L, 6D0X_A_B, 3V4U_H_L, 4DTG_H_L, 7SJS_H_L, 7OW1_H_K, 8F5N_H_L, 6K0Y_A_B, 3IDG_B_A, 8AV9_H_L,…
6553	7547	98	91.5888	98	0	0	0	0	0	8OXV_B_C, 3IFL_H_L, 4TUL_H_L, 5HDQ_H_L, 5LQB_H_L, 8OXW_B_C, 6P7H_A_B, 5EA0_H_L, 5GIS_H_L, 5MYK_B_A, 4ALA_H_L, 7LSG_H_L, 8BSE_H_L, 7EKK_H_L, 6CBV_H_L, 7O4Y_H_L, 4JFZ_H_L, 7N05_H_L, 7S3N_H_L, 6X8Q_H_L, 4OJF_H_L, 3UYR_H_L, 4JG0_H_L, 4LKX_A_B, 5MO3_H_L, 5UEK_H_L, 6LDV_H_L, 7SKZ_H_L, 5VAG_C_B, 5NMV_H_L, 6BLH_H_L, 6X8U_H_L, 6AQ7_H_L, 6D0X_A_B, 3V4U_H_L, 7V64_B_A, 4DTG_H_L, 7OW1_H_K, 8F5N_H_L, 6K0Y_A_B,…
6554	6553	98	91.5888	98	79	0	0	0	0	8OXV_B_C, 3IFL_H_L, 4TUL_H_L, 5HDQ_H_L, 5LQB_H_L, 8OXW_B_C, 6P7H_A_B, 5EA0_H_L, 5GIS_H_L, 5MYK_B_A, 4ALA_H_L, 7LSG_H_L, 8BSE_H_L, 7EKK_H_L, 6CBV_H_L, 7O4Y_H_L, 4JFZ_H_L, 7N05_H_L, 7S3N_H_L, 6X8Q_H_L, 4OJF_H_L, 3UYR_H_L, 4JG0_H_L, 4LKX_A_B, 5MO3_H_L, 5UEK_H_L, 6LDV_H_L, 7SKZ_H_L, 5VAG_C_B, 5NMV_H_L, 6BLH_H_L, 6X8U_H_L, 6AQ7_H_L, 6D0X_A_B, 3V4U_H_L, 7V64_B_A, 4DTG_H_L, 7OW1_H_K, 8F5N_H_L, 6K0Y_A_B,…
2547	1549	96	89.7196	96	7	0	0	0	0	8OXV_B_C, 3IFL_H_L, 4TUL_H_L, 5HDQ_H_L, 5LQB_H_L, 8OXW_B_C, 6P7H_A_B, 5EA0_H_L, 5GIS_H_L, 5MYK_B_A, 4ALA_H_L, 7LSG_H_L, 8BSE_H_L, 7EKK_H_L, 6CBV_H_L, 7O4Y_H_L, 4JFZ_H_L, 7N05_H_L, 7S3N_H_L, 6X8Q_H_L, 4OJF_H_L, 3UYR_H_L, 4JG0_H_L, 4LKX_A_B, 5MO3_H_L, 5UEK_H_L, 6LDV_H_L, 7SKZ_H_L, 5VAG_C_B, 5NMV_H_L, 6X8U_H_L, 6AQ7_H_L, 6D0X_A_B, 7V64_B_A, 4DTG_H_L, 7SJS_H_L, 7OW1_H_K, 8F5N_H_L, 6K0Y_A_B, 3IDG_B_A,…
6551	2553	96	89.7196	96	0	0	0	0	0	3IFL_H_L, 4TUL_H_L, 5HDQ_H_L, 5LQB_H_L, 6P7H_A_B, 5EA0_H_L, 5GIS_H_L, 5MYK_B_A, 4ALA_H_L, 7Z0X_H_L, 7LSG_H_L, 8BSE_H_L, 7EKK_H_L, 6CBV_H_L, 7O4Y_H_L, 4JFZ_H_L, 7N05_H_L, 7S3N_H_L, 6X8Q_H_L, 4OJF_H_L, 3UYR_H_L, 4JG0_H_L, 4LKX_A_B, 5MO3_H_L, 5UEK_H_L, 6LDV_H_L, 7SKZ_H_L, 5VAG_C_B, 5NMV_H_L, 6X8U_H_L, 6AQ7_H_L, 6D0X_A_B, 3V4U_H_L, 7V64_B_A, 4DTG_H_L, 7SJS_H_L, 7OW1_H_K, 8F5N_H_L, 6K0Y_A_B, 3IDG_B_A,…
6558	6551	95	88.785	95	0	0	0	0	0	3IFL_H_L, 4TUL_H_L, 5HDQ_H_L, 5LQB_H_L, 6P7H_A_B, 5EA0_H_L, 5GIS_H_L, 4ALA_H_L, 7Z0X_H_L, 7LSG_H_L, 8BSE_H_L, 7EKK_H_L, 7O4Y_H_L, 4JFZ_H_L, 7N05_H_L, 7S3N_H_L, 6X8Q_H_L, 4OJF_H_L, 3UYR_H_L, 4JG0_H_L, 4LKX_A_B, 5MO3_H_L, 5UEK_H_L, 7SKZ_H_L, 5VAG_C_B, 5NMV_H_L, 6X8U_H_L, 6AQ7_H_L, 6D0X_A_B, 3V4U_H_L, 7V64_B_A, 4DTG_H_L, 7SJS_H_L, 7OW1_H_K, 8F5N_H_L, 6K0Y_A_B, 3IDG_B_A, 4HPY_H_L, 6PXR_H_L, 8FAS_A_B,…
2551	2547	94	87.8505	94	0	0	0	0	0	3IFL_H_L, 4TUL_H_L, 5HDQ_H_L, 5LQB_H_L, 8OXW_B_C, 6P7H_A_B, 5EA0_H_L, 5GIS_H_L, 5MYK_B_A, 4ALA_H_L, 7LSG_H_L, 8BSE_H_L, 7EKK_H_L, 6CBV_H_L, 7O4Y_H_L, 4JFZ_H_L, 7N05_H_L, 7S3N_H_L, 6X8Q_H_L, 4OJF_H_L, 3UYR_H_L, 4JG0_H_L, 4LKX_A_B, 5MO3_H_L, 5UEK_H_L, 6LDV_H_L, 7SKZ_H_L, 5VAG_C_B, 5NMV_H_L, 6X8U_H_L, 6AQ7_H_L, 6D0X_A_B, 3V4U_H_L, 7V64_B_A, 4DTG_H_L, 7OW1_H_K, 8F5N_H_L, 6K0Y_A_B, 3IDG_B_A, 6PXR_H_L,…
6556	6551	92	85.9813	92	0	0	0	0	0	8OXV_B_C, 3IFL_H_L, 4TUL_H_L, 5HDQ_H_L, 8OXW_B_C, 6P7H_A_B, 5EA0_H_L, 5GIS_H_L, 5MYK_B_A, 4ALA_H_L, 7Z0X_H_L, 7LSG_H_L, 8BSE_H_L, 7EKK_H_L, 6CBV_H_L, 7O4Y_H_L, 4JFZ_H_L, 7N05_H_L, 7S3N_H_L, 6X8Q_H_L, 4OJF_H_L, 3UYR_H_L, 4JG0_H_L, 4LKX_A_B, 5UEK_H_L, 6LDV_H_L, 7SKZ_H_L, 5NMV_H_L, 6BLH_H_L, 6X8U_H_L, 6D0X_A_B, 7V64_B_A, 4DTG_H_L, 7SJS_H_L, 7OW1_H_K, 8F5N_H_L, 6K0Y_A_B, 3IDG_B_A, 8AV9_H_L, 4HPY_H_L,…
6551	2554	92	85.9813	87	26	5	0	0	0	3IFL_H_L, 4TUL_H_L, 5HDQ_H_L, 5LQB_H_L, 6P7H_A_B, 5EA0_H_L, 5GIS_H_L, 5MYK_B_A, 4ALA_H_L, 7LSG_H_L, 8BSE_H_L, 7EKK_H_L, 6CBV_H_L, 7O4Y_H_L, 4JFZ_H_L, 7N05_H_L, 7S3N_H_L, 6X8Q_H_L, 4OJF_H_L, 3UYR_H_L, 4JG0_H_L, 4LKX_A_B, 5MO3_H_L, 5UEK_H_L, 7SKZ_H_L, 5VAG_C_B, 5NMV_H_L, 6X8U_H_L, 6AQ7_H_L, 6D0X_A_B, 3V4U_H_L, 7V64_B_A, 4DTG_H_L, 7SJS_H_L, 7OW1_H_K, 8F5N_H_L, 6K0Y_A_B, 3IDG_B_A, 8AV9_H_L, 4HPY_H_L,…
9550	1556	91	85.0467	75	13	90	0	0	0	8OXV_B_C, 3IFL_H_L, 4TUL_H_L, 5HDQ_H_L, 5LQB_H_L, 8OXW_B_C, 6P7H_A_B, 5MYK_B_A, 4ALA_H_L, 7Z0X_H_L, 7LSG_H_L, 8BSE_H_L, 7EKK_H_L, 7N05_H_L, 7S3N_H_L, 6X8Q_H_L, 4OJF_H_L, 3UYR_H_L, 4LKX_A_B, 5MO3_H_L, 6LDV_H_L, 7SKZ_H_L, 5VAG_C_B, 5NMV_H_L, 6BLH_H_L, 6X8U_H_L, 6AQ7_H_L, 3V4U_H_L, 7V64_B_A, 4DTG_H_L, 7SJS_H_L, 7OW1_H_K, 6K0Y_A_B, 3IDG_B_A, 8AV9_H_L, 4HPY_H_L, 6PXR_H_L, 8FAS_A_B, 8FA7_H_L, 6NMT_B_A,…
6554	6554	90	84.1121	90	0	0	0	0	0	3IFL_H_L, 4TUL_H_L, 5HDQ_H_L, 5LQB_H_L, 6P7H_A_B, 5EA0_H_L, 5GIS_H_L, 5MYK_B_A, 4ALA_H_L, 7LSG_H_L, 8BSE_H_L, 7EKK_H_L, 6CBV_H_L, 7O4Y_H_L, 4JFZ_H_L, 7N05_H_L, 7S3N_H_L, 6X8Q_H_L, 4OJF_H_L, 3UYR_H_L, 4JG0_H_L, 4LKX_A_B, 5MO3_H_L, 5UEK_H_L, 6LDV_H_L, 7SKZ_H_L, 5VAG_C_B, 5NMV_H_L, 6X8U_H_L, 6AQ7_H_L, 6D0X_A_B, 3V4U_H_L, 7V64_B_A, 4DTG_H_L, 7OW1_H_K, 8F5N_H_L, 6K0Y_A_B, 3IDG_B_A, 8AV9_H_L, 6PXR_H_L,…
6553	6553	89	83.1776	89	0	0	0	0	0	3IFL_H_L, 4TUL_H_L, 5HDQ_H_L, 5LQB_H_L, 6P7H_A_B, 5EA0_H_L, 5GIS_H_L, 5MYK_B_A, 4ALA_H_L, 7LSG_H_L, 8BSE_H_L, 7EKK_H_L, 6CBV_H_L, 7O4Y_H_L, 4JFZ_H_L, 7N05_H_L, 7S3N_H_L, 6X8Q_H_L, 4OJF_H_L, 3UYR_H_L, 4JG0_H_L, 4LKX_A_B, 5MO3_H_L, 5UEK_H_L, 6LDV_H_L, 7SKZ_H_L, 5VAG_C_B, 5NMV_H_L, 6X8U_H_L, 6AQ7_H_L, 6D0X_A_B, 3V4U_H_L, 7V64_B_A, 4DTG_H_L, 7OW1_H_K, 8F5N_H_L, 6K0Y_A_B, 3IDG_B_A, 6PXR_H_L, 8FAS_A_B,…
6553	6555	89	83.1776	89	0	0	0	0	0	3IFL_H_L, 4TUL_H_L, 5HDQ_H_L, 5LQB_H_L, 6P7H_A_B, 5EA0_H_L, 5GIS_H_L, 5MYK_B_A, 4ALA_H_L, 7LSG_H_L, 8BSE_H_L, 7EKK_H_L, 6CBV_H_L, 7O4Y_H_L, 4JFZ_H_L, 7N05_H_L, 7S3N_H_L, 6X8Q_H_L, 4OJF_H_L, 3UYR_H_L, 4JG0_H_L, 4LKX_A_B, 5MO3_H_L, 5UEK_H_L, 6LDV_H_L, 7SKZ_H_L, 5VAG_C_B, 5NMV_H_L, 6X8U_H_L, 6AQ7_H_L, 6D0X_A_B, 3V4U_H_L, 7V64_B_A, 4DTG_H_L, 7OW1_H_K, 8F5N_H_L, 6K0Y_A_B, 3IDG_B_A, 6PXR_H_L, 8FAS_A_B,…
6556	6552	84	78.5047	84	0	0	0	0	0	3IFL_H_L, 4TUL_H_L, 5HDQ_H_L, 5LQB_H_L, 6P7H_A_B, 5GIS_H_L, 5MYK_B_A, 4ALA_H_L, 7LSG_H_L, 8BSE_H_L, 7EKK_H_L, 6CBV_H_L, 7O4Y_H_L, 4JFZ_H_L, 7N05_H_L, 7S3N_H_L, 6X8Q_H_L, 3UYR_H_L, 4JG0_H_L, 4LKX_A_B, 5MO3_H_L, 5UEK_H_L, 7SKZ_H_L, 5VAG_C_B, 5NMV_H_L, 6X8U_H_L, 6AQ7_H_L, 6D0X_A_B, 3V4U_H_L, 7V64_B_A, 4DTG_H_L, 7OW1_H_K, 8F5N_H_L, 6K0Y_A_B, 3IDG_B_A, 8AV9_H_L, 6PXR_H_L, 8FAS_A_B, 6UOE_H_L, 8FA7_H_L,…
1551	2549	80	74.7664	80	0	0	0	0	0	3IFL_H_L, 4TUL_H_L, 5HDQ_H_L, 5LQB_H_L, 8OXW_B_C, 6P7H_A_B, 5EA0_H_L, 5GIS_H_L, 5MYK_B_A, 4ALA_H_L, 8BSE_H_L, 7EKK_H_L, 6CBV_H_L, 7O4Y_H_L, 4JFZ_H_L, 7N05_H_L, 7S3N_H_L, 6X8Q_H_L, 3UYR_H_L, 4JG0_H_L, 4LKX_A_B, 5MO3_H_L, 5UEK_H_L, 6LDV_H_L, 7SKZ_H_L, 5VAG_C_B, 5NMV_H_L, 6X8U_H_L, 6AQ7_H_L, 6D0X_A_B, 7V64_B_A, 4DTG_H_L, 7OW1_H_K, 8F5N_H_L, 6K0Y_A_B, 3IDG_B_A, 6PXR_H_L, 8FAS_A_B, 6UOE_H_L, 8FA7_H_L,…
6557	6551	72	67.2897	72	49	0	0	0	0	8OXV_B_C, 3IFL_H_L, 8OXW_B_C, 6P7H_A_B, 5EA0_H_L, 5MYK_B_A, 7LSG_H_L, 8BSE_H_L, 7EKK_H_L, 6CBV_H_L, 7O4Y_H_L, 4JFZ_H_L, 7N05_H_L, 7S3N_H_L, 6X8Q_H_L, 4OJF_H_L, 4JG0_H_L, 4LKX_A_B, 5UEK_H_L, 7SKZ_H_L, 5VAG_C_B, 5NMV_H_L, 6X8U_H_L, 6D0X_A_B, 7V64_B_A, 4DTG_H_L, 8F5N_H_L, 6K0Y_A_B, 3IDG_B_A, 8AV9_H_L, 4HPY_H_L, 6PXR_H_L, 8FAS_A_B, 6UOE_H_L, 8FA7_H_L, 6NMT_B_A, 6U8D_H_L, 8FB8_H_L, 3SOB_H_L, 7UE9_H_L,…
1549	1556	67	62.6168	67	0	0	0	0	0	8OXV_B_C, 3IFL_H_L, 5HDQ_H_L, 5LQB_H_L, 8OXW_B_C, 6P7H_A_B, 5EA0_H_L, 5GIS_H_L, 5MYK_B_A, 4ALA_H_L, 7Z0X_H_L, 8BSE_H_L, 6CBV_H_L, 4JFZ_H_L, 7N05_H_L, 3UYR_H_L, 4JG0_H_L, 4LKX_A_B, 5UEK_H_L, 6LDV_H_L, 7SKZ_H_L, 5VAG_C_B, 6BLH_H_L, 6X8U_H_L, 6AQ7_H_L, 6D0X_A_B, 3V4U_H_L, 7V64_B_A, 7SJS_H_L, 7OW1_H_K, 8AV9_H_L, 4HPY_H_L, 8FAS_A_B, 6U8D_H_L, 8FB8_H_L, 7UE9_H_L, 7E9B_H_L, 3V52_H_L, 5W0D_B_C, 8F6L_A_B,…
1550	1556	66	61.6822	66	0	0	0	0	0	8OXV_B_C, 3IFL_H_L, 5HDQ_H_L, 8OXW_B_C, 5GIS_H_L, 5MYK_B_A, 4ALA_H_L, 7Z0X_H_L, 7LSG_H_L, 7EKK_H_L, 7N05_H_L, 7S3N_H_L, 6X8Q_H_L, 4OJF_H_L, 3UYR_H_L, 5MO3_H_L, 7SKZ_H_L, 5VAG_C_B, 6BLH_H_L, 6X8U_H_L, 6AQ7_H_L, 3V4U_H_L, 7V64_B_A, 8F5N_H_L, 8AV9_H_L, 8FAS_A_B, 6UOE_H_L, 8FA7_H_L, 3SOB_H_L, 6LRA_H_L, 7UE9_H_L, 1H0D_B_A, 3V52_H_L, 5W0D_B_C, 3UO1_H_L, 8FA8_H_L, 4TUK_H_L, 5W5Z_H_L, 3LEY_H_L, 8DGU_H_L,…
6556	6553	60	56.0748	60	0	0	0	0	0	8OXV_B_C, 4TUL_H_L, 5HDQ_H_L, 8OXW_B_C, 5GIS_H_L, 5MYK_B_A, 4ALA_H_L, 7Z0X_H_L, 6CBV_H_L, 7O4Y_H_L, 7S3N_H_L, 6X8Q_H_L, 3UYR_H_L, 5MO3_H_L, 5UEK_H_L, 6BLH_H_L, 6X8U_H_L, 6D0X_A_B, 3V4U_H_L, 4DTG_H_L, 7SJS_H_L, 8F5N_H_L, 6K0Y_A_B, 8AV9_H_L, 4HPY_H_L, 6PXR_H_L, 8FAS_A_B, 3SOB_H_L, 6LRA_H_L, 1H0D_B_A, 3V52_H_L, 5W0D_B_C, 7JKM_H_L, 3UO1_H_L, 8FA8_H_L, 4TUK_H_L, 8DGU_H_L, 3MLR_H_L, 5KVG_H_L, 5SY8_H_L,…
7551	2553	59	55.1402	59	2	0	0	0	0	6P7H_A_B, 5EA0_H_L, 7LSG_H_L, 8BSE_H_L, 7EKK_H_L, 6CBV_H_L, 7O4Y_H_L, 4JFZ_H_L, 7N05_H_L, 7S3N_H_L, 6X8Q_H_L, 4OJF_H_L, 4JG0_H_L, 4LKX_A_B, 5UEK_H_L, 7SKZ_H_L, 5VAG_C_B, 5NMV_H_L, 6X8U_H_L, 6D0X_A_B, 7V64_B_A, 4DTG_H_L, 7OW1_H_K, 8F5N_H_L, 6K0Y_A_B, 3IDG_B_A, 8FAS_A_B, 6UOE_H_L, 8FA7_H_L, 6NMT_B_A, 6U8D_H_L, 8FB8_H_L, 3SOB_H_L, 7UE9_H_L, 7E9B_H_L, 7JKM_H_L, 8FA8_H_L, 8F6L_A_B, 7SSC_H_L, 5CIN_H_L,…
7547	7547	57	53.271	57	35	0	0	0	0	4TUL_H_L, 5HDQ_H_L, 5LQB_H_L, 6P7H_A_B, 5EA0_H_L, 5GIS_H_L, 5MYK_B_A, 4ALA_H_L, 7LSG_H_L, 8BSE_H_L, 7EKK_H_L, 7N05_H_L, 4OJF_H_L, 3UYR_H_L, 4LKX_A_B, 5MO3_H_L, 7SKZ_H_L, 5NMV_H_L, 6X8U_H_L, 6AQ7_H_L, 6D0X_A_B, 3V4U_H_L, 4DTG_H_L, 3IDG_B_A, 8AV9_H_L, 8FAS_A_B, 8FA7_H_L, 8FB8_H_L, 7UE9_H_L, 1H0D_B_A, 3V52_H_L, 3UO1_H_L, 4TUK_H_L, 5W5Z_H_L, 3LEY_H_L, 1F58_H_L, 7SSC_H_L, 5KVG_H_L, 6KX1_A_B, 5CIN_H_L,…
6551	6558	53	49.5327	16	0	53	0	0	0	3IFL_H_L, 5HDQ_H_L, 5LQB_H_L, 6P7H_A_B, 5EA0_H_L, 5MYK_B_A, 4ALA_H_L, 7LSG_H_L, 7EKK_H_L, 7O4Y_H_L, 7N05_H_L, 7S3N_H_L, 4OJF_H_L, 3UYR_H_L, 5MO3_H_L, 7SKZ_H_L, 5VAG_C_B, 5NMV_H_L, 6AQ7_H_L, 6D0X_A_B, 8F5N_H_L, 3IDG_B_A, 8FAS_A_B, 8FA7_H_L, 6NMT_B_A, 6U8D_H_L, 7E9B_H_L, 7JKM_H_L, 3UO1_H_L, 8F6L_A_B, 4TUK_H_L, 5W5Z_H_L, 3LEY_H_L, 1F58_H_L, 7SSC_H_L, 6KX1_A_B, 5FGC_E_B, 8DS5_C_B, 5VKD_H_L, 6B0G_D_C,…
7547	2551	38	35.514	38	0	0	0	0	0	3IFL_H_L, 4TUL_H_L, 5HDQ_H_L, 5LQB_H_L, 5GIS_H_L, 5MYK_B_A, 4ALA_H_L, 3UYR_H_L, 5MO3_H_L, 6AQ7_H_L, 3V4U_H_L, 7SJS_H_L, 4HPY_H_L, 6PXR_H_L, 6LRA_H_L, 1H0D_B_A, 3V52_H_L, 5W0D_B_C, 3UO1_H_L, 4TUK_H_L, 5W5Z_H_L, 3LEY_H_L, 1F58_H_L, 5KVG_H_L, 6KX1_A_B, 5SY8_H_L, 7VTJ_H_L, 4TSB_H_L, 5OCX_H_L, 2V17_H_L, 5OCK_H_L, 6DB6_H_L, 4ONF_H_L, 7BXV_H_L, 4AL8_H_L, 8IVX_H_L, 7OX3_A_B, 5VPG_D_C
2547	2551	34	31.7757	34	0	0	0	0	0	5LQB_H_L, 6P7H_A_B, 8BSE_H_L, 7S3N_H_L, 6X8Q_H_L, 4JG0_H_L, 4LKX_A_B, 5MO3_H_L, 5UEK_H_L, 7SKZ_H_L, 6X8U_H_L, 6D0X_A_B, 7V64_B_A, 6K0Y_A_B, 3IDG_B_A, 6PXR_H_L, 8FAS_A_B, 6UOE_H_L, 8FA7_H_L, 8FB8_H_L, 7UE9_H_L, 7E9B_H_L, 8F6L_A_B, 5CIN_H_L, 5FGC_E_B, 8DP3_H_L, 8DS5_C_B, 7BXV_H_L, 5UCB_H_L, 6PDU_H_L, 1U8I_B_A, 3NPS_B_C, 8IB1_B_A, 7B3O_H_L
6553	2553	32	29.9065	32	0	0	0	0	0	3IFL_H_L, 4TUL_H_L, 5HDQ_H_L, 5LQB_H_L, 5GIS_H_L, 5MYK_B_A, 4ALA_H_L, 3UYR_H_L, 5MO3_H_L, 6AQ7_H_L, 3V4U_H_L, 7SJS_H_L, 8AV9_H_L, 6PXR_H_L, 1H0D_B_A, 3V52_H_L, 3UO1_H_L, 4TUK_H_L, 5W5Z_H_L, 1F58_H_L, 5KVG_H_L, 6KX1_A_B, 5OCX_H_L, 2V17_H_L, 5OCK_H_L, 6DB6_H_L, 4ONF_H_L, 7BXV_H_L, 4AL8_H_L, 8IVX_H_L, 7OX3_A_B, 5VPG_D_C
1552	1552	30	28.0374	30	0	0	0	0	0	5HDQ_H_L, 5MYK_B_A, 4ALA_H_L, 4OJF_H_L, 5MO3_H_L, 6LDV_H_L, 5NMV_H_L, 6AQ7_H_L, 4DTG_H_L, 6K0Y_A_B, 8AV9_H_L, 6PXR_H_L, 6LRA_H_L, 7UE9_H_L, 7E9B_H_L, 1H0D_B_A, 4TUK_H_L, 6KX1_A_B, 5FGC_E_B, 8FDD_A_B, 7VTJ_H_L, 7KMI_A_B, 5OCX_H_L, 5OCK_H_L, 7KMH_A_B, 4ONF_H_L, 7BXV_H_L, 4AL8_H_L, 8IVX_H_L, 7OX3_A_B
1553	1551	29	27.1028	29	0	0	0	0	0	3IFL_H_L, 5HDQ_H_L, 5MYK_B_A, 4ALA_H_L, 3UYR_H_L, 5NMV_H_L, 6AQ7_H_L, 3V4U_H_L, 4DTG_H_L, 3IDG_B_A, 6PXR_H_L, 7E9B_H_L, 1H0D_B_A, 3V52_H_L, 3UO1_H_L, 4TUK_H_L, 5W5Z_H_L, 1F58_H_L, 6KX1_A_B, 8FDD_A_B, 5OCX_H_L, 5OCK_H_L, 7KMH_A_B, 4ONF_H_L, 7BXV_H_L, 4AL8_H_L, 8IVX_H_L, 1U8I_B_A, 5VPG_D_C
7548	2551	29	27.1028	29	0	0	0	0	0	3IFL_H_L, 4TUL_H_L, 5HDQ_H_L, 5LQB_H_L, 5GIS_H_L, 5MYK_B_A, 4ALA_H_L, 3UYR_H_L, 5MO3_H_L, 6AQ7_H_L, 3V4U_H_L, 6PXR_H_L, 1H0D_B_A, 3V52_H_L, 3UO1_H_L, 4TUK_H_L, 5W5Z_H_L, 3LEY_H_L, 1F58_H_L, 5KVG_H_L, 6KX1_A_B, 5OCX_H_L, 2V17_H_L, 5OCK_H_L, 4ONF_H_L, 7BXV_H_L, 4AL8_H_L, 8IVX_H_L, 5VPG_D_C
1549	2543	29	27.1028	29	12	0	0	0	0	3IFL_H_L, 5HDQ_H_L, 5LQB_H_L, 5MYK_B_A, 4ALA_H_L, 3UYR_H_L, 5MO3_H_L, 6LDV_H_L, 6AQ7_H_L, 3V4U_H_L, 7V64_B_A, 8AV9_H_L, 6PXR_H_L, 6LRA_H_L, 1H0D_B_A, 3V52_H_L, 3UO1_H_L, 3LEY_H_L, 6KX1_A_B, 8DP3_H_L, 5VKD_H_L, 7VTJ_H_L, 2V17_H_L, 4ONF_H_L, 7BXV_H_L, 4AL8_H_L, 8IVX_H_L, 3NPS_B_C, 5VPG_D_C
7549	2553	29	27.1028	29	19	0	0	0	0	3IFL_H_L, 4TUL_H_L, 5HDQ_H_L, 5LQB_H_L, 5GIS_H_L, 5MYK_B_A, 4ALA_H_L, 3UYR_H_L, 5MO3_H_L, 6AQ7_H_L, 3V4U_H_L, 6PXR_H_L, 1H0D_B_A, 3V52_H_L, 3UO1_H_L, 4TUK_H_L, 5W5Z_H_L, 3LEY_H_L, 1F58_H_L, 5KVG_H_L, 6KX1_A_B, 5OCX_H_L, 2V17_H_L, 5OCK_H_L, 4ONF_H_L, 7BXV_H_L, 4AL8_H_L, 8IVX_H_L, 5VPG_D_C
1551	2551	24	22.4299	24	0	0	0	0	0	3IFL_H_L, 5HDQ_H_L, 5LQB_H_L, 5MYK_B_A, 4ALA_H_L, 3UYR_H_L, 5MO3_H_L, 6AQ7_H_L, 3V4U_H_L, 6PXR_H_L, 1H0D_B_A, 3V52_H_L, 3UO1_H_L, 4TUK_H_L, 5W5Z_H_L, 6KX1_A_B, 5OCX_H_L, 2V17_H_L, 5OCK_H_L, 4ONF_H_L, 7BXV_H_L, 4AL8_H_L, 8IVX_H_L, 5VPG_D_C
1554	1552	23	21.4953	23	0	0	0	0	0	4TUL_H_L, 5LQB_H_L, 5GIS_H_L, 4ALA_H_L, 6LDV_H_L, 5NMV_H_L, 6AQ7_H_L, 4DTG_H_L, 6K0Y_A_B, 6PXR_H_L, 6LRA_H_L, 3LEY_H_L, 1F58_H_L, 5KVG_H_L, 6KX1_A_B, 5FGC_E_B, 7VTJ_H_L, 7KMI_A_B, 5OCX_H_L, 5OCK_H_L, 7BXV_H_L, 4AL8_H_L, 8IVX_H_L
7547	2549	19	17.757	19	0	0	0	0	0	8OXV_B_C, 8OXW_B_C, 7Z0X_H_L, 6LDV_H_L, 6BLH_H_L, 7SJS_H_L, 8AV9_H_L, 4HPY_H_L, 6LRA_H_L, 5W0D_B_C, 8DGU_H_L, 3MLR_H_L, 5SY8_H_L, 8OXY_B_C, 7VTJ_H_L, 4TSB_H_L, 6DB6_H_L, 6WFY_H_L, 7OX3_A_B
2545	1549	19	17.757	19	0	0	0	0	0	6P7H_A_B, 5EA0_H_L, 8BSE_H_L, 7S3N_H_L, 7V64_B_A, 6K0Y_A_B, 3IDG_B_A, 6UOE_H_L, 7E9B_H_L, 7JKM_H_L, 5FGC_E_B, 8FDD_A_B, 5V6M_H_L, 7KMI_A_B, 7KMH_A_B, 1U8I_B_A, 3NPS_B_C, 8IB1_B_A, 7B3O_H_L
6554	6556	19	17.757	19	0	0	0	0	0	8OXV_B_C, 8OXW_B_C, 7Z0X_H_L, 6BLH_H_L, 7SJS_H_L, 8AV9_H_L, 4HPY_H_L, 6LRA_H_L, 5W0D_B_C, 8DGU_H_L, 3MLR_H_L, 5SY8_H_L, 8OXY_B_C, 7VTJ_H_L, 4TSB_H_L, 6DB6_H_L, 2R8S_H_L, 6WFY_H_L, 7OX3_A_B
2551	7549	18	16.8224	18	0	0	0	0	0	8OXV_B_C, 8OXW_B_C, 7Z0X_H_L, 6BLH_H_L, 7SJS_H_L, 8AV9_H_L, 4HPY_H_L, 6LRA_H_L, 5W0D_B_C, 8DGU_H_L, 3MLR_H_L, 5SY8_H_L, 8OXY_B_C, 7VTJ_H_L, 4TSB_H_L, 6DB6_H_L, 6WFY_H_L, 7OX3_A_B
1548	1556	18	16.8224	18	0	0	0	0	0	4TUL_H_L, 4LKX_A_B, 4DTG_H_L, 7OW1_H_K, 6K0Y_A_B, 3IDG_B_A, 8FAS_A_B, 6U8D_H_L, 8FB8_H_L, 7UE9_H_L, 7E9B_H_L, 5W0D_B_C, 8F6L_A_B, 5V6M_H_L, 4TSB_H_L, 5U3N_H_L, 6DB6_H_L, 1U8I_B_A
2553	7551	18	16.8224	18	0	0	0	0	0	3IFL_H_L, 4TUL_H_L, 5HDQ_H_L, 5LQB_H_L, 5GIS_H_L, 7Z0X_H_L, 3UYR_H_L, 5MO3_H_L, 6AQ7_H_L, 3V4U_H_L, 3V52_H_L, 3UO1_H_L, 4TUK_H_L, 3LEY_H_L, 3MLR_H_L, 8DP3_H_L, 8DS5_C_B, 6WFY_H_L
6552	6555	17	15.8879	17	0	0	0	0	0	3IFL_H_L, 5HDQ_H_L, 5LQB_H_L, 5MYK_B_A, 4ALA_H_L, 3UYR_H_L, 6LDV_H_L, 3V4U_H_L, 3V52_H_L, 3UO1_H_L, 5KVG_H_L, 6KX1_A_B, 5VKD_H_L, 5OCX_H_L, 2V17_H_L, 5OCK_H_L, 4AL8_H_L
7547	7549	17	15.8879	17	12	0	0	0	0	8OXV_B_C, 8OXW_B_C, 7Z0X_H_L, 6BLH_H_L, 7SJS_H_L, 8AV9_H_L, 4HPY_H_L, 5W0D_B_C, 5W5Z_H_L, 8DGU_H_L, 3MLR_H_L, 5SY8_H_L, 8OXY_B_C, 4TSB_H_L, 6DB6_H_L, 6WFY_H_L, 7OX3_A_B
6556	7549	16	14.9533	16	0	0	0	0	0	8OXV_B_C, 8OXW_B_C, 7Z0X_H_L, 7SJS_H_L, 8AV9_H_L, 4HPY_H_L, 6LRA_H_L, 5W0D_B_C, 8DGU_H_L, 3MLR_H_L, 5SY8_H_L, 7VTJ_H_L, 4TSB_H_L, 6DB6_H_L, 6WFY_H_L, 7OX3_A_B
1556	9551	16	14.9533	16	0	0	0	0	0	6CBV_H_L, 6X8Q_H_L, 7SKZ_H_L, 5VAG_C_B, 6X8U_H_L, 7OW1_H_K, 4HPY_H_L, 8FAS_A_B, 6UOE_H_L, 8FA7_H_L, 5W0D_B_C, 5SY8_H_L, 6B0G_D_C, 7NEH_H_L, 5UCB_H_L, 6PDU_H_L
7546	7549	16	14.9533	16	1	0	0	0	0	8OXV_B_C, 8OXW_B_C, 7Z0X_H_L, 6BLH_H_L, 7SJS_H_L, 8AV9_H_L, 4HPY_H_L, 5W0D_B_C, 8DGU_H_L, 3MLR_H_L, 5SY8_H_L, 8OXY_B_C, 4TSB_H_L, 6DB6_H_L, 6WFY_H_L, 7OX3_A_B
2553	2545	15	14.0187	15	0	0	0	0	0	8OXV_B_C, 8OXW_B_C, 4JG0_H_L, 6LDV_H_L, 7V64_B_A, 7SJS_H_L, 8AV9_H_L, 6LRA_H_L, 5W0D_B_C, 8DGU_H_L, 5SY8_H_L, 8OXY_B_C, 4TSB_H_L, 6DB6_H_L, 3NPS_B_C
1556	1549	14	13.0841	14	0	0	0	0	0	6X8Q_H_L, 5UEK_H_L, 7SKZ_H_L, 5VAG_C_B, 6X8U_H_L, 8FAS_A_B, 6UOE_H_L, 8FA7_H_L, 8FB8_H_L, 8DP3_H_L, 6B0G_D_C, 5U3N_H_L, 5UCB_H_L, 6PDU_H_L
1556	1550	14	13.0841	14	13	0	0	0	0	6X8Q_H_L, 7SKZ_H_L, 5VAG_C_B, 6X8U_H_L, 8FAS_A_B, 6UOE_H_L, 8FA7_H_L, 8FB8_H_L, 8DP3_H_L, 5VKD_H_L, 6B0G_D_C, 5U3N_H_L, 5UCB_H_L, 6PDU_H_L
6551	7539	14	13.0841	14	2	0	0	0	0	8OXV_B_C, 8OXW_B_C, 7Z0X_H_L, 7SJS_H_L, 8AV9_H_L, 4HPY_H_L, 5W0D_B_C, 8DGU_H_L, 5SY8_H_L, 8OXY_B_C, 4TSB_H_L, 6DB6_H_L, 6WFY_H_L, 7OX3_A_B
2541	1549	13	12.1495	13	0	0	0	0	0	6X8Q_H_L, 7SKZ_H_L, 5VAG_C_B, 6X8U_H_L, 8FAS_A_B, 6UOE_H_L, 8FA7_H_L, 6U8D_H_L, 5VKD_H_L, 6B0G_D_C, 5U3N_H_L, 5UCB_H_L, 6PDU_H_L
2548	1551	12	11.215	12	0	0	0	0	0	5EA0_H_L, 6X8Q_H_L, 4JG0_H_L, 4LKX_A_B, 7SKZ_H_L, 6X8U_H_L, 7SJS_H_L, 6LRA_H_L, 7VTJ_H_L, 5V6M_H_L, 3NPS_B_C, 8IB1_B_A
6553	2552	12	11.215	12	0	0	0	0	0	7Z0X_H_L, 7SJS_H_L, 8AV9_H_L, 4HPY_H_L, 6LRA_H_L, 5W0D_B_C, 8DGU_H_L, 5SY8_H_L, 7VTJ_H_L, 4TSB_H_L, 6DB6_H_L, 7OX3_A_B
6558	7551	11	10.2804	11	4	0	0	0	0	3IFL_H_L, 5MYK_B_A, 4ALA_H_L, 8AV9_H_L, 6PXR_H_L, 5W5Z_H_L, 1F58_H_L, 5KVG_H_L, 2V17_H_L, 6WFY_H_L, 4AL8_H_L
2542	1549	11	10.2804	11	0	0	0	0	0	6X8Q_H_L, 7SKZ_H_L, 6X8U_H_L, 8FAS_A_B, 8FA7_H_L, 8FB8_H_L, 8DP3_H_L, 6B0G_D_C, 5U3N_H_L, 5UCB_H_L, 6PDU_H_L
1554	1550	10	9.34579	10	1	0	0	0	0	4TUL_H_L, 5LQB_H_L, 5GIS_H_L, 5UEK_H_L, 6AQ7_H_L, 6PXR_H_L, 6U8D_H_L, 3LEY_H_L, 5KVG_H_L, 5VKD_H_L
1554	9552	10	9.34579	10	0	0	0	0	0	5LQB_H_L, 5GIS_H_L, 4OJF_H_L, 5NMV_H_L, 4DTG_H_L, 6K0Y_A_B, 5KVG_H_L, 5FGC_E_B, 7KMI_A_B, 7KMH_A_B
6559	6551	8	7.47664	8	8	0	0	0	0	7Z0X_H_L, 7SJS_H_L, 4HPY_H_L, 5W0D_B_C, 8DGU_H_L, 5SY8_H_L, 4TSB_H_L, 6DB6_H_L
6555	6553	8	7.47664	8	0	0	0	0	0	7SJS_H_L, 8AV9_H_L, 4HPY_H_L, 5W0D_B_C, 8DGU_H_L, 5SY8_H_L, 4TSB_H_L, 6DB6_H_L
2540	1549	8	7.47664	8	0	0	0	0	0	6X8Q_H_L, 7SKZ_H_L, 5VAG_C_B, 6X8U_H_L, 8FAS_A_B, 5SY8_H_L, 6B0G_D_C, 5UCB_H_L
1556	9550	8	7.47664	8	1	0	0	0	0	6X8Q_H_L, 5UEK_H_L, 7SKZ_H_L, 5VAG_C_B, 6X8U_H_L, 8FAS_A_B, 5W0D_B_C, 5UCB_H_L
2540	1551	7	6.54206	7	0	0	0	0	0	6X8Q_H_L, 7SKZ_H_L, 5VAG_C_B, 6X8U_H_L, 8FAS_A_B, 6B0G_D_C, 5UCB_H_L
2549	2551	7	6.54206	7	0	0	0	0	0	4TUL_H_L, 5HDQ_H_L, 5LQB_H_L, 5GIS_H_L, 5MYK_B_A, 3LEY_H_L, 5KVG_H_L
6554	7547	6	5.60748	6	0	0	0	0	0	7Z0X_H_L, 7SJS_H_L, 6LRA_H_L, 5W0D_B_C, 7VTJ_H_L, 6DB6_H_L
6551	6557	6	5.60748	6	0	0	0	0	0	8OXV_B_C, 8OXW_B_C, 6BLH_H_L, 3MLR_H_L, 8OXY_B_C, 6WFY_H_L
1557	1549	6	5.60748	6	0	0	0	0	0	6UOE_H_L, 8FA7_H_L, 8DP3_H_L, 5U3N_H_L, 6WFY_H_L, 6PDU_H_L
2542	1547	5	4.6729	5	3	0	0	0	0	6X8Q_H_L, 6X8U_H_L, 8FA7_H_L, 6U8D_H_L, 5U3N_H_L
6551	6556	5	4.6729	5	1	0	0	0	0	8OXW_B_C, 6BLH_H_L, 3MLR_H_L, 8OXY_B_C, 6WFY_H_L
1555	9552	5	4.6729	5	0	0	0	0	0	5MYK_B_A, 4OJF_H_L, 3UYR_H_L, 3V4U_H_L, 3V52_H_L
6551	7541	5	4.6729	0	0	5	0	0	0	7O4Y_H_L, 5W5Z_H_L, 3LEY_H_L, 5VKD_H_L, 8IB1_B_A
1557	1551	5	4.6729	5	0	0	0	0	0	6UOE_H_L, 8FA7_H_L, 8DP3_H_L, 5U3N_H_L, 6PDU_H_L
7545	6551	5	4.6729	5	0	0	0	0	0	4TUL_H_L, 5GIS_H_L, 3UO1_H_L, 4TUK_H_L, 3LEY_H_L
2554	2545	5	4.6729	0	0	5	0	0	0	7Z0X_H_L, 6BLH_H_L, 5W0D_B_C, 4TSB_H_L, 6WFY_H_L
1556	9552	4	3.73832	4	0	0	0	0	0	7SKZ_H_L, 5VAG_C_B, 6B0G_D_C, 5UCB_H_L
2543	9550	4	3.73832	2	0	4	0	0	0	5NMV_H_L, 6K0Y_A_B, 7KMI_A_B, 7KMH_A_B
6548	7540	4	3.73832	4	0	0	0	0	0	3UYR_H_L, 3V52_H_L, 3UO1_H_L, 4AL8_H_L
2548	2551	4	3.73832	4	0	0	0	0	0	5LQB_H_L, 5MO3_H_L, 6PXR_H_L, 7BXV_H_L
7545	7549	4	3.73832	4	0	0	0	0	0	7Z0X_H_L, 8AV9_H_L, 6LRA_H_L, 6DB6_H_L
7549	1551	4	3.73832	4	0	0	0	0	0	7Z0X_H_L, 5W0D_B_C, 4TSB_H_L, 6DB6_H_L
1555	1552	4	3.73832	4	0	0	0	0	0	5MYK_B_A, 3V4U_H_L, 3V52_H_L, 3UO1_H_L
2551	1557	3	2.80374	3	0	0	0	0	0	6LDV_H_L, 7V64_B_A, 3NPS_B_C
1553	1550	3	2.80374	3	0	0	0	0	0	5NMV_H_L, 6PXR_H_L, 8FDD_A_B
2551	2549	3	2.80374	3	0	0	0	0	0	8AV9_H_L, 5W0D_B_C, 5SY8_H_L
6552	7545	3	2.80374	3	0	0	0	0	0	8AV9_H_L, 6LRA_H_L, 7VTJ_H_L
1557	1550	3	2.80374	3	0	0	0	0	0	8FA7_H_L, 7VTJ_H_L, 6PDU_H_L
6558	6549	2	1.86916	2	0	0	0	0	0	3UO1_H_L, 2V17_H_L
1549	2545	2	1.86916	1	0	0	0	2	0	5W0D_B_C, 6DB6_H_L
6554	7545	2	1.86916	2	0	0	0	0	0	6LRA_H_L, 7VTJ_H_L
6547	7540	2	1.86916	2	0	0	0	0	0	4AL8_H_L, 5VPG_D_C
2540	1550	2	1.86916	2	0	0	0	0	0	6X8Q_H_L, 6X8U_H_L
6551	7540	2	1.86916	2	2	2	0	0	0	6LRA_H_L, 7VTJ_H_L
2549	1551	2	1.86916	2	0	0	0	0	0	6LRA_H_L, 7VTJ_H_L
1557	9550	2	1.86916	2	1	2	0	0	0	6LRA_H_L, 7VTJ_H_L
1554	9553	2	1.86916	2	0	0	0	0	0	6LRA_H_L, 7VTJ_H_L
2541	9550	2	1.86916	2	0	0	0	0	0	6X8Q_H_L, 8FA7_H_L
6558	6550	2	1.86916	2	2	0	0	0	0	4TUL_H_L, 4TUK_H_L
1554	1549	2	1.86916	2	0	0	0	0	0	5UEK_H_L, 3MLR_H_L
2547	2553	1	0.934579	1	0	0	0	0	0	6PXR_H_L
1556	2554	1	0.934579	1	0	1	0	0	0	3MLR_H_L
6554	7539	1	0.934579	1	0	0	0	0	0	7OX3_A_B
1557	9552	1	0.934579	1	0	0	0	0	0	4OJF_H_L
1547	2545	1	0.934579	1	0	0	0	0	0	6DB6_H_L
7551	1549	1	0.934579	1	0	0	0	0	0	7KMH_A_B
2546	1549	1	0.934579	1	0	0	0	0	0	5FGC_E_B
1556	2553	1	0.934579	1	0	0	0	0	0	3MLR_H_L
1554	1551	1	0.934579	1	0	0	0	0	0	3MLR_H_L
2542	9550	1	0.934579	1	0	0	0	0	0	3SOB_H_L
1555	9550	1	0.934579	1	0	0	0	0	0	7LSG_H_L
1556	1547	1	0.934579	1	0	0	0	0	0	5UEK_H_L
2545	1547	1	0.934579	1	0	0	0	0	0	6AQ7_H_L
1555	9553	1	0.934579	1	0	0	0	0	0	5MYK_B_A
6558	7549	1	0.934579	1	0	0	0	0	0	8AV9_H_L
1554	9551	1	0.934579	1	0	0	0	0	0	6PXR_H_L
1555	9551	1	0.934579	1	0	0	0	0	0	8IB1_B_A
