# Supplementary material for: IgStrand: A universal residue numbering scheme for the immunoglobulin-fold (Ig-fold) to study Ig-proteomes and Ig-interactomes
Source: PLoS Comput Biol. 2025 Apr 14;21(4):e1012813. doi: 10.1371/journal.pcbi.1012813 (PMC12051499; doi:10.1371/journal.pcbi.1012813)
Supplement: S2 Code — (JS) [file pcbi.1012813.s012.js]

// Include the interaction in the same chain
// usage: node interaction.js 1TOP A 10 V

/*
Please install the following three packages in your directory with the file interaction.js
npm install three
npm install jquery
npm install icn3d

npm install axios
npm install querystring
*/

// https://github.com/Jam3/three-buffer-vertex-data/issues/2
global.THREE = require('three');
let jsdom = require('jsdom');
global.$ = require('jquery')(new jsdom.JSDOM().window);

let icn3d = require('icn3d');
let me = new icn3d.iCn3DUI({});

let https = require('https');
let axios = require('axios');
let qs = require('querystring');

//let utils = require('./utils.js');

let myArgs = process.argv.slice(2);
if(myArgs.length != 3) {
    console.log("Usage: node interactiondetail.js [PDB ID] [Chain 1] [Chain 2]");
    return;
}

let pdbid = myArgs[0].toUpperCase(); //'6jxr'; //myArgs[0];
let chain1 = myArgs[1];
let chain2 = myArgs[2];

let baseUrlMmdb = "https://www.ncbi.nlm.nih.gov/Structure/mmdb/mmdb_strview.cgi?v=2&program=icn3d&b=1&s=1&ft=1&bu=0&complexity=2&uid=";

let urlMmdb = baseUrlMmdb + pdbid;

https.get(urlMmdb, function(res1) {
    let response1 = [];
    res1.on('data', function (chunk) {
        response1.push(chunk);
    });

    res1.on('end', async function(){
        let dataStr1 = response1.join('');
        let dataJson = JSON.parse(dataStr1);

        me.setIcn3d();
        let ic = me.icn3d;

        ic.bRender = false;
        await ic.mmdbParserCls.parseMmdbData(dataJson);

        // find PDB in 10 angstrom around the SNP
        let chainid1 = pdbid + '_' + chain1;
        let chainid2 = pdbid + '_' + chain2;
        if(!ic.chains.hasOwnProperty(chainid1) || !ic.chains.hasOwnProperty(chainid2)) {
            console.error("Error: The chain " + chainid1 + " or " + chainid2 + " does not exit...");
            return;
        }

        // prepare names for two sets
        let residueHash1 = ic.firstAtomObjCls.getResiduesFromAtoms(ic.chains[chainid1]);
        let command1 = chainid1;
        let residArray1 = Object.keys(residueHash1);
        ic.selectionCls.addCustomSelection(residArray1, command1, command1, 'select ' + command1, true);
        let nameArray1 = [command1];

        let residueHash2 = ic.firstAtomObjCls.getResiduesFromAtoms(ic.chains[chainid2]);
        let command2 = chainid2;
        let residArray2 = Object.keys(residueHash2);
        ic.selectionCls.addCustomSelection(residArray2, command2, command2, 'select ' + command2, true);
        let nameArray2 = [command2];

        let type = 'save1';
        let result = await ic.viewInterPairsCls.viewInteractionPairs(nameArray1, nameArray2, false, type,
              true, true, true, true, true, true);

        console.log(result);
    });
}).on('error', function(e) {
    console.error("Error: " + pdbid + " has no MMDB data...");
});
